# Supplementary material for: Integrative analysis of breast cancer reveals prognostic haematopoietic activity and patient-specific immune response profiles
Source: Nat Commun. 2016 Jan 4;7:10248. doi: 10.1038/ncomms10248 (PMC4725766; doi:10.1038/ncomms10248)
Supplement: Supplementary Data 1 — Univariate Cox proportional hazard model results using haematopoietic CLSs in METABRIC data. [file ncomms10248-s2.xlsx]

## Sheet: Sheet1
Supplementary Data 1. Univariate Cox proportional hazard model results using haematopoietic CLSs in METABRIC data.
Name	P-val	Adj. p-val	HR	95% CI	Type	Subtype
MATTGD.VG3.E17.TH	1.11e-16	1.33e-14	1.05	1.04 - 1.06	Adaptive	γδ T
DC.PDC.8neg.SP	2.22e-16	2.63e-14	0.91	0.89 - 0.93	Innate	pDC
DC.PDC.8pos.SP	9.99e-16	7.89e-14	0.91	0.89 - 0.93	Innate	pDC
T.8EFF.SP.OT1.D5.VSVOVA	1.33e-15	7.89e-14	1.04	1.03 - 1.05	Adaptive	CD8 Eff
B.FRE.FL	2.55e-15	1.21e-13	1.08	1.06 - 1.10	Adaptive	B
DC.PDC.8pos.MLN	3.33e-15	1.32e-13	0.92	0.90 - 0.94	Innate	pDC
DC.PDC.8pos.SLN	4.44e-15	1.5e-13	0.92	0.90 - 0.94	Innate	pDC
NK.49Hpos.SP	5.12e-14	1.52e-12	0.92	0.90 - 0.94	Innate	NK
NKT.44negNK1.1neg.TH	2.78e-12	7.33e-11	1.07	1.05 - 1.09	Dedifferentiated	Dev T
T.8EFF.SP.OT1.D6.LISOVA	1.19e-11	2.82e-10	1.04	1.03 - 1.05	Adaptive	CD8 Eff
IMMTGD.VG1posVD6pos.TH.B6	2.51e-11	5.4e-10	1.04	1.03 - 1.05	Dedifferentiated	Dev T
TGD.TH	3.14e-11	6.2e-10	1.04	1.03 - 1.06	Dedifferentiated	Dev T
PROB.FRBC.BM	4.14e-11	7.54e-10	1.04	1.03 - 1.06	Dedifferentiated	Dev B
T.8EFF.SP.OT1.48HR.LISOVA	4.8e-11	8.13e-10	1.02	1.02 - 1.03	Adaptive	CD8 Eff
B.GC.SP	6.44e-11	1.02e-09	1.04	1.03 - 1.05	Adaptive	B
IMMTGD.VG2.E17.TH	1.88e-10	2.79e-09	1.03	1.02 - 1.04	Dedifferentiated	Dev T
PREB.FRC.BM	2.49e-10	3.47e-09	1.03	1.02 - 1.04	Dedifferentiated	Dev B
T.8EFF.SP.OT1.D6.VSVOVA	2.95e-10	3.88e-09	1.05	1.03 - 1.06	Adaptive	CD8 Eff
T.DPBL.TH	6.11e-10	7.62e-09	1.02	1.01 - 1.02	Dedifferentiated	Dev T
NK.DAP10neg.SP	1.18e-09	1.4e-08	0.95	0.93 - 0.96	Innate	NK
T.8EFF.SP.OT1.D6LISO	1.52e-09	1.72e-08	1.02	1.02 - 1.03	Adaptive	CD8 Eff
T.8EFF.SP.OT1.24HR.LISOVA	2.49e-09	2.66e-08	1.03	1.02 - 1.04	Adaptive	CD8 Eff
PROB.FRA.FL	2.65e-09	2.66e-08	1.03	1.02 - 1.03	Dedifferentiated	Dev B
PROB.FRA.BM	2.69e-09	2.66e-08	1.05	1.03 - 1.06	Dedifferentiated	Dev B
TGD.VG5pos24AHI.TH	4.32e-09	4.09e-08	1.03	1.02 - 1.04	Dedifferentiated	Dev T
NK.49Hneg.SP	5.6e-09	5.11e-08	0.96	0.95 - 0.97	Innate	NK
T.ISP.TH	6.27e-09	5.5e-08	1.02	1.01 - 1.02	Dedifferentiated	Dev T
T.8SP24neg.TH	6.61e-09	5.59e-08	1.04	1.02 - 1.05	Dedifferentiated	Dev T
PROB.CLP.FL	6.99e-09	5.59e-08	1.03	1.02 - 1.04	Dedifferentiated	Dev B
T.DN2B.TH	7.08e-09	5.59e-08	1.03	1.02 - 1.04	Dedifferentiated	Dev T
T.DN4.TH	7.68e-09	5.87e-08	1.02	1.01 - 1.02	Dedifferentiated	Dev T
NK.Hpos.MCMV1.SP	8.71e-09	6.45e-08	1.03	1.02 - 1.04	Innate	NK
NKT.44posNK1.1neg.TH	2.03e-08	1.46e-07	1.04	1.03 - 1.05	Dedifferentiated	Dev T
PREB.FRD.FL	3.55e-08	2.44e-07	1.03	1.02 - 1.04	Dedifferentiated	Dev B
CLP	3.61e-08	2.44e-07	1.04	1.03 - 1.06	Dedifferentiated	Dev B
T.DN3B.TH	5.77e-08	3.8e-07	1.02	1.01 - 1.03	Dedifferentiated	Dev T
PREB.FRD.BM	6.14e-08	3.94e-07	1.04	1.03 - 1.06	Dedifferentiated	Dev B
PROB.FRBC.FL	6.84e-08	4.27e-07	1.03	1.02 - 1.03	Dedifferentiated	Dev B
NK.B2Mneg.SP	8.22e-08	5e-07	0.96	0.94 - 0.97	Innate	NK
T.DN3neg4.TH	1.39e-07	8.26e-07	1.02	1.01 - 1.02	Dedifferentiated	Dev T
T.8EFF.SP.OT1.12HR.LISOVA	2.28e-07	1.32e-06	1.03	1.02 - 1.04	Adaptive	CD8 Eff
NK.HposMCMV1	2.4e-07	1.35e-06	1.04	1.02 - 1.05	Innate	NK
B1B.PC	2.51e-07	1.38e-06	0.94	0.91 - 0.96	Adaptive	B
TGD.VG5neg.IEL	2.71e-07	1.46e-06	0.95	0.93 - 0.97	Adaptive	γδ T
FRA	4.74e-07	2.5e-06	1.03	1.02 - 1.04	Dedifferentiated	Dev B
B.FRE.BM	5.9e-07	3.04e-06	1.06	1.04 - 1.09	Dedifferentiated	Dev B
T.DN2.TH	9.05e-07	4.56e-06	1.02	1.01 - 1.03	Dedifferentiated	Dev T
SC.CDP.BM	1.55e-06	7.66e-06	1.03	1.02 - 1.04	Dedifferentiated	Stem
T.8SP24INT.TH	2.11e-06	1.02e-05	1.03	1.02 - 1.04	Dedifferentiated	Dev T
NK.49CIpos.SP	2.21e-06	1.05e-05	0.97	0.96 - 0.98	Innate	NK
NK.49CIneg.SP	2.41e-06	1.12e-05	0.97	0.95 - 0.98	Innate	NK
T.DN2neg3.TH	2.71e-06	1.24e-05	1.02	1.01 - 1.03	Dedifferentiated	Dev T
B1A.PC	5.45e-06	2.44e-05	0.93	0.90 - 0.96	Adaptive	B
T.8SP69pos.TH	5.59e-06	2.45e-05	1.03	1.02 - 1.05	Dedifferentiated	Dev T
NK.SP	6.09e-06	2.61e-05	0.97	0.96 - 0.98	Innate	NK
T.8MEM.SP.OT1.D45.LISOVA	6.22e-06	2.61e-05	0.96	0.94 - 0.98	Adaptive	CD8 Mem
PROB.CLP.BM	1.16e-05	4.65e-05	1.04	1.02 - 1.05	Dedifferentiated	Dev B
MLP.FL	1.23e-05	4.87e-05	1.02	1.01 - 1.03	Dedifferentiated	Stem
DC.8neg.TH	1.62e-05	6.28e-05	1.03	1.01 - 1.04	Innate	DC
IMMTGD.VG1pos.TH.B6	2.1e-05	7.88e-05	1.02	1.01 - 1.03	Dedifferentiated	Dev T
B.FO.PC	2.59e-05	9.5e-05	0.96	0.95 - 0.98	Adaptive	B
TGD.VG3pos24AHI.E17.TH	2.61e-05	9.5e-05	1.01	1.01 - 1.02	Dedifferentiated	Dev T
T.4NVE.PP	2.84e-05	0.000102	0.97	0.96 - 0.98	Adaptive	CD4 Nve
MF.THIO5.IIneg480INT.PC	2.9e-05	0.000103	0.98	0.97 - 0.99	Innate	Mac
MLP.BM	3.13e-05	0.000109	1.03	1.01 - 1.04	Dedifferentiated	Stem
DC8.LN	3.33e-05	0.000114	0.98	0.96 - 0.99	Innate	CD11b My
NK.DAP12neg.SP	3.94e-05	0.000133	0.96	0.95 - 0.98	Innate	NK
T.4INT8pos.TH	5.05e-05	0.000169	1.02	1.01 - 1.03	Dedifferentiated	Dev T
T.DN2A.TH	5.44e-05	0.000179	1.02	1.01 - 1.03	Dedifferentiated	Dev T
MF.THIO5.IIpos480INT.PC	5.69e-05	0.000185	0.98	0.97 - 0.99	Innate	Mac
MO.6CposIIneg.BM	5.97e-05	0.000191	1.01	1.01 - 1.02	Innate	Mon
MO.6CnegIIINT.BL	7.5e-05	0.000237	0.98	0.97 - 0.99	Innate	Mon
DC.8pos.TH	7.81e-05	0.000244	1.03	1.01 - 1.04	Innate	DC
TGD.VG2pos.SP	0.000112	0.000344	0.97	0.96 - 0.99	Adaptive	γδ T
FI.MTS15pos.TH	0.000114	0.000345	0.99	0.98 - 0.99	Stromal	Stromal
MF.THIO5.IIneg480HI.PC	0.000134	0.000403	0.98	0.97 - 0.99	Innate	Mac
B.FO.MLN	0.000159	0.000471	0.95	0.92 - 0.98	Adaptive	B
MF.BM	0.000216	0.000631	1.01	1.00 - 1.01	Innate	Mac
B6SPLFO	0.000228	0.000658	0.96	0.94 - 0.98	Adaptive	B
MATTGD.VG1posVD6pos.TH.B6	0.000317	0.000904	1.03	1.02 - 1.05	Adaptive	γδ T
MF.RP.SP	0.000364	0.00103	0.98	0.97 - 0.99	Innate	Mac
GMP.BM	0.000472	0.00132	1.01	1.00 - 1.01	Dedifferentiated	Stem
MF.THIO5.IIpos480LO.PC	0.000517	0.00143	0.98	0.97 - 0.99	Innate	Mac
T.4NVE.SP	0.000555	0.00151	0.97	0.96 - 0.99	Adaptive	CD4 Nve
SC.LT34F.BM	0.000583	0.00157	0.98	0.97 - 0.99	Dedifferentiated	Stem
TGD.VG5pos.ACT.IEL.	0.000653	0.00174	1.04	1.01 - 1.06	Adaptive	γδ T
SC.MEP.BM	0.000701	0.00185	1.01	1.01 - 1.02	Dedifferentiated	Stem
T.8EFF.SP.OT1.D45VSV	0.000931	0.0024	0.98	0.96 - 0.99	Adaptive	CD8 Mem
SC.MDP.BM	0.000968	0.00247	1.01	1.01 - 1.02	Dedifferentiated	Stem
MATTGD.VG2pos.TH	0.00101	0.00254	0.97	0.95 - 0.99	Adaptive	γδ T
T.8MEM.SP.OT1.D106.VSVOVA	0.00103	0.00256	0.98	0.97 - 0.99	Adaptive	CD8 Mem
LEC.SLN	0.00106	0.0026	0.99	0.98 - 0.99	Stromal	Stromal
SC.MPP34F.BM	0.00106	0.0026	1.02	1.01 - 1.02	Dedifferentiated	Stem
DC7.LN	0.0011	0.00265	0.97	0.95 - 0.99	Innate	DC
FI.SK	0.00116	0.00278	0.99	0.99 - 1.00	Stromal	Stromal
DC.103pos11Bneg.LULN	0.00118	0.00279	0.97	0.96 - 0.99	Innate	DC
MO.6CnegIIneg.BL	0.00129	0.00303	0.98	0.97 - 0.99	Innate	Mon
MF.IIneg480HI.PC	0.00161	0.00375	0.98	0.97 - 0.99	Innate	Mac
T.4SP24neg.TH	0.00178	0.0041	1.02	1.01 - 1.04	Dedifferentiated	Dev T
B6.14W.ABD.TR	0.00193	0.00437	0.98	0.96 - 0.99	Adaptive	T-Reg
FRC.SLN	0.00193	0.00437	0.99	0.99 - 1.00	Stromal	Stromal
T.4NVE.LN	0.00251	0.00555	0.98	0.97 - 0.99	Adaptive	CD4 Nve
DC4.MLN	0.00268	0.00587	0.97	0.95 - 0.99	Innate	DC
T.4.LN.BDC	0.00287	0.00624	0.99	0.98 - 1.00	Adaptive	Th
BEC.SLN	0.00296	0.00638	0.99	0.98 - 1.00	Stromal	Stromal
T.8NVE.PP	0.00348	0.00743	0.99	0.98 - 1.00	Adaptive	CD8 Nve
DC.103neg11Bpos.SI	0.00385	0.00814	0.98	0.97 - 0.99	Innate	CD11b My
B614WABDTREG	0.00389	0.00816	0.98	0.97 - 0.99	Adaptive	T-Reg
LTHSC.FL	0.00405	0.00842	1.02	1.01 - 1.03	Dedifferentiated	Stem
CD150negCD48neg.FL	0.00417	0.00859	1.01	1.00 - 1.02	Dedifferentiated	Stem
DC.8neg4neg11Bneg.MLN	0.00472	0.01	0.98	0.97 - 0.99	Innate	DC
MO.6CposIIneg.BL	0.00497	0.01	0.98	0.97 - 0.99	Innate	Mon
IMMTGD.VG2pos.TH	0.00536	0.01	1.01	1.00 - 1.02	Dedifferentiated	Dev T
DC.103neg11Bpos.LULN	0.00629	0.01	0.98	0.97 - 1.00	Innate	CD11b My
T.DPSM.TH	0.00756	0.01	0.99	0.98 - 1.00	Dedifferentiated	Dev T
MO.6CposIIpos.BL	0.00779	0.02	0.99	0.97 - 1.00	Innate	Mon
ST.31neg38neg44neg.SLN	0.00822	0.02	0.99	0.99 - 1.00	Stromal	Stromal
LEC.MLN	0.0093	0.02	0.99	0.98 - 1.00	Stromal	Stromal
FRC.MLN	0.01	0.02	0.99	0.99 - 1.00	Stromal	Stromal
T.4FP3neg.SP	0.01	0.02	0.99	0.98 - 1.00	Adaptive	CD4 Nve
DC9.LN	0.01	0.02	0.98	0.96 - 0.99	Innate	DC
T.4NVE.MLN	0.01	0.02	0.99	0.98 - 1.00	Adaptive	CD4 Nve
B.FO.LN	0.01	0.02	0.97	0.95 - 0.99	Adaptive	B
DC6.LN	0.01	0.02	0.98	0.97 - 1.00	Innate	CD11b My
T.8MEM.SP.OT1.D100.LISOVA	0.02	0.03	0.98	0.96 - 1.00	Adaptive	CD8 Mem
DC.11CLOSER.SI	0.02	0.03	0.99	0.97 - 1.00	Innate	CD11b My
DC.103pos11Bneg.SALM3.SI	0.02	0.04	1.02	1.00 - 1.04	Innate	DC
SC.ST34F.BM	0.02	0.04	1.01	1.00 - 1.02	Dedifferentiated	Stem
B1A.SP	0.02	0.04	0.97	0.95 - 1.00	Adaptive	B
DC.8neg4neg11Bpos.MLN	0.02	0.04	0.98	0.97 - 1.00	Innate	CD11b My
BEC.MLN	0.03	0.05	0.99	0.99 - 1.00	Stromal	Stromal
B.T3.SP	0.03	0.05	0.98	0.96 - 1.00	Adaptive	B
DC3.MLN	0.04	0.06	0.98	0.96 - 1.00	Innate	CD11b My
DC.103CLOSER.SI	0.04	0.06	0.99	0.98 - 1.00	Innate	CD11b My
MICROGLIA.CNS	0.04	0.06	0.99	0.98 - 1.00	Innate	CD11b My
TGD.VG2pos.SP.TCRBKO	0.04	0.06	0.99	0.99 - 1.00	Adaptive	γδ T
T.8NVE.SP	0.04	0.07	0.99	0.99 - 1.00	Adaptive	CD8 Nve
NKT.44posNK1.1pos.TH	0.04	0.07	1.02	1.00 - 1.03	Dedifferentiated	Dev T
T.4.PLN.BDC	0.05	0.07	0.99	0.98 - 1.00	Adaptive	Th
T.8EFF.SP.OT1.D15.LISOVA	0.05	0.08	0.99	0.98 - 1.00	Adaptive	CD8 Eff
B.FRF.BM	0.05	0.08	0.98	0.96 - 1.00	Dedifferentiated	Dev B
MF.LU	0.05	0.08	0.99	0.98 - 1.00	Innate	Mac
TGD.SP	0.05	0.09	0.99	0.99 - 1.00	Adaptive	γδ T
DC.8neg4neg11Bpos.SLN	0.06	0.09	0.98	0.97 - 1.00	Innate	CD11b My
TGD.VG5neg.ACT.IEL	0.06	0.09	1.03	1.00 - 1.05	Adaptive	γδ T
TGD.VG2neg.SP	0.06	0.09	0.99	0.99 - 1.00	Adaptive	γδ T
DC1.SP	0.08	0.12	0.98	0.97 - 1.00	Innate	DC
DC.103neg11Bpos24neg.LU	0.08	0.12	0.99	0.98 - 1.00	Innate	CD11b My
SC.CMP.BM.DR	0.08	0.12	1.01	1.00 - 1.02	Dedifferentiated	Stem
T.4pos8INT.TH	0.08	0.12	0.99	0.98 - 1.00	Dedifferentiated	Dev T
T.8EFF.SP.OT1.D8LISO	0.1	0.16	1.01	1.00 - 1.03	Adaptive	CD8 Eff
T.8EFF.SP.OT1.D10LIS	0.11	0.17	1.01	1.00 - 1.03	Adaptive	CD8 Eff
TGD.VG2neg.SP.TCRBKO	0.11	0.17	1	0.99 - 1.00	Adaptive	γδ T
MO.6CnegIIneg.BM	0.12	0.18	1.01	1.00 - 1.01	Innate	Mon
NK.MCMV7	0.12	0.18	0.99	0.97 - 1.00	Innate	NK
T.4MEM.SP	0.12	0.18	1.01	1.00 - 1.03	Adaptive	CD4 Mem
B.MZ.SP	0.13	0.18	0.98	0.96 - 1.01	Adaptive	B
GN.ARTH.BM	0.13	0.19	1.01	1.00 - 1.02	Innate	CD11b My
DC.103neg11Bpos.LV	0.13	0.19	0.99	0.98 - 1.00	Innate	CD11b My
DC2.MLN	0.13	0.19	0.99	0.98 - 1.00	Innate	CD11b My
T.8NVE.SP.OT1	0.14	0.2	0.99	0.97 - 1.00	Adaptive	CD8 Nve
TGD.VG5pos.IEL.	0.14	0.2	0.99	0.98 - 1.00	Adaptive	γδ T
MO.6CposIIneg.LN	0.15	0.2	0.99	0.98 - 1.00	Innate	Mon
DC.103neg11BposF4neg80LO.KD	0.15	0.2	1.01	1.00 - 1.03	Innate	CD11b My
DC.8neg4neg11Bneg.SP	0.15	0.21	0.99	0.97 - 1.00	Innate	DC
TGD.VG5pos.ACT.IEL	0.16	0.22	1.02	0.99 - 1.04	Adaptive	γδ T
DC2.LN	0.16	0.22	0.99	0.98 - 1.00	Innate	CD11b My
T.ETP.TH	0.17	0.23	1.01	1.00 - 1.02	Dedifferentiated	Dev T
T.8MEM.SP	0.17	0.23	1.01	1.00 - 1.02	Adaptive	CD8 Mem
DC.103pos11Bpos.SALM3.SI	0.18	0.25	1.01	1.00 - 1.02	Innate	CD11b My
DC2.LU	0.19	0.25	0.99	0.98 - 1.00	Innate	DC
T.DN3A.TH	0.19	0.26	1.01	1.00 - 1.01	Dedifferentiated	Dev T
NKT.4pos.SP	0.2	0.27	1.01	1.00 - 1.01	Adaptive	NKT
GN.BM	0.2	0.27	1.01	1.00 - 1.02	Innate	CD11b My
DC.IIpos480LO.PC	0.24	0.32	0.99	0.98 - 1.00	Innate	Mac
T.4MEM.LN	0.24	0.32	1.01	0.99 - 1.03	Adaptive	CD4 Mem
B6.14W.LN.TR	0.24	0.32	0.99	0.98 - 1.01	Adaptive	T-Reg
T.DP69pos.TH	0.26	0.34	1	0.99 - 1.00	Dedifferentiated	Dev T
T.8NVE.MLN	0.27	0.35	0.99	0.98 - 1.00	Adaptive	CD8 Nve
MF.169pos11CHI.SLN	0.27	0.35	1.01	1.00 - 1.02	Innate	CD11b My
T.4MEM44H62L.SP	0.3	0.37	0.99	0.97 - 1.01	Adaptive	CD4 Mem
T.8EFF.SP.OT1.D15.VSVOVA	0.3	0.38	0.99	0.98 - 1.01	Adaptive	CD8 Eff
NK.Hpos.MCMV7.SP	0.31	0.39	0.99	0.98 - 1.01	Innate	NK
DC3.SP	0.31	0.39	0.99	0.98 - 1.01	Innate	CD11b My
CD150negCD48neg.BM	0.32	0.4	0.99	0.98 - 1.01	Dedifferentiated	Stem
T.8EFF.SP.OT1.D15LIS	0.34	0.42	0.99	0.98 - 1.01	Adaptive	CD8 Eff
T.4FP3pos25pos.SP	0.34	0.42	1	0.99 - 1.00	Adaptive	T-Reg
DC.103pos.11Bneg.POLYIC.LU	0.34	0.42	1.01	0.99 - 1.02	Innate	DC
T.4SP69pos.TH	0.34	0.42	1.01	0.99 - 1.02	Dedifferentiated	Dev T
MO.6CnegIIpos.BL	0.37	0.44	1	0.99 - 1.01	Innate	Mon
GN.THIO.PC	0.37	0.44	1.01	0.99 - 1.02	Innate	CD11b My
T.4MEM44H62L.LN	0.38	0.45	1.01	0.99 - 1.02	Adaptive	CD4 Mem
MF.MEDL.SLN	0.43	0.51	1	0.99 - 1.00	Innate	CD11b My
T.DN1neg2.TH	0.44	0.52	1	0.99 - 1.01	Dedifferentiated	Dev T
B.T2.SP	0.44	0.52	0.99	0.97 - 1.01	Adaptive	B
DC.103neg11Bpos.SALM3.SI	0.46	0.54	1	0.98 - 1.01	Innate	CD11b My
DC.103neg11Bpos24pos.LU	0.47	0.55	1	0.98 - 1.01	Innate	CD11b My
T.DP.TH	0.47	0.55	1	1.00 - 1.01	Dedifferentiated	Dev T
T.8EFF.SP.OT1.D8.VSVOVA	0.48	0.56	1	0.98 - 1.01	Adaptive	CD8 Eff
T.8EFF.SP.OT1.D10.LISOVA	0.48	0.56	1	0.98 - 1.01	Adaptive	CD8 Eff
DC.103neg.11Bpos.POLYIC.LU	0.5	0.57	1	0.99 - 1.01	Innate	CD11b My
TGD.VG2pos.ACT.SP	0.51	0.58	1	0.99 - 1.00	Adaptive	γδ T
MATTGD.VG1pos.TH.B6	0.51	0.58	1	0.99 - 1.01	Adaptive	γδ T
B614WLNTREG	0.51	0.58	1	0.99 - 1.01	Adaptive	T-Reg
EP.MECHI.TH	0.53	0.6	1	0.99 - 1.00	Stromal	Stromal
NKT.4neg.LV	0.54	0.6	1	0.98 - 1.01	Adaptive	NKT
LTHSC.BM	0.56	0.63	1	0.99 - 1.02	Dedifferentiated	Stem
T.4SP24INT.TH	0.57	0.64	1	0.99 - 1.02	Dedifferentiated	Dev T
DC2.SP	0.58	0.64	0.99	0.98 - 1.01	Innate	CD11b My
DC1.LN	0.58	0.64	1	0.99 - 1.02	Innate	DC
T.8NVE.LN	0.59	0.65	1	0.98 - 1.01	Adaptive	CD8 Nve
DC.8neg4neg11Bneg.SLN	0.6	0.66	1.01	0.99 - 1.03	Innate	DC
DC.LC.SK	0.61	0.67	1	0.99 - 1.01	Innate	CD11b My
DC.103pos11Bpos.SI	0.62	0.67	1	0.99 - 1.02	Innate	CD11b My
NKT.4neg.SP	0.62	0.67	1	0.98 - 1.01	Adaptive	NKT
NKT.4pos.LV	0.65	0.69	1	0.99 - 1.02	Adaptive	NKT
GN.ARTH.SYNF	0.67	0.72	1	0.99 - 1.01	Innate	CD11b My
GN.URAC.PC	0.7	0.73	1	0.99 - 1.01	Innate	CD11b My
MF.SBCAPS.SLN	0.74	0.78	1	0.99 - 1.00	Innate	CD11b My
DC1.MLN	0.78	0.82	1	0.98 - 1.02	Innate	DC
DC.11CLOSER.SALM3.SI	0.79	0.82	1	0.99 - 1.01	Innate	CD11b My
B.T1.SP	0.8	0.83	1	0.97 - 1.02	Adaptive	B
DC.103pos11Bneg.SI	0.82	0.84	1	0.99 - 1.02	Innate	DC
T.8EFF.SP.OT1.D8.LISOVA	0.82	0.84	1	0.98 - 1.02	Adaptive	CD8 Eff
DC.103pos11Bneg.LV	0.86	0.87	1	0.99 - 1.01	Innate	DC
TGD.VG2neg.ACT.SP	0.88	0.89	1	0.99 - 1.01	Adaptive	γδ T
DC.103pos11Bneg.LU	0.93	0.94	1	0.98 - 1.02	Innate	DC
GN.BL	0.95	0.95	1	0.99 - 1.01	Innate	CD11b My
T.4.PA.BDC	0.95	0.95	1	0.99 - 1.01	Adaptive	Th
T.8MEM.LN	0.97	0.97	1	0.99 - 1.01	Adaptive	CD8 Mem
