# Supplementary material for: Integrative analysis of breast cancer reveals prognostic haematopoietic activity and patient-specific immune response profiles
Source: Nat Commun. 2016 Jan 4;7:10248. doi: 10.1038/ncomms10248 (PMC4725766; doi:10.1038/ncomms10248)
Supplement: Supplementary Data 2 — Significance of haematopoietic CLSs in METABRIC data in multiple Cox proportional hazards regression adjusting for age at diagnosis, stage, ER status, HER2 status, and PR status. [file ncomms10248-s3.xlsx]

## Sheet: Sheet1
Supplementary Data 2. Significance of haematopoietic CLSs in METABRIC data in multiple Cox proportional hazards regression adjusting for age at diagnosis, stage, ER status, HER2 status, and PR status.
Name	P-val	Adj. p-val	HR	95% CI	Type	Subtype
NK.49Hpos.SP	7.31e-10	1.73e-07	0.92	0.90 -0.95	Innate	NK
DC.PDC.8neg.SP	8.5e-08	1.01e-05	0.93	0.91 -0.96	Innate	pDC
DC.PDC.8pos.SP	1.79e-07	1.42e-05	0.93	0.91 -0.96	Innate	pDC
MATTGD.VG3.E17.TH	3.16e-07	1.87e-05	1.04	1.02 -1.05	Adaptive	γδ T
B1B.PC	1.92e-06	9.08e-05	0.94	0.91 -0.96	Adaptive	B
PREB.FRD.BM	3.08e-06	0.000108	1.04	1.02 -1.06	Dedifferentiated	Dev B
PROB.FRA.BM	3.2e-06	0.000108	1.04	1.02 -1.06	Dedifferentiated	Dev B
B.FRE.FL	4.42e-06	0.000131	1.05	1.03 -1.08	Adaptive	B
NKT.44negNK1.1neg.TH	7.46e-06	0.000187	1.05	1.03 -1.07	Dedifferentiated	Dev T
PROB.FRBC.BM	7.88e-06	0.000187	1.03	1.02 -1.05	Dedifferentiated	Dev B
NK.49Hneg.SP	1.03e-05	0.000209	0.97	0.95 -0.98	Innate	NK
NK.DAP10neg.SP	1.06e-05	0.000209	0.96	0.94 -0.98	Innate	NK
DC.PDC.8pos.MLN	1.28e-05	0.000233	0.94	0.92 -0.97	Innate	pDC
CLP	1.61e-05	0.000273	1.04	1.02 -1.05	Dedifferentiated	Dev B
T.DPBL.TH	1.8e-05	0.000284	1.01	1.01 -1.02	Dedifferentiated	Dev T
T.DN2B.TH	1.93e-05	0.000286	1.02	1.01 -1.03	Dedifferentiated	Dev T
DC.PDC.8pos.SLN	2.28e-05	0.000318	0.95	0.92 -0.97	Innate	pDC
T.DN4.TH	2.6e-05	0.000342	1.01	1.01 -1.02	Dedifferentiated	Dev T
NK.B2Mneg.SP	2.81e-05	0.000351	0.96	0.94 -0.98	Innate	NK
T.DN2.TH	3.18e-05	0.000377	1.02	1.01 -1.03	Dedifferentiated	Dev T
PREB.FRC.BM	3.44e-05	0.000389	1.02	1.01 -1.03	Dedifferentiated	Dev B
T.DN3B.TH	3.77e-05	0.000406	1.02	1.01 -1.02	Dedifferentiated	Dev T
T.DN3neg4.TH	4.25e-05	0.000438	1.01	1.01 -1.02	Dedifferentiated	Dev T
TGD.TH	4.67e-05	0.000461	1.03	1.02 -1.04	Dedifferentiated	Dev T
T.DN2neg3.TH	5.46e-05	0.000518	1.02	1.01 -1.03	Dedifferentiated	Dev T
T.8EFF.SP.OT1.48HR.LISOVA	6.69e-05	0.00059	1.02	1.01 -1.03	Adaptive	CD8 Eff
T.8EFF.SP.OT1.D5.VSVOVA	6.87e-05	0.00059	1.03	1.01 -1.04	Adaptive	CD8 Eff
T.ISP.TH	6.97e-05	0.00059	1.01	1.01 -1.02	Dedifferentiated	Dev T
IMMTGD.VG1posVD6pos.TH.B6	0.000101	0.000825	1.03	1.01 -1.04	Dedifferentiated	Dev T
PROB.CLP.FL	0.000112	0.000884	1.02	1.01 -1.03	Dedifferentiated	Dev B
SC.MPP34F.BM	0.00012	0.000916	1.02	1.01 -1.03	Dedifferentiated	Stem
FRA	0.000148	0.00109	1.02	1.01 -1.04	Dedifferentiated	Dev B
NK.49CIneg.SP	0.000151	0.00109	0.97	0.96 -0.99	Innate	NK
PROB.FRBC.FL	0.000172	0.00118	1.02	1.01 -1.03	Dedifferentiated	Dev B
T.8EFF.SP.OT1.12HR.LISOVA	0.000174	0.00118	1.02	1.01 -1.03	Adaptive	CD8 Eff
MLP.BM	0.000182	0.0012	1.03	1.01 -1.04	Dedifferentiated	Stem
TGD.VG5pos24AHI.TH	0.000203	0.00125	1.02	1.01 -1.04	Dedifferentiated	Dev T
NK.DAP12neg.SP	0.000204	0.00125	0.96	0.94 -0.98	Innate	NK
B1A.PC	0.000206	0.00125	0.94	0.90 -0.97	Adaptive	B
TGD.VG3pos24AHI.E17.TH	0.000213	0.00126	1.01	1.01 -1.02	Dedifferentiated	Dev T
SC.CMP.BM.DR	0.000249	0.00144	1.02	1.01 -1.03	Dedifferentiated	Stem
PROB.FRA.FL	0.00027	0.00146	1.02	1.01 -1.03	Dedifferentiated	Dev B
SC.MEP.BM	0.000272	0.00146	1.02	1.01 -1.02	Dedifferentiated	Stem
T.8MEM.SP.OT1.D45.LISOVA	0.000272	0.00146	0.96	0.94 -0.98	Adaptive	CD8 Mem
T.8EFF.SP.OT1.24HR.LISOVA	0.000278	0.00146	1.02	1.01 -1.03	Adaptive	CD8 Eff
SC.MDP.BM	0.000333	0.00171	1.02	1.01 -1.02	Dedifferentiated	Stem
T.8SP24neg.TH	0.000376	0.00182	1.02	1.01 -1.04	Dedifferentiated	Dev T
B.GC.SP	0.000377	0.00182	1.03	1.01 -1.04	Adaptive	B
LTHSC.FL	0.000382	0.00182	1.02	1.01 -1.03	Dedifferentiated	Stem
MLP.FL	0.000383	0.00182	1.02	1.01 -1.03	Dedifferentiated	Stem
PROB.CLP.BM	0.00044	0.00205	1.03	1.01 -1.05	Dedifferentiated	Dev B
IMMTGD.VG2.E17.TH	0.00045	0.00205	1.02	1.01 -1.03	Dedifferentiated	Dev T
NK.49CIpos.SP	0.000666	0.00298	0.98	0.96 -0.99	Innate	NK
T.8SP69pos.TH	0.000686	0.00301	1.03	1.01 -1.04	Dedifferentiated	Dev T
SC.CDP.BM	0.000703	0.00303	1.02	1.01 -1.04	Dedifferentiated	Stem
NK.SP	0.00101	0.00426	0.98	0.96 -0.99	Innate	NK
T.ETP.TH	0.00109	0.00447	1.02	1.01 -1.04	Dedifferentiated	Dev T
B6.14W.ABD.TR	0.00109	0.00447	0.97	0.96 -0.99	Adaptive	T-Reg
T.DN2A.TH	0.0013	0.00522	1.02	1.01 -1.03	Dedifferentiated	Dev T
PREB.FRD.FL	0.00132	0.00522	1.02	1.01 -1.03	Dedifferentiated	Dev B
B.FRE.BM	0.00134	0.00522	1.05	1.02 -1.08	Dedifferentiated	Dev B
T.DN1neg2.TH	0.00145	0.00554	1.02	1.01 -1.03	Dedifferentiated	Dev T
NKT.44posNK1.1neg.TH	0.00204	0.00766	1.03	1.01 -1.04	Dedifferentiated	Dev T
B6SPLFO	0.0021	0.00776	0.97	0.95 -0.99	Adaptive	B
T.4INT8pos.TH	0.00232	0.00845	1.02	1.01 -1.03	Dedifferentiated	Dev T
T.8EFF.SP.OT1.D45VSV	0.00238	0.00855	0.98	0.96 -0.99	Adaptive	CD8 Mem
NK.MCMV7	0.0025	0.00883	0.97	0.95 -0.99	Innate	NK
SC.ST34F.BM	0.00253	0.00883	1.02	1.01 -1.03	Dedifferentiated	Stem
B1A.SP	0.00276	0.00948	0.96	0.93 -0.99	Adaptive	B
NK.Hpos.MCMV1.SP	0.00346	0.01	1.02	1.01 -1.03	Innate	NK
T.8MEM.SP.OT1.D100.LISOVA	0.00453	0.02	0.97	0.96 -0.99	Adaptive	CD8 Mem
GMP.BM	0.00479	0.02	1.01	1.00 -1.01	Dedifferentiated	Stem
B614WABDTREG	0.00617	0.02	0.98	0.96 -0.99	Adaptive	T-Reg
T.4NVE.SP	0.00741	0.02	0.98	0.96 -0.99	Adaptive	CD4 Nve
NK.HposMCMV1	0.00771	0.02	1.02	1.01 -1.04	Innate	NK
T.8EFF.SP.OT1.D6.LISOVA	0.0088	0.03	1.02	1.00 -1.03	Adaptive	CD8 Eff
CD150negCD48neg.FL	0.00924	0.03	1.01	1.00 -1.02	Dedifferentiated	Stem
TGD.SP	0.01	0.03	0.99	0.98 -1.00	Adaptive	γδ T
DC.8neg.TH	0.01	0.04	1.02	1.00 -1.04	Innate	DC
TGD.VG5neg.ACT.IEL	0.01	0.04	1.04	1.01 -1.07	Adaptive	γδ T
LTHSC.BM	0.01	0.04	1.02	1.00 -1.03	Dedifferentiated	Stem
IMMTGD.VG2pos.TH	0.01	0.04	1.01	1.00 -1.02	Dedifferentiated	Dev T
NK.Hpos.MCMV7.SP	0.01	0.04	0.98	0.96 -1.00	Innate	NK
T.DN3A.TH	0.01	0.04	1.01	1.00 -1.02	Dedifferentiated	Dev T
IMMTGD.VG1pos.TH.B6	0.01	0.04	1.02	1.00 -1.03	Dedifferentiated	Dev T
B.FO.PC	0.01	0.04	0.98	0.96 -1.00	Adaptive	B
TGD.VG5neg.IEL	0.02	0.04	0.97	0.95 -0.99	Adaptive	γδ T
T.8EFF.SP.OT1.D6.VSVOVA	0.02	0.04	1.02	1.00 -1.04	Adaptive	CD8 Eff
T.DP.TH	0.02	0.04	1.01	1.00 -1.02	Dedifferentiated	Dev T
MATTGD.VG2pos.TH	0.02	0.05	0.98	0.95 -1.00	Adaptive	γδ T
T.8SP24INT.TH	0.02	0.05	1.02	1.00 -1.03	Dedifferentiated	Dev T
T.8MEM.SP.OT1.D106.VSVOVA	0.02	0.06	0.99	0.97 -1.00	Adaptive	CD8 Mem
T.4SP24neg.TH	0.03	0.06	1.02	1.00 -1.04	Dedifferentiated	Dev T
T.8EFF.SP.OT1.D15LIS	0.03	0.08	0.98	0.97 -1.00	Adaptive	CD8 Eff
T.8EFF.SP.OT1.D6LISO	0.03	0.08	1.01	1.00 -1.02	Adaptive	CD8 Eff
TGD.VG5pos.ACT.IEL.	0.03	0.08	1.02	1.00 -1.05	Adaptive	γδ T
T.4MEM44H62L.SP	0.03	0.08	0.98	0.96 -1.00	Adaptive	CD4 Mem
MF.BM	0.04	0.09	1.01	1.00 -1.01	Innate	Mac
TGD.VG2pos.SP	0.04	0.09	0.98	0.97 -1.00	Adaptive	γδ T
DC.8pos.TH	0.04	0.1	1.02	1.00 -1.04	Innate	DC
MO.6CposIIneg.BM	0.04	0.1	1.01	1.00 -1.02	Innate	Mon
B.T3.SP	0.05	0.1	0.98	0.96 -1.00	Adaptive	B
T.8EFF.SP.OT1.D15.LISOVA	0.05	0.11	0.99	0.97 -1.00	Adaptive	CD8 Eff
DC8.LN	0.05	0.11	0.99	0.97 -1.00	Innate	CD11b My
B6.14W.LN.TR	0.05	0.12	0.98	0.97 -1.00	Adaptive	T-Reg
T.8EFF.SP.OT1.D8.VSVOVA	0.06	0.13	0.99	0.97 -1.00	Adaptive	CD8 Eff
B.FO.MLN	0.06	0.13	0.97	0.94 -1.00	Adaptive	B
T.8EFF.SP.OT1.D8.LISOVA	0.07	0.15	0.98	0.96 -1.00	Adaptive	CD8 Eff
T.8EFF.SP.OT1.D10.LISOVA	0.07	0.16	0.99	0.97 -1.00	Adaptive	CD8 Eff
MATTGD.VG1posVD6pos.TH.B6	0.07	0.16	1.02	1.00 -1.04	Adaptive	γδ T
TGD.VG2pos.SP.TCRBKO	0.08	0.17	0.99	0.99 -1.00	Adaptive	γδ T
B.MZ.SP	0.09	0.18	0.98	0.95 -1.00	Adaptive	B
B.FO.LN	0.09	0.18	0.98	0.96 -1.00	Adaptive	B
T.8EFF.SP.OT1.D15.VSVOVA	0.1	0.2	0.99	0.97 -1.00	Adaptive	CD8 Eff
MO.6CnegIIINT.BL	0.1	0.2	0.99	0.98 -1.00	Innate	Mon
MF.THIO5.IIneg480INT.PC	0.1	0.21	0.99	0.98 -1.00	Innate	Mac
T.8NVE.SP.OT1	0.11	0.21	0.99	0.97 -1.00	Adaptive	CD8 Nve
DC.103neg11Bpos.LULN	0.12	0.22	0.99	0.98 -1.00	Innate	CD11b My
DC1.LN	0.12	0.22	1.02	1.00 -1.03	Innate	DC
EP.MECHI.TH	0.12	0.22	1.01	1.00 -1.01	Stromal	Stromal
MO.6CposIIneg.LN	0.13	0.26	0.99	0.98 -1.00	Innate	Mon
DC.103CLOSER.SI	0.14	0.26	0.99	0.98 -1.00	Innate	CD11b My
DC.8neg4neg11Bneg.MLN	0.14	0.26	0.99	0.97 -1.00	Innate	DC
TGD.VG2neg.SP.TCRBKO	0.14	0.26	1	0.99 -1.00	Adaptive	γδ T
T.4NVE.PP	0.15	0.27	0.99	0.97 -1.00	Adaptive	CD4 Nve
DC1.MLN	0.15	0.27	1.01	0.99 -1.03	Innate	DC
FI.MTS15pos.TH	0.15	0.27	0.99	0.99 -1.00	Stromal	Stromal
T.8MEM.SP	0.16	0.28	1.01	1.00 -1.03	Adaptive	CD8 Mem
NKT.4neg.SP	0.16	0.28	0.99	0.97 -1.01	Adaptive	NKT
T.8NVE.SP	0.16	0.28	0.99	0.99 -1.00	Adaptive	CD8 Nve
DC.11CLOSER.SI	0.17	0.29	0.99	0.98 -1.00	Innate	CD11b My
DC.103pos11Bneg.SALM3.SI	0.17	0.29	1.01	0.99 -1.03	Innate	DC
T.8EFF.SP.OT1.D8LISO	0.17	0.29	0.99	0.97 -1.01	Adaptive	CD8 Eff
DC.103neg11Bpos.SI	0.18	0.3	0.99	0.98 -1.00	Innate	CD11b My
T.4SP69pos.TH	0.19	0.32	1.01	0.99 -1.03	Dedifferentiated	Dev T
DC.103neg11BposF4neg80LO.KD	0.2	0.33	1.01	0.99 -1.03	Innate	CD11b My
MO.6CposIIpos.BL	0.2	0.33	0.99	0.98 -1.00	Innate	Mon
MF.THIO5.IIpos480LO.PC	0.21	0.34	0.99	0.98 -1.00	Innate	Mac
TGD.VG5pos.IEL.	0.21	0.34	1.01	1.00 -1.02	Adaptive	γδ T
DC4.MLN	0.22	0.35	0.99	0.97 -1.01	Innate	DC
T.4NVE.LN	0.22	0.35	0.99	0.97 -1.01	Adaptive	CD4 Nve
CD150negCD48neg.BM	0.22	0.36	1.01	0.99 -1.02	Dedifferentiated	Stem
DC.8neg4neg11Bneg.SLN	0.22	0.36	1.01	0.99 -1.04	Innate	DC
TGD.VG2neg.SP	0.23	0.36	1	0.99 -1.00	Adaptive	γδ T
DC.103pos11Bneg.LULN	0.23	0.37	0.99	0.97 -1.01	Innate	DC
MF.THIO5.IIpos480INT.PC	0.24	0.38	0.99	0.98 -1.00	Innate	Mac
DC9.LN	0.27	0.41	0.99	0.97 -1.01	Innate	DC
MO.6CposIIneg.BL	0.27	0.41	0.99	0.98 -1.01	Innate	Mon
T.4SP24INT.TH	0.27	0.41	1.01	0.99 -1.03	Dedifferentiated	Dev T
B.T2.SP	0.28	0.42	0.99	0.96 -1.01	Adaptive	B
MF.THIO5.IIneg480HI.PC	0.28	0.42	0.99	0.98 -1.00	Innate	Mac
TGD.VG2neg.ACT.SP	0.29	0.43	1	0.99 -1.00	Adaptive	γδ T
MO.6CnegIIneg.BL	0.29	0.44	0.99	0.98 -1.01	Innate	Mon
B.FRF.BM	0.3	0.44	0.99	0.96 -1.01	Dedifferentiated	Dev B
T.8MEM.LN	0.31	0.45	1	0.99 -1.00	Adaptive	CD8 Mem
T.8EFF.SP.OT1.D10LIS	0.31	0.46	0.99	0.97 -1.01	Adaptive	CD8 Eff
LEC.SLN	0.32	0.46	1	0.99 -1.00	Stromal	Stromal
MF.169pos11CHI.SLN	0.32	0.46	1.01	0.99 -1.02	Innate	CD11b My
B614WLNTREG	0.32	0.46	0.99	0.98 -1.01	Adaptive	T-Reg
DC.103pos11Bneg.LV	0.32	0.46	1.01	0.99 -1.02	Innate	DC
DC.8neg4neg11Bpos.MLN	0.33	0.47	0.99	0.97 -1.01	Innate	CD11b My
TGD.VG2pos.ACT.SP	0.34	0.48	1	0.99 -1.00	Adaptive	γδ T
MF.RP.SP	0.38	0.53	0.99	0.98 -1.01	Innate	Mac
MF.IIneg480HI.PC	0.39	0.53	0.99	0.98 -1.01	Innate	Mac
DC6.LN	0.39	0.53	1.01	0.99 -1.02	Innate	CD11b My
T.4.LN.BDC	0.39	0.54	1	0.99 -1.01	Adaptive	Th
MATTGD.VG1pos.TH.B6	0.39	0.54	1	0.99 -1.02	Adaptive	γδ T
DC.103neg11Bpos.LV	0.4	0.54	1	0.98 -1.01	Innate	CD11b My
T.8NVE.PP	0.43	0.57	1	0.99 -1.00	Adaptive	CD8 Nve
GN.BL	0.43	0.58	1	0.99 -1.01	Innate	CD11b My
DC7.LN	0.44	0.59	0.99	0.97 -1.01	Innate	DC
T.4MEM44H62L.LN	0.44	0.59	0.99	0.97 -1.01	Adaptive	CD4 Mem
NKT.44posNK1.1pos.TH	0.47	0.61	1.01	0.99 -1.03	Dedifferentiated	Dev T
SC.LT34F.BM	0.49	0.64	1	0.99 -1.01	Dedifferentiated	Stem
DC2.SP	0.5	0.64	1.01	0.99 -1.03	Innate	CD11b My
T.4MEM.LN	0.5	0.64	1.01	0.99 -1.02	Adaptive	CD4 Mem
DC3.MLN	0.5	0.64	0.99	0.97 -1.01	Innate	CD11b My
DC.LC.SK	0.51	0.65	1	0.99 -1.01	Innate	CD11b My
NKT.4pos.SP	0.52	0.66	1	0.99 -1.01	Adaptive	NKT
MF.SBCAPS.SLN	0.52	0.66	1	0.99 -1.00	Innate	CD11b My
DC.103neg.11Bpos.POLYIC.LU	0.52	0.66	1	0.98 -1.01	Innate	CD11b My
MO.6CnegIIneg.BM	0.53	0.66	1	0.99 -1.01	Innate	Mon
NKT.4neg.LV	0.53	0.67	1	0.98 -1.01	Adaptive	NKT
GN.URAC.PC	0.54	0.67	1	0.99 -1.01	Innate	CD11b My
T.8NVE.LN	0.55	0.68	1	0.98 -1.01	Adaptive	CD8 Nve
T.DP69pos.TH	0.55	0.68	1	0.99 -1.01	Dedifferentiated	Dev T
MICROGLIA.CNS	0.57	0.69	1	0.99 -1.01	Innate	CD11b My
DC.103pos.11Bneg.POLYIC.LU	0.58	0.7	1	0.99 -1.02	Innate	DC
MO.6CnegIIpos.BL	0.58	0.7	1	0.99 -1.01	Innate	Mon
DC.103neg11Bpos24neg.LU	0.59	0.71	1	0.99 -1.01	Innate	CD11b My
T.4FP3neg.SP	0.6	0.72	1	0.99 -1.01	Adaptive	CD4 Nve
T.4MEM.SP	0.6	0.72	1	0.98 -1.01	Adaptive	CD4 Mem
DC.103pos11Bpos.SALM3.SI	0.61	0.73	1	0.99 -1.02	Innate	CD11b My
DC.103neg11Bpos.SALM3.SI	0.62	0.73	1	0.98 -1.01	Innate	CD11b My
FI.SK	0.63	0.74	1	0.99 -1.00	Stromal	Stromal
MF.MEDL.SLN	0.65	0.76	1	0.99 -1.01	Innate	CD11b My
DC1.SP	0.66	0.76	1	0.98 -1.02	Innate	DC
DC.8neg4neg11Bpos.SLN	0.66	0.76	1	0.98 -1.01	Innate	CD11b My
FRC.SLN	0.66	0.76	1	0.99 -1.00	Stromal	Stromal
T.DPSM.TH	0.67	0.76	1	0.99 -1.01	Dedifferentiated	Dev T
B.T1.SP	0.68	0.76	0.99	0.97 -1.02	Adaptive	B
T.4NVE.MLN	0.68	0.76	1	0.99 -1.01	Adaptive	CD4 Nve
BEC.SLN	0.68	0.76	1	0.99 -1.01	Stromal	Stromal
DC.103pos11Bneg.LU	0.7	0.78	1	0.99 -1.02	Innate	DC
NKT.4pos.LV	0.7	0.78	1	0.98 -1.02	Adaptive	NKT
T.4.PA.BDC	0.73	0.81	1	0.99 -1.02	Adaptive	Th
DC2.LN	0.74	0.82	1	0.99 -1.01	Innate	CD11b My
TGD.VG5pos.ACT.IEL	0.75	0.83	1	0.97 -1.02	Adaptive	γδ T
DC2.MLN	0.78	0.85	1	0.98 -1.01	Innate	CD11b My
T.8NVE.MLN	0.78	0.85	1	0.99 -1.01	Adaptive	CD8 Nve
DC.IIpos480LO.PC	0.79	0.86	1	0.99 -1.01	Innate	Mac
BEC.MLN	0.79	0.86	1	0.99 -1.01	Stromal	Stromal
GN.ARTH.SYNF	0.82	0.88	1	0.99 -1.01	Innate	CD11b My
LEC.MLN	0.82	0.88	1	0.99 -1.01	Stromal	Stromal
DC.103pos11Bpos.SI	0.84	0.9	1	0.99 -1.02	Innate	CD11b My
T.4FP3pos25pos.SP	0.84	0.9	1	0.99 -1.01	Adaptive	T-Reg
DC.8neg4neg11Bneg.SP	0.85	0.9	1	0.98 -1.02	Innate	DC
DC.103neg11Bpos24pos.LU	0.87	0.92	1	0.99 -1.01	Innate	CD11b My
GN.THIO.PC	0.88	0.93	1	0.99 -1.01	Innate	CD11b My
ST.31neg38neg44neg.SLN	0.9	0.93	1	0.99 -1.01	Stromal	Stromal
T.4.PLN.BDC	0.9	0.93	1	0.99 -1.01	Adaptive	Th
DC3.SP	0.9	0.93	1	0.99 -1.01	Innate	CD11b My
DC2.LU	0.91	0.93	1	0.99 -1.01	Innate	DC
T.4pos8INT.TH	0.93	0.96	1	0.99 -1.02	Dedifferentiated	Dev T
FRC.MLN	0.94	0.96	1	0.99 -1.00	Stromal	Stromal
DC.11CLOSER.SALM3.SI	0.94	0.96	1	0.99 -1.01	Innate	CD11b My
MF.LU	0.95	0.96	1	0.99 -1.01	Innate	Mac
GN.BM	0.95	0.96	1	0.98 -1.02	Innate	CD11b My
GN.ARTH.BM	0.97	0.97	1	0.99 -1.01	Innate	CD11b My
DC.103pos11Bneg.SI	0.98	0.98	1	0.98 -1.02	Innate	DC
