# Supplementary material for: Integrative analysis of breast cancer reveals prognostic haematopoietic activity and patient-specific immune response profiles
Source: Nat Commun. 2016 Jan 4;7:10248. doi: 10.1038/ncomms10248 (PMC4725766; doi:10.1038/ncomms10248)
Supplement: Supplementary Data 3 — Gene signature matrix for Immunological Genome Project haematopoietic expression profiles. [file ncomms10248-s4.xlsx]

## Sheet: mmu_Immgen_profile996.txt
Supplementary Data 3. Gene signature matrix for Immunological Genome Project haematopoietic expression profiles.
	T.4pos8INT.TH	T.4FP3pos25pos.SP	T.4INT8pos.TH	T.4SP24neg.TH	T.4SP24INT.TH	T.4SP69pos.TH	T.8SP24neg.TH	T.8SP24INT.TH	T.8SP69pos.TH	T.DP.TH	T.DP69pos.TH	T.DPBL.TH	T.DPSM.TH	T.ISP.TH	B.FRE.BM	B.FRF.BM	LTHSC.BM	PREB.FRD.BM	PROB.FRBC.BM	PREB.FRC.BM	CD150negCD48neg.BM	IMMTGD.VG2pos.TH	IMMTGD.VG2.E17.TH	MATTGD.VG3.E17.TH	TGD.SP	TGD.TH	TGD.VG2pos.ACT.SP	TGD.VG2neg.ACT.SP	TGD.VG2neg.SP	B.FO.PC	B6SPLFO	B.FRE.FL	B.GC.SP	B.MZ.SP	B.T1.SP	B.T2.SP	B.T3.SP	B1A.PC	B1A.SP	B1B.PC	DC2.LU	DC.103pos11Bneg.LV	DC.103neg11Bpos.LV	DC2.MLN	DC2.LN	DC2.SP	DC1.MLN	DC1.LN	DC1.SP
Khdc1a	0.0301475	0.326032	0.00272795	0.00183263	0	0.016813	0	0	0.0186599	0	0.00986823	0	0.013284	0.00681184	0.00364503	0.0172745	0	0	0.00151133	0	0	0.0232485	0.0235696	0.000438788	0.051909	0	0	0.0207501	0.0536221	0.00498298	0	0.0101014	0	0	0	0	0.00704825	0.00140824	0	0	0	0.00742709	0	0.0363528	0	0.000367096	0	0	0
Zap70	0.773831	1	1	1	1	1	1	1	1	0.38776	1	0.284334	0.601533	0.259875	0	0	0	0	0.00631833	0.0585804	0	1	0.696179	0.858535	0.867124	1	1	1	1	0	0	0	0	0	0	0	0	0	0	0	0	0	0	0	0	0	0	0	0
Il1r2	0.0325477	0.185678	0	0.00157323	0	0	0	0	0	0.00144552	0	0	0	0	0	0	0.0135112	0	0	0	0.0119752	0	0	0	0.00222181	0	0	0	0	0	0	0	0	0	0	0	0	0	0	0	0.0860208	0.0562747	0.524438	0.317276	0.092403	0.161003	0.00454014	0.0119312	0
Il1r1	0.00462783	0.00530997	0	0	0	0	0	0	0	0.0063062	0.00378412	0	0	0	0	0	0.111314	0	0.067217	0	0.619417	0.768819	0.132787	0	0.0386674	0.877853	0.281877	0.174738	0	0	0	0	0	0	0	0	0	0	0	0	0.0359895	0.050889	0.0842179	0.0236784	0.0201748	0	0	0.0292359	0
Il1rl1	0.0083252	0.196853	0	0	0	0	0	0	0	0.00650963	0.00208732	0	0	0	0	0	0	0	0	0	0	0	0	0	0	0	0	0.00892356	0.00709872	0	0	0	0	0	0	0	0	0	0	0	0.0203584	0	0.216401	0.0129241	0.0209826	0	0	0	0
Il18r1	0.0658264	0.0225452	0	0.152568	0	0	0	0	0	0	0	0	0	0	0	0	0	0	0	0	0.030641	0	0	0.534424	0.308786	0.227954	1	1	0.251746	0	0	0	0	0	0	0	0	0	0	0	0	0	0	0.0178276	0	0	0	0	0
Il18rap	0	0	0	0	0	0	0	0	0	0	0	0	0	0	0	0	0.156263	0	0	0	0.450075	0	0	0.766038	0.380158	0.00716551	1	1	0.145374	0	0	0	0	0	0	0	0	0	0	0	0	0	0.0577568	0.0160462	0	0	0	0	0
Cd28	1	1	1	1	1	1	0.55536	1	1	0.604083	1	0.477723	0.948696	0.439371	0	0	0	0	0	0	0	0.627654	0.304845	0.349768	0.264231	1	0.613598	0.589016	0.860095	0	0	0	0	0	0	0	0	0	0	0	0	0	0	0	0	0	0	0	0
Ctla4	0.120303	1	0.0209608	0.376167	0.0601797	0.182361	0.0483515	0.0478301	0.0484568	0.0141929	0	0	0	0.0339503	0	0	0	0	0	0	0	0	0	0	0	0	0	0	0	0	0	0	0.00316632	0	0	0	0	0.727762	0.305632	0.33229	0	0.063932	0	0.00249334	0	0	0.0575304	0.0109728	0
Icos	0.688808	1	0.653692	0.982163	0.905043	1	0.481475	0.618033	0.763151	0	0.474027	0	0.029933	0	0	0	0	0	0	0	0	0.0937866	0.141774	0.0365279	0.0468855	0.401197	0.246261	0.303199	0.0312731	0	0	0	0	0	0	0	0	0	0	0	0	0	0	0.163263	0	0.0937136	0.145188	0.0908583	0.0476724
Nrp2	0.0122674	0.00972039	0	0	0.0116046	0.0365176	0	0	0	0.0114676	0.00286354	0	0.000422299	0	0	0	0	0	0	0	0	0	0	0	0.0124841	0.00238017	0	0.00843448	0	0	0	0	0	0.237409	0	0	0	0.49557	0.157272	0.316341	0.0276617	0.0653349	0.347773	0.0676783	0.219717	0.00787091	0.00383448	0.0261567	0
Adam23	0.0238422	0.0013318	0	0	0	0.00019446	0.00276923	0	0	0.0224858	0	0	0.0055348	0	0	0	0	0	0	0	0	0	0	0	0	0	0	0.0303176	0	0.012685	0	0	0	0	0	0	0	0	0	0	0.760249	0.550935	0.418357	1	1	1	1	1	1
Cxcr2	0	0.0087667	0	0	0	0	0	0	0	0.0117639	0	0	0.00346301	0	0.13352	0.14526	1	0.042141	0.0961998	0.0881112	0.584624	0	0	0	0.00558587	0	0.00305279	0.044282	0.0228104	0	0	0.0183608	0	0	0	0	0	0	0	0	0.00608204	0.0330219	0.315297	0.0239785	0.0252672	0	0	0.00289719	0
Slc11a1	0.00258943	0	0	0	0	0.00334296	0	0	0	0.00997183	0.00101785	0	0	0	0	0	0.00856839	0	0	0	0	0	0.029034	0	0.771118	0	0.00887652	0.0489129	0	0	0	0	0	0	0	0	0	0	0	0	0.0561695	0.277087	0.648986	0.042519	0.0768701	0.0628483	0.309119	0.20994	0.499871
Cyp27a1	0	0	0	0	0	0	0	0	0	0	0	0	0	0	0.0292488	0.201229	0.00363637	0.00962136	0	0	0.0459123	0	0	0	0.102156	0	0	0	0	0.183921	0.135286	0	0.033889	0.12452	0.0674888	0.0691809	0.044673	0	0	0.0704614	0.48358	0.668997	0.414789	0.761527	0.692212	0.935221	1	1	1
A530040E14Rik	0	0.00349861	0	0	0	0	0	0	0.00814192	0	0	0	0	0	0.973569	0.563295	0	0.102147	0	0	0	0	0	0	0	0	0	0	0.0034839	0.585131	0.567942	0.493279	0.51616	0.662607	1	0.942053	0.7213	0.750119	1	0.807089	0.2063	0.244888	0.138218	0.0718562	0.0140793	0.0487046	0.203893	0.203258	0.109199
Serpinb2	0.00315018	0.0116111	0	0	0	0	0	0	0.00143161	0.0242465	0.00857586	0	0.00150979	0	0	0.00501739	0	0	0	0	0	0	0	0	0	0	0	0	0.0106442	0	0	0	0	0	0	0	0	0	0	0	0	0.00447359	0.00371419	0	0.0118104	0.166661	0.00330086	0	0.464029
Serpinb10	0	0	0	0	0	0	0	0	0.011302	0.00793531	0.00113578	0	0	0	0.00365616	0.000765448	0.152378	0	0.00656468	0	0.0455638	0	0	0	0	0	0	0.0727705	0	0.0134709	0	0	0	0	0	0	0	0	0	0	0.21367	0.0766301	0.0595513	0.037504	0.0803484	0.329059	0.0297615	0.0246383	0.664827
Faim3	0	0.198648	0	0	0	0	0	0	0	0.0161912	0	0	0	0	1	1	0.00504515	0.714826	0.200966	0.0354863	0	0	0	0	0.0289835	0	0.00602841	0.225603	0	1	1	1	1	1	1	1	1	1	1	1	0.0156734	0.00270906	0.0655656	0.00276725	0.0294382	0	0	0.00289436	0
Il10	0	0.288764	0	0	0	0	0	0	0.0197939	0.0215169	0.0159353	0	0	0	0	0	0	0.00614099	0	0	0	0	0	0	0.0363908	0	0.00684608	0	0	0	0	0	0	0	0	0	0	0	0.0535776	0	0	0.00733127	0.0912462	0	0	0	0	0	0
Ctse	0.00259444	0.00732139	0.0135394	0.169239	0.0879336	0.100794	0.0138977	0.0129544	0.00964015	0	0	0	0	0	0	0.00556831	0	0	0	0	0.0633474	0.0391572	0	0	0	0.0201444	0.00339853	0.0199979	0.0467407	0	0	0	0.000929017	0	0	0	0.000831237	0.139215	0.0907887	0.0645454	0	0	0	0	0	0	0	0	0.000455299
5430435G22Rik	0	0	0	0	0	0	0	0	0	0.00244034	0.00124039	0	0	0	0	0	0	0	0	0	0	0	0	0	0	0	0.00145415	0.0109766	0	0	0	0	0	0	0	0	0	0	0	0	1	1	0.454411	0.112139	0.107001	0.0182192	1	1	1
Pik3c2b	0.164243	0	0.105321	0.101765	0.299593	0.251731	0.0429467	0.115369	0.124003	0.0289074	0.150899	0.0515085	0.061129	0.037053	1	1	0.0488729	0.456671	0.199783	0.180005	0.0994631	0.0669464	0.0277621	0	0	0.0469952	0	0	0	0.782513	0.785324	1	0.669335	0.83219	1	1	0.942169	1	0.879711	1	0	0	0.0248463	0	0	0	0	0	0
Chi3l1	0.0148604	0.0105899	0.00423797	0	0	0.00189565	0	0	0	0.00225858	0.00256143	0	0	0	0.0423734	0.0339782	0.348278	0.0209663	0.0251397	0.0381078	0.285193	0	0	0	0.00667009	0	0.0239093	0	0	0.00687221	0	0.010993	0	0.00881191	0	0	0	0.00459857	0	0	0.0364287	0	0.0357367	0.0187641	0.00366977	0.00503818	0	0	0.00607315
Tnni1	0.0204532	0.00554538	0.0178603	0	0.00500606	0.0120314	0.000419444	0	0.000711005	0.0268329	0.00444995	0	0.000211175	0	0	0.000303221	0.00140695	0	0	0	0	0	0	1	0.00598154	0.0360046	0.0100442	0.0201842	0.00360275	0.00636979	0	0	0	0	0	0	0	0	0	0	0	0	0	0.00544113	0.0208595	0.00751171	0	0.0103824	0.00445789
Lad1	0.211068	0.343432	0.33492	0.163574	0.473352	0.394613	0.0624357	0.23058	0.322134	0.000257875	0.259468	0	0.000830278	0	0	0	0	0	0	0	0	0.0285433	0	0	0.00569431	0.0351378	0	0.0079087	0.00900171	0	0	0	0	0	0	0	0	0	0	0	0.0359493	0.0565461	0	0.312593	0.0941251	0.0842063	0.180185	0.148376	0.137498
Mir181b-1	0.0292731	0	0.00727386	0.00251242	0.111691	0.16427	0	0.0504819	0.039972	0.711604	0.738326	0.205474	0.439931	0.0579663	0.0134706	0	0	0.0224092	0	0.0194738	0.000451725	0.0713765	0.17258	0	0	0.0212405	0.00174927	0.0299698	0.00157957	0.0588624	0.0292384	0.0238541	0	0.0214657	0.0406871	0.0452528	0.0602931	0.266539	0.131859	0.268007	0	0	0.000762324	0.00563421	0.00756096	0	0	0	0
Aspm	0.00133547	0	0.119988	0.106972	0	0	0.177852	0.161823	0.0171246	0.178488	0	1	0	0.656308	0.0881489	0	0.140866	0.498997	0.511782	0.850731	0.0593491	0.258586	0.555443	0.693064	0	0.412521	0	0.0134291	0	0	0	0.316464	0.468704	0	0	0	0	0	0	0	0.10729	0.0863499	0.00426248	0.0241916	9.70856e-05	0.0605973	0.0202896	0.032426	0.0211355
Ptgs2	0.0129185	0	0	0	0	0.00616746	0	0	0	0.0284905	0.0120365	0	0	0	0	0	0.0439042	0	0	0	0	0	0	0	0	0	0.03005	0.0216239	0.0207319	0	0	0	0	0	0	0	0	0	0	0	0.000969007	0.232893	1	1	1	0.718401	0.207961	0.191663	0.0369316
Angptl1	0.152653	0.0392202	0.145061	0.0439842	0.110555	0.090201	0.0134848	0.121672	0.0961161	0.0738562	0.0723858	0.0643168	0.136028	0.0163297	0.785741	0.875227	0.0396161	0.370124	0.0435545	0.0842962	0.0157488	0.0187649	0	0	0.00833568	0.0041966	0	0	0.0693262	0.839621	1	0.527947	0.188162	0.583539	1	1	0.99375	0.346316	0.258561	0.673232	0	0.00322312	0.0027284	0	0.00437695	0	0	0	0
Selp	0.027112	0.058987	0	0.00895277	0.0299711	0.0387363	0	0	0	0.00753555	0.0152787	0	0	0	0	0.00314078	0.276634	0.011741	0	0	0.1565	0	0	0	0.00241615	0	0	0	0	0.0661006	0.0091181	0	0	0	0	0	0.000305369	0.00765427	0	0.0411002	0	0.129409	0.183741	0	0.0068152	0.00241762	0	0	0
F5	0	0.00922579	0	0	0	0	0	0	0	0.0135605	0.00655297	0	0	0	0	0	0.148762	0.260931	0.0850411	0	0.0342848	0	0	0	0.0178258	0	0.0207299	0.0263126	0	0.00325771	0	0	0	0	0	0	0	0	0	0	0	0.0094378	0.0312625	0	0.0104568	0.00366322	0.00369133	0.00113173	0
Dpt	0	0	0	0	0.00190407	0.000669501	0	0	0	0.0167894	0.00215768	0	0	0	0.0200919	0	0	0.0518576	0.0182706	0	0	0	0	0	0.00783608	0	0	0	0.028715	0	0	0	0	0	0	0	0	0	0	0	0.313967	0	0	0.011768	0.00266841	0	0.00437316	0.00446455	0
Cd247	0.900348	0.763412	0.820704	0.752509	0.945453	1	0.645715	0.704511	0.768621	0.41109	0.608496	0.326897	0.608497	0.148361	0	0	0	0	0	0	0	1	0.483871	0.166778	0.666584	1	0.631411	0.72481	0.800167	0	0	0	0	0	0	0	0	0	0	0	0	0	0	0	0	0	0	0	0
Rgs5	0.00826529	0	0	0	0	0	0	0	0	0.0315821	0.00875635	0	0.00481176	0	0.00520532	0.00948388	0	0	0	0	0	0	0	0	0.0229271	0	0	0	0.0234748	0.00528031	0	0	0	1.14833e-05	0	0	0	0	0	0	0	0.0162148	0.00375481	0.0121954	0.0194205	0.00280581	0.00517158	0.0226691	0.00266408
Sh2d1b1	0.0049632	0	0	0	0	0	0	0	0	0.00802026	0.0250937	0	0	0	0	0	0	0	0	0	0	0	0	1	0.337112	0	0.0125506	0.0027663	0	0	0	0	0.22658	0.0323712	0	0	0	0	0.00158283	0.131825	0.176146	0	0.161292	0.538046	0.217226	1	0	0	0.0577193
Fcgr4	0.00915856	0.00458183	0	0	0	0	0	0	0	0.00484583	0	0	0.00847276	0	0	0.00847549	0.054634	0	0	0	0.0161264	0	0.040358	0	0.69422	0	0	0.0508885	0	0.00841815	0	0	0.0284069	0.00862573	0	0	0	0.107467	0.0165637	0.099105	0.0727904	0.239161	0.636439	0.00564154	0.0643721	0.173511	0.023091	0.0523405	0.0450616
F11r	0.011455	0.0132983	0	0	0	0	0	0	0	0.0168946	0	0	0.0106093	0	0	0	0.359133	0	0.00354045	0	0.441362	0	0	0	0.0559245	0	0	0	0	0	0	0	0	0	0	0	0	0.16225	0.00258126	0.0621666	1	0.304753	0.50741	0.219846	0.403989	0.0909185	0.115377	0.108886	0.0130474
Slamf1	0.61311	0.823846	0.529476	0.281497	0.627785	0.614468	0.151011	0.486336	0.504408	0.388843	0.448972	0.315882	0.674264	0.0491082	0.0258373	0.306918	0.154684	0	0	0	0	0.0840841	0.263022	0	0	0.0359008	0	0	0	0.0528641	0.522235	0.157546	0.47575	0.0892382	0.198613	0.460287	0.648337	0.00583075	0.113845	0.0184329	0	0	0	0	0	0	0	0	0
Slamf6	0	0.319828	0.157479	0.140954	0	0.00119247	0.269831	0.293777	0.241047	0.118426	0.0297133	0.298964	0.294679	0.177642	0.284765	0.256087	0	0.465288	0.614761	0.236383	0	0.00501417	0.0520149	0	0.147329	0.172991	0.038484	0.131597	0.429199	0.292226	0.313273	0.348283	0.224868	0.328936	0.274798	0.282309	0.318165	0.179194	0.238539	0.226767	0	0	0	0	0	0.000471237	0	0	0
Slamf9	0	0.0026104	0	0	0	0	0	0	0	0.00369361	0	0	0	0	1	0.0435333	0	0.442962	0.136956	0.120989	0	0	0	0	0	0	0	0	0	0.119392	0.0502953	0.260138	0.00176962	0.0194116	0.603487	0.287818	0.0600121	0.616025	0.189013	0.603059	0.455047	0.133455	0.47055	0.0540702	0.15082	0.0246065	0.0319557	0.0592789	0.0264172
Pydc3	0.366954	0.30211	0.930471	0.935821	0.386241	0.413984	1	0.897887	0.681007	0	0.160413	0	0	0	0.0192894	0.0866482	0	0	0	0	0	0.0508021	0	0.0674409	0.445604	0.0712309	0.57549	0.64564	0.743761	0.0729703	0.278133	0.218826	0	0.161783	0.191599	0.186188	0.236905	0	0	0.00376007	0	0	0	0	0	0	0	0	0
Kmo	0	0	0	0	0	0	0	0	0	0.0365495	0	0.0455604	0.0939415	0.0857406	1	1	0	0.929704	0.310236	0.210468	0	0	0	0	0	0	0	0.065594	0	1	1	1	0.910805	1	1	1	1	0.362561	0.872493	0.965989	1	1	0.478876	1	1	1	1	1	1
Cd34	0	0.00247041	0	0	0	0	0	0	0	0.0117896	0	0	0.00162029	0	0.00207286	0	1	0	0	0	1	0	0	0	0	0	0	0	0	0.00135509	0	0	0	0	0	0	0	0	0	0	0.0526177	0.776246	0.235961	0.0278606	0.0294007	0.0168351	0.00577335	0.00654549	0.00287129
Mybl1	0	0	0.00364167	0	0	0	0.00448034	0.0612411	0	0.0697418	0	0.465921	0	0.277735	0.00435641	0.000150747	0.0312805	0.180661	0.263342	0.37708	0	0.0214785	0.0682077	0.170892	0	0.0209351	0	0.0275584	0	0	0.00429854	0.0446712	1	0	0	0	0.00136237	0	0.0227469	0	0.0454842	0.0164437	0	0	0	0.0380004	0	0	0
Slco5a1	0	0	0	0	0	0	0	0	0	0.00772232	0.0119822	0	0	0	0.385475	0.0386494	0	0.0895149	0.0328484	0.116233	0	0	0	0.0109535	0	0.00830401	0	0	0	0	0.0174548	0.399048	0	0	0.273351	0.0973675	0.0463782	0	0.00527396	0	0.0112219	0.00983574	0	0.762899	0.287252	0.399591	0.474656	0.352826	0.26976
Il17f	0.0319123	0	0.0103183	0	0	0	0	0	0	0	0.00123387	0.00278831	0	0.000417924	0.00465159	0.00248659	0	0.00775516	0	0	0	7.33958e-05	0.0270683	0	0	0.00258956	0.00278294	0	0	0.0177139	0.00246435	0.00066071	0.0012757	0.00245025	0.0104868	0	0	0.00133393	0	0	0.00144908	0.00397726	0.0105	0.00469472	0.00784291	0.0051704	0	0.00110357	0
Gm4956	0.0675526	1	0.109077	0.299279	0.00764884	0.0391031	0.00705904	0.292663	0.094047	0.0143966	0.00115337	0	0	0	0	0	0	0	0	0	0	0	0	0	0.383799	0.0094095	0.0924948	0.351777	0.290228	0	0	0	0	0.0917973	0	0	0	0	0	0	0	0	0	0.156215	0.0523339	0.286129	0	0.0377023	0
Kcnq5	0	0.12152	0.0145917	0	0	0	0	0.0343052	0.0206283	0.000685084	0.00202784	0.0837012	0	0.136395	0.193158	0.192347	0.0722759	0.253216	0.2909	0.207183	0.0419001	0.025311	0.0233837	0.123672	0.0206469	0.0651726	0.088648	0.232137	0	0.158241	0.214243	0.325848	0.201507	0.151899	0.143577	0.198224	0.278956	0.149187	0.165012	0.159359	0	0	0	0	0	0	0	0	0
Tbc1d8	0	0	0	0	0	0	0	0	0	0.0162393	0	0.0425057	0.0261625	0.0172	0	0	0.253544	0	0	0	0.186964	0	0	0	0.0386222	0	0	0.0102237	0	0	0	0	0	0	0	0	0	0	0	0	0.998117	1	0.538462	1	0.857567	1	1	1	1
Slc40a1	0	0	0	0	0	0	0	0	0	0	0	0	0	0	0.0315659	0.0286812	0.248106	0	0.0303626	0.060314	0.23151	0	0.177924	0	1	0	0.0997939	0.17838	0	0	0	0.215285	0	0.0636968	0	0	0	0	0.0692617	0	0	0.351177	0.713589	0.0549781	0	0.183104	0	0	0.0763296
Pgap1	0	0.00929566	0.00971865	0.0540343	0.000194477	0.00856839	0.050844	0.043694	0	0	0	0	0	0	0.263276	1	0	0	0	0	0	0.00355907	0.0505973	0	0.15831	0	0	0	0.0293863	1	1	0.07322	0.288404	0.62739	0.568089	0.994599	1	1	0.762392	0.959882	0	0	0.171933	0.129585	0.115382	0.310434	0	0	0
Ikzf2	0.529984	1	1	0.260746	0.62689	0.63536	0.469294	1	1	0.181283	1	0.202318	0.251402	0.361015	0	0	0.183663	0	0	0	0.402966	1	0.752284	1	0.753919	1	0.484496	0.87155	1	0	0	0	0	0	0	0	0	0	0	0	0	0	0	0	0	0	0	0	0
Fn1	0	0	0	0	0	0	0	0	0	0.000692655	0.0414986	0	0	0	0.0678991	0.0320099	0.301911	0.00855917	0.0483408	0.0121126	0.1836	0	0	0	8.47669e-05	0	0.0364304	0.076375	0	9.9785e-05	0	0.0145048	0	0	0	0	0	0	0	0	0.346471	0.158443	1	0.037207	0.00466856	0	0.0105225	0.00230727	0
Mreg	0.0047954	0	0	0	0	0	0	0	0	0	0.00225646	0	0	0	0.0455425	0.00912774	0	0.0237092	0.077883	0.0811219	0	0	0	0	0.0229907	0	0	0	0	0.00306661	0.0390812	0.147049	0.0755246	0.0874305	0	0.0158062	0.024924	0.042977	0.197818	0.00428194	0.167926	0.0489926	0.0107022	0.823646	0.258326	0.78953	0.415844	0.370699	0.300153
Serpine2	0	0	0	0	0.0265155	0.0151323	0	0	0	0.00180885	0.0179394	0.00799403	0	0.0127001	0	0.00270806	0.19788	0	0	0	0.000556221	0.0365054	0	0	0	0.0765042	0	0	0	0	0	0	0	0.329831	0	0	0	0.0352155	0.122782	0	0.0375049	0.00438546	0	0	0	0	0	0	0.0200892
Fam124b	0.032149	0.294002	0.064143	0.0549706	0	0.000398911	0.0241057	0.0421679	0.00908015	0	0.138359	0	0	0	0	0	0.00764137	0	0	0	0	0.0897016	0	0.169339	0.21479	0.263634	0.36654	0.514484	0.447305	0	0	0	0	0	0	0	0	0	0	0.00149901	0	0	0	0.0020944	0	0	0.0203231	0.0312821	0
Pid1	0	0	0.00414743	0	0	0	0	0	0	0.0124804	0	0	0	0	0.0158732	0	0	0	0	0	0	0	0	0	0.0706523	0	0.0318046	0	0	0.00162553	0	0	0	0	0	0	0	0	0	0	0.466282	0.75982	0.918001	0.592486	0.822725	0.636995	0.89027	0.826845	0.986643
Gpr55	0	0.0242281	0.0718394	0	0	0	0.365483	0.175479	0.357292	0	0	0	0	0	0	0.00629796	0	0	0	0	0	0	0	0.422214	0.339702	0	0.067546	0.439334	0.290469	0	0	0	0	0.0835223	0	0	0	0.478615	0.409983	0.320888	0.0423325	0.0207931	0	0.0682914	0	0.0108699	0.0435373	0	0.0110593
Pdcd1	0.255891	0.644243	0.262411	0.43491	0.411485	0.571163	0.11602	0.302957	0.39041	0.0139756	1	0.0326213	0.0134846	0.0921538	0	0	0	0	0	0.03545	0	1	1	0.85602	1	1	0.293791	0.900539	1	0	0	0	0	0	0	0	0	0	0	0	0	0	0	0	0	0	0	0	0
Cd55	0	0.202308	0	0	0	0	0	0	0	0	0	0	0	0	1	1	0.182441	0.704911	0.184963	0.00913063	0.0290252	0	0	0	0.268766	0	0.263327	0.399135	0.317468	1	1	1	0.0765354	1	1	1	1	1	1	1	0	0.0392055	0.388912	0	0	0	0	0	0
Sox13	0.0185546	0	0	0	0.0182403	0.00992526	0	0	0	0	0.013777	0	0	0	0.00168702	0	0.034537	0	0	0	0	1	0.646769	0	0.0541501	1	0.249118	0.0635909	0.0849103	0	0	0	0	0	0	0	0	0	0	0	0	0.00665797	0.00554857	0	0.0107767	0	0	0	0
Cfh	0.00385602	0.0108821	0	0	0	0	0	0	0.00799876	0.00353217	0.0150724	0	0	0	0.00181999	0	0	0.000113938	0	0	0	0.000262133	0.00791172	0	0.00204201	0	0	0	0	0	0	0	0	0	0	0	0	0	0	0	1	0.227457	0.631642	0.0374027	0.167945	0.0261138	0.0978028	0.0934239	0.103306
Rgs13	0	0	0	0	0	0	0	0	0	0.0282253	0.0139859	0	0	0	0.0874378	0	0	0.000858433	0	0	0	0.0121839	0	0	0.0231174	0	0.0135568	0.0044305	0.025218	0	9.8737e-05	0.0529393	1	0	0.041661	0.0661004	0.490736	0	0.141469	0.00632562	0	0.00937832	0	0	0.00887682	0	0	0.000961816	0
Rgs1	0	0.590106	0	0	0	0	0	0	0	0	0	0	0	0	0	0	0.0981015	0	0	0	0.177291	0.00138233	0.0100856	0.153635	0	0	0	0.0534169	0	0	0	0	0	0	0	0	0	0	0	0	0.577963	0.673707	1	1	0.635933	1	0.699025	0.528851	0.716456
Rgs18	0	0	0	0	0	0	0	0	0	0	0	0	0	0	0.356248	0.00161505	1	0.0259642	0.144437	0.0779324	1	0.0498134	0.0140008	0.344138	0	0.0301265	0	0	0	0	0.13514	0.168544	0	0.352571	0.365652	0.285	0.132886	0.00547157	0.0323024	0.046919	0.545014	0.362159	0.142816	0.523066	0.289068	0.786331	0.301058	0.336043	0.37679
Prg4	0	0.331897	0	0.00341593	0	0	0	0	0	0.0385179	0.03015	0	0	0	0	0.0125496	0	0.00700156	0	0	0	0.013525	0	0	0.00429984	0	0.0179001	0.0232524	0.0482442	0.0200782	0.00901568	0	0	0	0	0	0.00650775	0.00557864	0.00261304	0.0241982	0	0.0269822	0.0337544	0.00537058	0.00665786	0	0.00643028	0.00396895	0
Npl	0.000647202	0	0	0	0	0	0	0	0	0.00417047	0	0.00255594	0	0.0243738	0	0	0.345247	0	0	0	0.449225	0	0.106568	0	0.0603199	0	0.00285406	0.00360048	0	0	0	0	0	0	0	0	0	0	0	0	0.00354887	0.00746394	0.0869437	0.211763	0.0472062	0.369204	0	0	0.0143587
Cacna1e	0	0	0	0	0	0	0	0	0	0.265048	0.0151138	0.0947862	0.425747	0	0.471801	0.678239	0	1	0.566555	0.0509676	0	0	0	0	0	0	0	0.0170384	0	0.596872	0.440257	0.0780904	0.118203	0.98512	0.684555	0.62264	0.514101	1	1	1	0	0.342144	0	0.0602001	0.0104326	0.249936	0.471886	0.448739	0.928545
Tdrd5	0.496212	0.0146799	0.663791	0	0.0954244	0.086791	0.0750582	0.415253	0.330046	1	0.20466	0.700832	1	0.432816	0	0	0	0	0	0	0	0.0389358	0	0	0.0207736	0.0514709	0.000249321	0.0191696	0	0.0110352	0	0	0	0	0	0	0.00247507	0	0	0	0	0.00324189	0	0.00156057	0.00806084	0	0	0.011492	0
Ralgps2	0.212902	0.0535378	0.19034	0.118573	0.219224	0.25535	0.0497602	0.222316	0.132741	0.114558	0.0806725	0.188475	0.314161	0.170353	1	1	0.0453168	0.612866	0.190813	0.308181	0.0730036	0.0911325	0.158849	0	0	0.0571079	0	0	0.0228698	0.945397	1	0.93426	0.417039	1	1	1	1	0.740392	0.742636	0.97597	0	0	0	0	0	0	0	0	0
Fasl	0.00267559	0	0	0.0236586	0	0	0	0	0	0.00299599	0.0135298	0	0	0	0	0	0	0	0	0	0	0	0	0	0.112018	0	0.339208	0.447649	0.00386828	0.000861736	0	0	0	0	0	0	0	0	0	0	0	0	0.00151293	0	0	0.011101	0	0	0
Atp1b1	0.137315	0.0804857	0.522655	0.675781	0.271917	0.262727	0.622931	0.578196	0.582828	0.116996	0.214456	0.0524404	0.225453	0.0159373	0.736001	0	0	1	1	0.336446	0	0.483748	0.122147	0.298572	0.108091	0.46287	0.046442	0.0715939	0.119404	0	0	0.536225	0	0	0.177169	0.0891411	0.0508048	0	0.134885	0	0	0	0	0	0	0	0	0	0
Xcl1	0	0	0.0863407	0	0	0.00161433	0.0927766	0.138464	0.45999	0.0344435	0.0110712	0	0.0170655	0	0	0	0	0	0	0	0	0	0	1	0.451848	0.155221	0.373842	0.401705	0.0985086	0.000462143	0	0	0	0	0	0	0	0	0	0	0	0.00541054	0.00366309	0.00496253	0.0165251	0	0.00215618	0.00557463	0
Pbx1	0	0	0	0	0	0	0	0	0	0	0	0	0	0	0.0400978	0.0104006	1	0.0658271	0.0878601	0	0.652635	0	0	0	0	0	0	0	0	0	0.000634001	0	0	0	0.00272885	0	0	0	0	0	0.502535	0.381538	0.0388392	0.0676352	0.0292099	0.0230446	0.511438	0.444651	0.407325
Fcrla	0.00713179	0.0084185	0	0	0	0	0	0	0	0.0190306	0	0	0	0	1	1	0	1	0.915973	0.922466	0	0	0	0	0	0	0	0.0379594	0.0101117	1	1	1	0.768495	1	1	1	1	1	1	1	0.618423	0.204403	0.0137319	0.010975	0.00197388	0	0.135779	0.234567	0.344614
Fcgr2b	0	0	0	0	0	0	0	0	0	0	0	0	0	0	0.388238	0.435901	0	0.147191	0.0270763	0.128188	0	0	0.0223272	0	0	0	0	0	0	0.274534	0.416918	0.284941	0.399737	0.678419	0.476909	0.378682	0.334707	0.418919	0.336853	0.710755	0.55859	0.257397	0.901224	0	0.345832	0.0163407	0.063409	0.210018	0.149872
Fcgr3	0	0	0	0	0	0	0	0	0	0.0039624	0	0	0	0	0.0176142	0.0116228	0.0819198	0	0	0.00666009	0.0237058	0	0.0719368	0.287823	0.435565	0	0.00724125	0.0209913	0	0	0	0.000603075	0	0.00183866	0.00242851	0	0	0	0.00130443	0	0.0691725	0.103392	0.957444	0.0354471	0.227331	0.00576179	0	0	0
Fcer1g	0	0	0	0	0	0	0	0	0	0	0	0	0	0	0	0	0.0795583	0	0	0	0.0333283	0	0	0.568566	0.513204	0	0.0534165	0.110641	0	0	0	0	0	0	0	0	0	0	0	0	0.184632	0.14848	0.800531	0.517137	0.670749	0.633442	0.00235939	0.0422333	0.073982
Slamf8	0	0.0013305	0.00232534	0	0	0	0	0	0	0	0	0	0.00685186	0	0	0	0	0	0	0	0	0	0	0	0.0544945	0	0.00525078	0.010118	0	0.0194861	0	0	0	0.000377136	0	0	0	0	0	0	0.37139	0.642896	0.625965	0.567458	0.652094	0.725814	1	1	0.974081
BC094916	0.164116	0.713859	0.727824	1	0.0460537	0.249286	1	0.728989	0.833434	0	0	0	0	0	0.480522	0.739354	0	0.52001	0.493734	0.141764	0	0	0	0	0.0247252	0	0.365579	0.475258	0.472889	1	1	0.603031	0	1	1	1	1	0.299097	0.442748	0.534531	0	0	0	0	0	0	0	0	0
AI607873	0	0	0	0	0	0	0	0	0	0	0	0	0	0	0	0	0.000280984	0	0	0	0.00480851	0	0.100298	0	0.643459	0	0	0.0463743	0	0	0	0	0	0	0	0	0	0.165187	0	0.0625379	1	1	1	0.481889	0.877682	1	1	1	1
Ifi202b	0.00220374	0	0	0	0	0	0	0	0	0.0191134	0	0	0.0150317	0	0	0	0	0	0.00626952	0	0	0	0	0	0.00505161	0	0.0235036	0.0151746	0	0.00278137	0	0	0	0	0	0	0.00642269	0	0.00288973	0	0	0.00147543	0	0.000618399	0	0	0.011933	0	0
Ifi205	0	0	0	0	0	0	0	0	0	0	0	0	0	0	0	0	0	0	0	0	0	0	0.0343053	0	0	0	0	0.116663	0	0	0	0	0	0	0	0	0	0	0	0	1	1	1	0.754911	0.401908	0.138565	1	1	1
Ephx1	0.173492	1	0.408895	0.790594	0.489917	0.605784	0.585605	0.454845	0.631812	0	0.622675	0	0	0	0.144962	0.300249	0	0	0	0	0	0.0246465	0	0.131152	0.390858	0.294224	0.0289625	0.148658	0.487174	0.12056	0.285517	0.293339	0	0.38051	0.161756	0.203841	0.566966	0.236528	0.612756	0.19474	0	0	0	0	0.0348346	0	0	0	0
Cenpf	0.0347559	0	0.149244	0.0319427	0	0	0.0147356	0.119853	0	0.212397	0	1	0	0.548571	0.0381141	0	0.124076	0.288527	0.431152	0.75753	0.021931	0.322017	0.479254	0.526863	0	0.316555	0	0.0705871	0	0	0	0.278277	0.281329	0	0	0	0	0	0	0	0.0908756	0.178971	0	0.0533302	0.0134802	0.0627424	0.0595358	0.0782626	0.0181904
Atf3	0.00593772	0	0	0	0	0	0	0	0	0	0	0	0	0	0	0	0	0	0	0	0	0	0	0	0	0	0	0.00601597	0	0	0	0	0	0	0	0	0	0.0972626	0	0.0818219	0.598969	0.945504	1	0.872225	0.920435	0.257666	0.416973	0.41815	0.212821
Cr2	0	0	0.00243137	0	0	0	0	0.00323808	0	0.00564466	0.00143448	0	0.00644039	0	1	1	0.0140043	0.0277315	0	0.0138868	0.0178484	0	0	0	0.0274062	0	0	0.409145	0.0145366	1	1	0.532496	1	1	1	1	1	0.299548	1	0.874275	0	0	0.0682131	0.122412	0.00553483	0.143356	0.0169726	0	0
Samd3	0.00902323	0.0381949	0	0.00177998	0	0	0.0212713	0	0.0075837	0.00426635	0	0	0	0	0	0	0	0	0	0	0	0.00540907	0	0.200666	0.640284	0.0198461	1	1	0.293037	2.3697e-07	0	0	0	0	0	0	0	0	0	0	0	0	0.00608473	0.0015462	0.00121983	0	0	0.00308889	0
Themis	1	0.80346	1	1	1	1	1	1	1	1	1	1	1	1	0	0	0	0	0	0	0	1	1	0.801484	1	1	1	1	1	0	0	0	0	0	0	0	0	0	0	0	0	0	0	0	0	0	0	0.00255957	0
Tube1	0.126858	0.0194395	0.0604399	0.0104582	0.0223247	0.0175043	0.0489303	0.105482	0.045304	0.832291	0.149693	0.767183	1	0.375173	0.0145122	0.00888675	0.0625601	0.0781875	0.108661	0.257311	0.0182338	0.0895284	0.215793	0.165888	0	0.132219	0.0439346	0.0205852	0	0	0	0.0474103	0.0985046	0.000496835	0	0	0.000716448	0	0.00403025	0.000947567	0	0	0	0	0	0	0	0	0
Cd24a	0.0509108	0	0	0	0.123252	0.0220267	0	0.04223	0	0.141432	0.321099	0.291351	0.238647	0.454793	1	0.486349	0.275933	1	1	1	0.42766	0.0716308	0.309484	0	0	0.300462	0	0	0	0.503354	0.581513	1	0.699283	0.81127	1	0.873359	0.657806	0.846736	1	0.60993	0.75557	0.636074	0	0	0	0	0.401888	0.402396	0.407896
Gp49a	0	0	0	0	0	0	0	0	0	0	0	0	0	0	0	0	0.247035	0	0	0	0.0467729	0	0	0	0	0	0.167397	0.125833	0	0	0	0	0	0	0	0	0	0	0	0	0.169882	0.372822	1	0.29301	0.556226	0.184326	0.160731	0.015714	0.379368
Lilrb4	0	0	0	0	0	0	0	0	0	0	0	0	0	0	0	0	0.166015	0	0	0	0.0235647	0	0	0	0	0	0.13172	0.110285	0	0	0	0	0	0.0990563	0	0	0	0.0370703	0	0	0.169975	0.336082	1	0.365887	0.803722	0.338202	0.109987	0.0180787	0.257425
Spock2	0.034457	0.396419	0.00105197	0	0	0	0.00110708	0	0	0	0	0	0	0	0	0	0	0	0	0	0	0.0702638	0	0.165676	0.236419	0.145101	0.308753	0.273909	0.265355	0	0	0	0.000615976	0	0	0	0	0	0	0	0.0261696	0	0.00262241	0	0	0	0	0	0
Prf1	0.00322656	0.0345597	0.0895985	0.0505337	0	0	0.51756	0.092933	0.199422	0.000398028	0.0503766	0	0.0185748	0	0	0	0	0	0	0	0	0.0582377	0.00251828	0.0168529	0.184805	0.104501	0.547199	0.197336	0.385312	0	0	0	0	0.0671772	0	0	0	0	0	0	0	0	0	0	0.0128914	0	0	0	0
Vpreb3	0.00563184	0.0241057	0	0	0.000681192	0.0142676	0	0	0	0.0276587	0.00415516	0	0.00543813	0	1	0.480922	0	1	1	1	0	0	0	0	0.0442507	0	0.0120569	0.0151461	0	0.272399	0.403412	1	0.5574	0.178826	1	0.663474	0.5618	0.00174277	0.220498	0.000167459	0	0	0.00369603	0.0124187	0.0225294	0.0110053	0.00269433	0.0107799	0.0172236
Madcam1	0	0.0213112	0	0	0	0	0	0	0.0143524	0.0267404	0.0456287	0	0	0	0.00136708	0.0148199	0	0	0	0	0	0	0	0	0	0	0	0.0049443	0	0	0	0	0	0	0	0	0	0	0	0	0	0	0	0.00340986	0.0139424	0.00236983	0.00698482	0	0.00467683
Prtn3	0.0190838	0.00573801	0	0	0	0	0	0	0.0280726	0.0289853	0.00126024	0	0	0	0.0183984	0.00708213	0.312881	0	0.0199431	0.00765425	0.66718	0	0	0	0.0502275	0	0.00640932	0.000629263	0	0.00416374	0	0.00303815	0	0	0.00281033	0	0	0	0	0	0	0.00286007	0.0140704	0	0.021294	0	0.00234908	0	0
Elane	0	0	0	0	0	0	0	0	0.00242459	0.00632587	0.0155065	0	0.0029323	0	0.0895681	0.0496906	0.341962	0.00384752	0.0260995	0.0371923	0.318932	0	0	0	0	0	0.0304269	0	0.00218616	0.0177615	0	0.0183718	0	0	0	0	0	0	0	0	0	0.0083619	0	0.0120851	0.0041918	0.00987556	0	0	0.0126002
Gadd45b	0	0.0111466	0	0	0	0	0	0	0	0	0.103135	0	0	0	0.0196082	0	0	0.00309592	0	0	0	0	0	0	0	0	0	0	0	0	0	0.035073	0.276265	0.0862271	0.0190142	0	0	0	0.0105732	0	0.153678	0.0338368	0.288707	0.472841	0.287845	0.0940136	0.291277	0.229996	0.169098
Btbd11	0.0190737	0.199201	0.262646	0.66573	0.0232366	0.091734	1	0.387125	0.623108	0.0585022	0.124326	0	0.108073	0	0	0	0	0	0	0	0	0.00333621	0	0	0.297871	0.024666	1	0.887833	0.737196	0	0	0	0	0	0	0	0	0	0	0	0	0	0	0	0	0	0	0	0
Timp3	0	0.000492529	0.0027991	0	0	0	0	0	0	0.0150434	0.0059454	0	0	0	0.00152481	0	0.336651	0	0	0	0.0144284	0	0	0	0.0160435	0	0	0	0	0.00846266	0	0	0	0	0	0	0	0.0273083	0	0	0.33018	0.179947	0.531256	0.0124822	0.0185068	0.0148786	0	0.0098962	0.00571232
Dcn	0.0191916	0.00152749	0.00167577	0	0	0	0	0	0	0.0149749	0.0037989	0	0.000761195	0	0	0	0	0	0	0	0	0	0	0	0	0	0.00564233	0	0	0.00840991	0	0	0	0	0	0	0	0	0	0	0.479341	0.0166793	0.0107901	0.0307871	0.0413187	0	0.0318622	0.0185876	0
Lum	0.00363067	0.00706332	0	0.0150922	0	0	0.00496638	0.0051293	0.0105144	0.0473602	0.0269314	0	0.00810167	0	0.00610835	0.0184448	0	0	0	0	0	0.0118485	0	0	0.0100078	0	0.0128934	0.00285707	0.00535098	0	0	0	0	0.00135204	0.000241027	0	0.0016743	0	0	0	0	0.00730366	0.00302602	0	0	0	0.00314921	0.00266274	0
Phlda1	0.0216761	0.109927	0.0149624	0.0492982	0.12664	0.0934024	0	0	0.0236432	0.118666	0.0958793	0.32648	0.0780565	0.204819	0	0	0	0	0.00870291	0	0	0	0.0720946	0.014361	0	0	0.0153458	0.00676847	0.0214592	0	0	0	0.00115136	0	0	0	0	0	0	0	0.652052	0.0289526	0.0524881	0	0	0	0	0	0
Ptprb	0.0216299	0	0.0231747	0.0198244	0.00654337	0	0	0	0	0.0109082	0.0138311	0	0.00190553	0	0	0.00063358	0	0	0	0	0	0	0	0	0.00555523	0	0.0243438	0.00703677	0	0.00461391	0	0	0	0	0	0	0	0	0	0	0.0178451	0.558136	1	0.00857429	0.0057207	0.0255377	0	0.0020624	0.00704806
Cpm	0.246286	0.646491	0.0811388	0.494058	0.211872	0.222849	0.383278	0.224479	0.242662	0	0.0256609	0	0	0	1	1	0	1	0.946378	0.957201	0	0.0131912	0	0	0.0402104	0.0322102	0.178589	0.0590576	0.110621	1	0.911065	1	0.68763	0.314691	1	1	1	0.0333154	0.0946944	0.507273	0	0	0	0	0	0	0	0	0
Ifng	0	0.0295526	0	0	0	0	0	0	0	0.00632638	0	0	0	0	0	0	0	0	0	0	0	0	0	0.0181914	0.0056551	0	0.301831	0.344022	0.0208572	0	0	0	0	0	0.0147063	0	0	0	0	0	0	0.0115182	0	0	0.0189226	0	0	0	0
Cd63	0	0	0	0	0	0	0	0	0	0	0.0109105	0	0	0	0	0.0108396	0.823139	0	0	0	0.979902	0	0.0786415	0	0.0229286	0	0	0	0.0100232	0	0	0	0	0	0	0	0	0.000738611	0	0	0.240863	0.0828459	0.38613	0.394569	0.239258	0.144611	0.282737	0.232539	0.563232
Myct1	0.000591351	0.00296379	0.00137792	0	0.00387671	0.000524808	0.00103642	0	0	0.0118206	0	0	0	0	0	0.00542095	1	0	0	0	1	0	0	0	0.0365416	0.00375666	0.00818583	0	0	0.00260963	0	0	0	0	0	0	0	0	0	0	0.000819509	0.0556177	0.238775	0.00624134	0	0	0	0.00579399	0
Akap12	0.166803	0.0224564	0.104025	0.0600017	0.136398	0.121839	0.0141715	0.0809163	0.0854585	0.310798	0.106275	0.307817	0.329524	0.127804	1	0.10142	0	1	1	0.64138	0	0.00748098	0	0	0	0.0316935	0.00431191	0.000419368	0	0.0544161	0.0409029	0.585728	0.18143	0	0.566148	0.259689	0.268461	0	0.155452	0	0.0104942	0	0.0147526	0	0	0	0	0	0
Gpr126	0.0179635	0.01282	7.20654e-05	0	0.00457173	0	0	0	0	0.0206725	0.0252987	0	0	0	0	0	0.000144433	0	0	0	0	0.0043112	0	0	0.0503273	0	0.00453299	0	0	0	0	0	0	0	0	0	0	0	0	0	0.0537806	0.0250651	0.154726	0.910875	0.614872	0.487329	0.234225	0.201452	0.0657696
Tnfaip3	0.00115864	0	0.0103174	0	0.0190886	0.0203131	0	0.00430599	0	0.0101476	0.139723	0.0143988	0.084538	0	0.0440155	0	0	0.00254823	0	0	0	0	0	0	0	0	0	0	0.00333837	0	0	0.00894439	0	0	0	0	0	0	0	0	0.152127	0.0517293	0.290717	0.171632	0.167622	0.0399418	0.096463	0.112874	0.027519
Myb	0.0901111	0.0638915	0.341775	0.00846175	0.0325981	0.0436784	0	0.274581	0.220304	0.778839	0.951475	0.573125	1	0.496722	0.510407	0	0.85733	1	1	0.76955	0.965235	1	0.711773	0.00750422	0.16242	0.982916	0.056057	0.13709	0.709235	0	0	0.563573	0.00969985	0	0.0176942	0.002328	0.103097	0	0.226792	0	0	0	0	0	0	0	0	0.0256207	0.00105462
Arg1	0.0231586	0	5.23873e-05	0	0.00569221	0.00302113	0	0.0124835	0.00194441	0.0163097	0.0332797	0.00756958	0.0113304	0	0.00605754	0.00680293	0.00169505	0.00259063	0	0	0	0.00657867	0	0	0.0163219	0	0.0188692	0	0	0.0120687	0.00197872	0.00220395	0	0	0.00813269	0.00242599	0	0	0	0	0	0.00871926	0.151434	0.0288302	0.0126926	0	0.0103419	0.017765	0.00837248
Chst3	0	0	0	0.00139538	0.00483861	0	0	0	0	0.0179883	0.0140207	0	0.000289211	0	1	1	0	1	1	0.894061	0	0.00153741	0	0	0	0.00154854	0.00104583	0.0649846	0	1	1	1	0.833209	0.991405	1	1	1	0.698183	1	0.788187	0.00906615	0.00749338	0.0114338	0.0133217	0.00256443	0.0132269	0.0118628	0.000201892	0.0148112
Adamts14	0	0	0.0200701	0.101894	0.0094821	0.0143341	0.0172428	0	0.00462186	0.0307029	0	0	0.0442929	0	6.25637e-05	0	0	0.00378159	0	0	0	0	0	0	0.0254335	0	0.0191864	0.0181383	0	0	0	0	0	0	0	0	0	0	0	0	0.000275894	0.00232761	0.00454989	0.0132484	0.024235	0	0	0.00718898	0.00341578
Susd2	0.00702104	0.00968874	0.0423462	0.0995108	0.0113247	0.0323421	0.0501747	0.055768	0.0394284	0	0	0	0	0	0	0	0	0	0	0	0	0.0696981	0	0.256492	0.353385	0.121196	0.184635	0.541989	0.285644	0	0	0	0	0	0	0	0	0	0	0	0	0	0	0.016417	0.0561504	0.0361624	0.00352176	0.00734103	0
Trpm2	0	0	0	0	0	0	0	0	0	0	0	0	0	0	0	0	0.0191643	0	0	0	0.0277337	0	0	0	0.212524	0	0.0266369	0.0223927	0	0	0	0	0	0.159844	0	0	0	0.0143016	0	0.0277739	0.0620587	0.468973	0.161974	0.191474	0.0496665	0.324986	0.93063	0.658443	1
Slc41a2	0	0	0	0	0	0	0	0	0	0	0	0	0	0	0.24799	0.300018	0	0	0	0	0	0	0	0.0157115	0	0	0	0	0	0.258944	0.255425	0	0.920043	0.401582	0.18102	0.193103	0.135256	0.00892284	0.036318	0.195365	0.361784	0.104363	0.0236093	0.0367256	0.0293079	0.0068693	0.238877	0.227683	0.269646
Bpifc	0.00549752	0	0	0	0.00145563	0	0	0	0.00679964	0.0151791	0.00371181	0	0	0	0.00306027	0.0014772	0	0	0	0	0.104542	0.0261625	0	0	0	0.0151964	0.00739562	0	0	0.00819389	0	0	0	0	0.000342715	0	0	0	0	0	0	0	0	0.000630039	0.00348522	0	0	0.000524068	0
Stab2	0.0142244	0	0.000143532	0	0	0	0	0	0	0.00807234	0	0	0.0027533	0	0.0018616	0	0	0	0	0	0	0	0	0	0.0607169	0	0.00971221	0	0	0.0143178	0	0	0	0	0.00217123	0	0	0	0	0	0	0.175297	0.693068	0.0139619	0.022213	0.016453	0.0124919	0.00863911	0.0348439
Spic	0	0	0	0	0	0	0	0	0	0	0.0190163	0	0	0	0.0016927	0.0413432	0.0132102	0	0	0	0.120759	0	0.108929	0	1	0	0.00895436	0	0	0.03406	0.0475013	0	0	0.210678	0	0	0.0145866	0	0.0289736	0.00271934	0	0	0.149115	0.104866	0.0205149	0.28037	0	0.005388	0.164875
Plxnc1	0	0	0	0	0	0	0	0	0	0	0	0	0	0	0.00491243	0.0343055	0.73645	0	0	0	0.352459	0	0	0	0	0	0	0	0	0.0353911	0.110691	0.0907815	0.061018	0.554807	0.0682048	0.123148	0.119042	0.206289	0.147108	0.25835	0.0187217	0.159644	0.216531	0.977719	0.579565	1	0.627486	0.598129	0.517166
Lgr5	0.00574082	0	0	0	0	0	0	0	0	0.00723603	0.0137409	0	0	0	0.105743	0.00242576	0.0121673	0.92956	0.908182	1	0	0.00271423	0	0	0.0362067	0	0.00617379	0.00305493	0	0.0172853	0	0.201301	0.194921	0	0.093353	0.0438009	0.0283151	0	0.00263381	0	0	0	0	0.00924542	0.012983	0	0.00625945	0.00792885	0
Lyz2	0	0	0	0	0	0	0	0	0	0	0	0	0	0	0.145038	0.157358	1	0.0944669	0.392782	0.155192	1	0	0.125767	0	0.0329339	0	0.00872024	0.586519	0	0	0	0.108478	0	0	0	0	0	0	0	0	1	1	1	1	1	1	0.843871	0.483996	0.582122
Lyz1	0	0	0	0	0	0	0	0	0	0	0	0	0	0	0.0079501	0.00547354	0.0593245	0	0.00597342	0.0182804	0.0329604	0	0.000927107	0	0	0	0	0.0498287	0	0	0	0	0	0	0	0	0	0	0	0	0.825613	0.636123	1	1	1	0.866662	0.419364	0.252629	0.347124
Lrp1	0	0	0	0	0	0	0	0	0	0.00695876	0	0	0	0	0	0	0	0	0	0	0.00453832	0.0115497	0.0298232	0	0.739225	0.00432655	0.00805011	0.0446852	0	0	0	0	0	0	0	0	0	0	0	0	0.415652	0.116976	0.611756	0.0633105	0.449918	0.128639	0	0	0.027012
Dgka	0.278794	0.596316	0.623189	0.906192	0.339598	0.520569	0.655862	0.629192	0.60149	0.198567	0.269872	0.0841347	0.360875	0	0.00371007	0.208213	0	0.0539347	0.0394192	0	0	0.200808	0.0257798	0.0380359	0.253022	0.192265	0.45117	0.391488	0.777505	0.177384	0.174647	0	0	0.0273479	0.0490699	0.10239	0.144515	0.0435151	0.0820265	0.0368134	0	0	0	0	0	0	0	0	0
Lif	0.0138181	0.024164	0	0.00938501	0.00267788	0.000804969	0	0	0.00264853	0.0259986	0	0	0.00322452	0	0	0.0140776	0.00138538	0	0	0	0	0.020763	0.0119191	0	0	0	0	0.0145256	0	0	0	0	0	0	0	0	0	0	0	0	0	0.0590208	0.000462754	0	0.0210305	0	0.00740826	0.000216881	0
Bcl11a	0	0	0	0	0	0	0	0	0	0.0054894	0	0	0	0	1	1	0.946968	0.460063	0.848029	0.399775	1	0	0	0	0	0	0	0.0250297	0	1	1	1	0.600601	1	1	1	1	0.767068	0.793123	1	0.0844055	0.293733	0.12904	0.672475	0.42834	0.878311	0.348056	0.332869	0.696012
Ccdc88a	0	0	0	0	0	0	0	0	0	0	0	0.0922691	0	0.02012	0.0550055	0	0.257731	0.065997	0.138423	0.119433	0.219594	0	0.0794773	0	0	0	0	0	0	0	0.00274119	0.131624	0.00989539	0	0.0160952	0.0243866	0.00641195	0	0	0	0.612182	0.651113	0.554387	0.748021	0.991923	0.741033	0.675499	0.66074	0.676081
Nsg2	0.527995	1	0.861959	1	1	1	1	1	1	0.878241	0.359387	0.653744	1	0.330561	0	0	0	0.0158753	0.0104426	0	0	0.0617282	0.0388113	0.206903	0.741703	0.160287	1	1	1	0	0	0	0	0	0	0	0	0	0	0	0	0	0	0	0	0	0	0	0
Il12b	0	0	0.00600914	0	0	0	0	0	0	0.00095613	0.00422103	0	0.00126193	0	0.017458	0.0116001	0	0	0	0	0	0	0	0	0	0	0.0147126	0.0211178	0.0123488	0.0104752	0.0020413	0	0	0	0	0.00419889	0	0	0	0	0.670032	0.421826	0.0036346	0.177402	0.0756859	0.0591104	0.722196	0.980271	0.66362
Ebf1	0.00787434	0	0	0	0	0	0	0	0	0.000527793	0	0	0	0	1	1	0.0242429	1	1	1	0	0	0	0	0.0599054	0	0	0.119622	0.00867597	1	1	1	1	1	1	1	1	1	1	1	0.0117807	0.00711305	0.0383371	0.0476237	0.0130872	0	0	0	0
Havcr2	0	0.0068404	0	0	0	0	0	0	0	0	0	0	0	0	0	0	0.00748303	0	0	0	0.00516928	0	0	0	0	0	0	0.0203732	0	0	0	0	0	0	0	0	0	0	0	0	0.976587	1	0.438569	0.625845	0.511577	1	1	1	1
Havcr1	0.0142208	0	0	0	0.00217082	0	0	0	0	0.00120123	0.00567185	0	0	0	0.0182868	0	0	0	0	0	0	0	0	0	0.00745127	0	0.0332689	0.00474926	0	0	0	0.00890727	0.639099	0.0322865	0.00734621	0.0113594	0.0465132	0.00437871	0.203027	0.0189183	0.292892	0.0290479	0.00500201	0.00386991	0.0133054	0	0.0270247	0.0158477	0.00143128
Timd4	0	0	0.00448257	0	0	0	0	0	0	0.0234127	0.0186957	0	0.00398032	0	0.0209964	0.0130853	0	0.0119852	0	0.00157553	0	0	0.0725591	0	0.246199	0	0	0	0	0.00151238	0	0.0194116	0	0	0.00373134	0.0181067	0.00479474	0	8.43576e-05	0.0104405	0.882371	0.106399	0.0671253	0.103517	0.035897	0.00807919	0.00510013	0.0117533	0.00768585
Trim7	0	0	0	0	0	0	0	0	0	0.00415619	0	0	0	0	0.217025	1	0.00247219	0.0142046	0	0	0.000116052	0	0	0	0	0	0	0	0	1	0.808869	0.06493	0.161043	1	0.485449	0.613434	0.635054	0.490216	0.521965	0.496105	0.14736	0.125018	0.00746064	0.223218	0.169803	0.204925	0.48053	0.426063	0.310114
Gm12253	0.0389433	0.01795	0	0.00262767	0	0.00616937	0.00972453	0	0	0.00225905	0	0	0.00749617	0	0	0.00264099	0.00304634	0.00448003	0.000228035	0	0	0	0	0	0.00398648	0	0.00995476	0	0	0.00718196	0	0	0	0	0	0	0	0	0	0	0	0	0	0.00249726	0.00711535	0	0.00133365	0	0
Nlrp3	0.00591999	0	0	0	0	0	0	0	0	0.012866	0.015548	0	0.00133112	0	0	0	0.0133539	0	0	0	0	0.0058478	0	0	0	0	0	0	0	0	0	0	0	0	0	0	0	0	0	0	0.340602	0.242183	0.905724	0.680348	0.508924	0.659248	0.166079	0.128441	0.171234
Pmp22	0.0155773	0	0	0	0	0	0	0	0	0.0240199	0.00934395	0	0.0168693	0	0	0.000682464	0.00117467	0	0	0	0	0	0	0	0.0148598	0	0.0110942	0	0	0.0173726	0	0	0	0.00167399	0	0	0	0	0	0	0.054348	0.00518074	0.0651056	0.0140967	0.0166281	0	0	0.00210442	0.00294552
Mgl2	0.018052	0	0	0	0	0.007402	0	0	0.0561393	0.0298328	0	0	0	0	0.00994786	0	0	0	0	0	0	0	0.0919487	0	0.00340813	0	0.000158236	0.0169057	0	0	0	0	0	0	0	0	0	0	0	0	0.823921	0.0920351	1	0.180537	1	0.0106324	0.00992455	0.0679746	0.000642101
Clec10a	0.0175353	0	0	0.0123788	0	0.00478321	0	0	0.00837322	0	0.0268231	0	0	0	0	0	0	0	0	0	0	0	0.0141931	0	0.0105042	0	0.0113917	0	0.00409804	0	0	0	0	0	0	0	0	0	0	0	0.043852	0.0604191	0.830994	0.162513	0.909557	0.0247559	0.0131965	0.0436438	0.0189854
Itgae	0.0799921	0.946154	1	0.05596	0	0	1	1	1	0.0037794	0.078127	0.0130932	0	0	0	0	0	0	0	0	0	1	1	1	0.425817	1	0.797356	0.153858	1	0	0	0	0	0	0	0	0	0	0	0	1	1	0	0.0401068	0	0	0.874083	0.393741	0.584859
Adap2	0.00186679	0	0	0	0	0	0	0	0	0.00694467	0.00874185	0	0	0	0	0	0	0	0	0	0	0	0.0630048	0	0.666611	0	0	0.00148165	0	0	0	0	0	0	0	0	0	0	0	0	0.288078	0.510577	0.823522	0.432557	0.495347	0.648473	0.699356	0.640121	0.568976
Ccl12	0.0403063	0.00636363	0	0.00551783	0	0	0	0	0	0.0269975	0.00630649	0	0.006309	0	0	0	0	0	0	0	0	0	0.0571797	0	0.0242083	0	0.0218229	0	0.0174162	0	0	0	0	0	0	0	0	0	0	0	0	0	0.000669468	0.0027772	0.0134648	0	0	0	0
Slfn1	0.469934	0.853992	0.819757	1	0.835465	1	1	0.902533	1	0	0.077917	0	0	0	0	0	0	0	0	0	0	0	0	0	0.0781132	0	0.384792	0.252851	0.509976	0	0	0	0	0	0	0	0	0	0	0.0898265	0	0	0.0749045	0	0	0	0	0	0
Slfn4	0.00426858	0.00160324	0	0	0	0	0	0	0	0	0	0	0	0	0.016916	0.0350669	0.328618	0.0188259	0.00966383	0.0310311	0.134103	0	0	0	0	0	0	0.00658884	0.0182788	0.00623075	0	0.00787	0	0	0.00181584	0	0	0	0	0	0	0	0.122597	0	0	0	0	0.00653967	0.00458434
Ccl4	0	0	0	0	0	0	0	0	0	0	0.00535714	0	0	0	0	0	0	0	0	0	0.0441709	0	0	0	0	0	0.0229884	0.0202132	0	0	0	0	0	0	0	0	0	0	0	0	0.0202871	0.0999198	0.299634	0.0637512	0.0178972	0.0252544	0.0290813	0.00742234	0.00833286
Wfdc17	0	0	0	0	0	0	0	0	0	0.000776372	0	0	0.00423057	0	0.00291978	0.14931	0	0	0	0	0.181437	0	0	0	0	0	0	0	0	0.0241394	0.0520763	0	0	0	0	0.00226331	0.00599731	0.114142	0.00936971	0.406138	0.0434259	0.133299	0.754706	0.129929	0.469176	0.10508	0.00473943	0.0247865	0.0753876
Car4	0.0113558	0	0	0	0	0	0	0	0	0.00488112	0.0175105	0	0.0069577	0	0	0.000435175	0	0	0	0	0	0	0	0	0.00247425	0.00214727	0.00752858	0	0.0119697	0.00509007	0	0	0	0	0	0	0	0	0	0	0.124639	0	0	0.00414821	0.0173307	0	0.00173412	0.00713906	0.000244175
Mpo	0.00507787	0	0	0	0	0	0	0	0	0.012176	0	0	0.00335323	0	0.235537	0.0721828	0.422396	0.00431096	0.160153	0.0944241	0.697115	0	0	0	0.00886841	0	0.0177105	4.56001e-05	0	0.00889351	0	0.148357	0	0	0	0	0	0	0	0	0	0	0	0.00185339	0	0.0394695	0.00185568	0	0.0336619
Skap1	1	1	1	1	1	1	1	1	1	0.658844	1	0.700927	1	0.628606	0	0	0	0	0	0	0	1	0.749984	0.674969	0.838818	1	1	1	1	0	0	0	0	0	0	0	0	0	0	0	0	0	0	0	0	0	0	0	0
Igfbp4	0.120235	0.194725	0.150452	1	0.424351	1	1	0.0151918	0.0291526	0	0	0	0	0	0	0	0.375126	0	0.314998	0.0382207	0.613223	1	1	0.318961	0.164461	1	0.0151685	0	0.650662	0	0	0	0	0	0	0	0	0	0	0	0	0	0.109012	0	0	0	0	0	0
Cntnap1	0.0111039	0.0277042	0.013182	0.00692072	0.00377246	0.0248786	0	0	0	0.0343817	0.077221	0	0.00071383	0	0.00389571	0	0	0	0	0	0	0.0965631	0.166326	0.515715	0.033948	0.37747	0.0773517	0.00480272	0	0	0	0.0250615	0	0	0	0	0	0	0	0	0.00739485	0.00751645	0	0.0101708	0.00868268	0.000969928	0	0.00976313	0.0048247
Myl4	0	0.0106308	0	0.0170047	0.0294883	0.00917923	0	0	0	0	0	0	0.00198823	0	0.378919	0	0.0146372	1	0.47883	1	0	0	0	0	0	0.00290076	0	0.0230118	0	0	0.0145602	0.59044	0.158234	0.0752969	0.0500395	0.0468437	0.0238201	0	0.036695	0	0	0	0.0011983	0	0.000470897	0	0	0	0
Itgb3	0.298312	0.0400336	0.164855	1	1	1	0.0636185	0.178935	0.119784	0	0.034702	0	0	0	0.044536	0	0.20267	0.0114165	0	0	0.00058204	0.886521	0.422652	0	0.253556	0.790051	0.537156	0.459842	0.546926	0.0230014	0.0287672	0.00758192	0.106907	0	0.0174474	0.0379503	0.0130607	0	0	0	0	0	0	0.00521727	0	0	0	0	0
Ace	0.0197123	0.00268366	0	0	0	0	0	0	0	0.00594368	0	0	0.000116774	0	0	0	0	0	0	0	0	0.00322702	0	0.162272	0.0716592	0	0.022631	0.19212	0.00929246	0	0	0	0	0	0	0	0	0	0	0	0.029568	0.0212104	0.139357	0.0255693	0.0856116	0.143829	0	0	0.00232665
Slc16a5	0.22758	0	0.561443	0.33337	0.220659	0.302786	0.63141	0.59415	0.756592	0.935081	0.330326	0.421984	1	0.253517	0	0	0	0	0.00324594	0	0	0.793323	0.213907	0	0.0563524	0.344429	0.101872	0.0907298	0.407541	0	0	0	0	0	0	0	0	0	0	0	0	0	0	0.000118357	0	0.000292122	0	0.00212745	0
Smim5	0	0	0	0	0	0	0	0	0	0.00585817	0.00752417	0.0178528	0.013624	0.0262128	0.00596781	0.00601829	0.14567	0.00107409	0	0	0.110911	0	0	0	0	0	0	0	0	0.0180785	0.000982678	0	0	0.00476653	0.00666236	0.0145403	0.0095183	0.00481769	0.006024	0	0	0	0.00719395	0.0329526	0.0836568	0.0100321	0.0242573	0.010304	0.00163321
Grb10	0.00107912	0.00621816	0	0	0	0	0	0	0	0.00452887	0.0179289	0	0	0	0.000347739	0	0.807235	0	0	0.0107032	0.581751	0	0.00357661	0.0184146	0.0138345	0	0.00584269	0	0.000853353	0	0	0.00254809	0	0	0	0	0	0	0	0	0.0135662	0.0142007	0.0538429	0.000337365	0	0	0.00318859	0.00375961	0
Meis1	0	0	0	0	0	0	0	0	0	0	0	0	0	0	0.0578982	0	1	0.0622651	0.287748	0.0228416	1	0	0.0940895	0.252374	0	0	0	0	0	0	0	0.158232	0	0	0.0261193	0	0	0	0	0	0.00829264	0.117139	0.108708	0.134564	0.0698299	0.216672	0.0425109	0.0279063	0.0360692
Il9r	0.0118187	0.0169531	0	0	0	0.000287626	0	0	0	0.00303359	0	0.0293594	0	0.0549821	0.00034372	0.601366	0.00097414	0	0	0	0	0	0.118467	0.0497998	0	0	0.038227	0.000697715	0	1	0.596032	0	0.0423947	1	0.0621397	0.0591914	0.118336	0.505385	0.0427726	0.885771	0.000474283	0	0	0.0311927	0.0226685	0.00421571	0.0106412	0.0393841	0.0128674
Hmmr	0.0941559	0	0.160021	0.104197	0	0	0.14965	0.217278	0.0275072	0.219534	0	1	0	0.711664	0.0778507	0	0.160407	0.358546	0.558968	0.977104	0.0766548	0.386063	0.914657	0.80332	0	0.616217	0	0.0557214	0	0	0	0.215109	0.645089	0	0	0	0	0	0	0	0.0833965	0.139538	0	0.0120566	0	0.0819931	0.051657	0.0619317	0.0252099
Itk	1	1	1	1	1	1	1	1	1	0.962693	1	0.666922	1	0.468103	0	0	0	0	0	0	0	1	0.905632	0.843372	1	1	1	1	1	0	0	0	0	0	0	0	0	0	0	0	0	0	0	0	0	0	0	0	0
Gm5431	0	0	0	0	0	0	0	0	0	0	0	0	0	0	0.166958	0.0585826	0	0.0276425	0	0	0	0	0	0	0.00655457	0	0	0.00579751	0	0.000695697	0.194276	0.27194	0	0.265752	0.312508	0.205761	0.21094	0.15413	0.0688787	0.214128	0.0378016	0.0473196	0.471367	0.144683	0.330171	0.42399	0.00233992	0.0148991	0.135136
Tcf7	1	0.297137	1	1	1	1	0.898618	0.95045	1	0.731085	1	0.64784	0.995026	0.568361	0	0	0	0	0	0	0	1	0.497474	0.362285	0.879612	1	1	0.942922	1	0	0	0	0	0	0	0	0	0	0	0	0	0	0	0.0091779	0	0	0	0	0
Il4	0.00143903	0.0218982	0	0	0	0	0	0	0	0.0101865	0	0	0.0157342	0.00494998	0	0	0.035348	0	0	0	0	0.00864935	0.013903	0	0.0134206	0.041827	0	0.0275895	0.00495229	0.00640604	0	0	0	0	0	0	0	0	0	0.00435328	0.00390589	0.00750219	0	0	0.010609	0	0	0.0176945	0
Il3	0.0217556	0.00699394	0.00914188	0.000253082	0.00685851	0	0.000743216	0	0.0379443	0.024795	0.00753659	0	0	0	0.00743492	0.01385	0	0	0.00628203	0	0	0.0224694	0	0	0.00217075	0	0.01282	0.00785554	0	0.00882444	0	0	0	0	0	0	0	0	0	0	0	0.00794146	0	0	0.00108151	0	0.00235885	9.56472e-05	0
Sparc	0.0045088	0.0043748	0	0	0	0	0	0	0	0.00368093	0.00568134	0	0	0	0	0	0	0	0	0	0	0	0	0	0.00200751	0	0.0013712	0.016677	0	0	0	0.00338609	0	0	0	0	0	0	0	0	0.646119	0.167621	0.452521	0.0256243	0.0321399	0.018939	0.0164406	0.00413284	0.00518759
Cd68	0	0	0	0	0	0	0	0	0	0	0	0	0	0	0	0	0.016278	0	0	0	0.0556366	0	0.0615771	0	0.910467	0	0	0	0	0	0	0	0.0098643	0	0	0	0	0.119565	0.0126172	0.0646888	0.855808	0.804812	0.988771	0.766023	0.721496	0.947068	0.63036	0.604186	0.599525
Alox15	0.0211307	0.0332648	0	0	0	0	0	0	0	0	0.00660189	0	0.0123199	0	0.000470183	0.00521505	0.0336339	0.0019245	0	0	0.00292124	0	0	0	0.00202843	0.00242916	0.00129492	0	0	0.00485291	0	0	0	0	0	0	0	0	0	0	0.00592292	0.00111285	0.0505656	0.0163418	0.0150512	0.00142597	0	0.0134064	0
Cxcl16	0	0	0	0	0	0	0	0	0.000213316	0	0.00259512	0	0	0	0	0.0122644	0	0	0	0	0	0	0.100472	0	0.00247756	0.00139087	0	0.0285328	0	0.00578432	0	0	0	0	0	0	0	0	0	0	1	1	1	1	1	0.57673	1	1	1
Scimp	0	0	0	0	0	0	0	0	0	0.0200534	0	0	0	0	0.0728833	0.178206	0	0.120858	0.0142666	0	0	0	0	0.173431	0.00804615	0	0.00908619	0.0240437	0.0373154	0.0903574	0.173276	0.0322307	0.646715	0.000914003	0.0427223	0.0449272	0.136156	0.0358295	0.121188	0.0223714	0.288466	0.533221	0.352081	0.250244	0.214295	0.483712	0.436111	0.365667	0.520269
Nlrp1c-ps	0	0.00190749	0	0	0	0	0	0	0	0	0	0	0	0	0	0	0	0	0.00339235	0	0.00161243	0	0	0	0.0431609	0	0	0.0104194	0	0	0	0	0	0	0	0	0	0	0	0	0.676239	1	0.644069	0.559509	0.7243	0.791018	1	1	0.932597
Spns2	0	0	0	0	0	0	0	0	0	0	0	0	0	0	0.238115	0.37263	0.961823	0.11359	0.00863794	0	1	0	0	0	0.00640432	0	0.0105687	0	0	0.241807	0.215456	0.0286394	0	0.0650473	0.291187	0.261526	0.224754	0.0499172	0.0384284	0.118834	0	0.000118816	0.0194024	0.020395	0.0135106	0.000252361	0.00383429	0.0101089	0.00593279
Spns3	0	0	0	0	0	0	0	0	0	0.0227155	0.0235829	0.0102961	0.033803	0.0175532	0.404691	0.061279	0.0784156	0.900458	0.426394	0.349384	0.20214	0.183995	0.107856	0.00610009	0	0.0453448	0	0	0	0.044469	0.051292	0.00791861	0.0376302	0.191789	0.162953	0.194435	0.110611	0	0.0155285	0.0213356	0	0	0.00482442	0.371854	0.0835848	0.457137	0.078494	0.100898	0.0465489
Hic1	0	0.0330796	0	0	0	0	0	0	0	0	0.00659777	0	0	0	0	0	0	0	0	0	0	0	0	0	0.324655	0	0.0213265	0.215632	0.192859	0	0	0	0	0	0	0	0	0	0	0	0.00393245	0.118246	0.0475539	0.0414754	0.014243	0.105356	0.0877452	0	0.0278349
Fam101b	0	0.0367415	0.0206971	0.744284	0	0.00822478	0.885528	0.1084	0.316402	0	0	0	0	0	0	0.285846	0.0385963	0	0.0101665	0	0.00110999	0	0	0.028089	0.204322	0	0.393815	0.292955	0.625734	0.0528985	0.201648	0	0	0	0	0.00165132	0.167207	0	0	0	0	0	0	0	0	0	0	0	0
Gm11435	0.0115179	0	0	0	0	0	0	0	0	0	0	0	0	0	0	0.0107538	0	0	0	0	0	0	0	0	0.154993	0	0.709636	0.738151	0.135929	0.00801958	0	0	0	0	0	0	0.0011767	0	0	0	0	0	0	0.148775	0.047672	0.0621624	0.0930786	0.110984	0.148218
Ccl5	0	0	0	0	0	0	0	0	0	0	0	0	0	0	0	0	0	0	0	0	0	0	0	0	1	0.000380263	1	1	0.891894	0	0	0	0	0	0	0	0	0	0	0	0.188157	0	0.191522	0.791762	0.377192	0.723123	0.550383	0.498787	0.453993
Ccl9	0	0	0	0	0	0	0	0	0	0	0	0	0	0	0	0	0.0429963	0	0	0	0.161893	0	0	0	0	0	0	0.0236044	0	0	0	0	0	0	0	0	0	0	0	0	0.0659972	0.153923	1	0.257002	0.884305	0.348124	0	0	0.0219988
Ccl6	0	0	0	0	0	0	0	0	0	0	0	0	0	0	0.00707886	0.0160421	0.182139	0	0	0.00881478	0.111387	0	0	0	0.110838	0	0	0.00360482	0	0	0	0	0	0	0	0	0	0	0	0	0.784757	0.224568	1	0.15918	0.46182	0.214435	0.119681	0.0249401	0.239826
Ccl3	0	0	0	0	0	0	0	0	0	0	0	0	0	0	0	0	0	0	0	0	0.293291	0	0	0	0	0	0	0.020228	0	0	0	0	0	0	0	0	0	0	0	0	0.0619351	0.453298	1	0.540903	0.275289	0.311599	0	0	0.00304547
Hlf	0.00253367	0	0	0	0	0	0	0	0	0.00391116	0	0	0.00311559	0	0.000734466	0	1	0	0	0	1	0.0114123	0	0	0.000490584	0.0120518	0.222017	0.0128112	0	0	0	0	0	0	0	0	0	0	0	0	0	0	0	0	0.0082133	0	0	0.003104	0
B4galnt2	0.000533176	0.0114595	0	0	0	0	0	0	0	0.00998928	0	0.00461541	0	0.0028108	0.0314624	0.0271062	0	0.00795694	0	0	0	0	0.00518649	0	0	0	0	0.0172651	0	0.0213325	0.0251067	0.0019388	0	0	0.0371943	0.0300889	0.0222039	0.0275664	0.0310333	0.0334266	0.000542266	0	0.00171586	0.00711817	0.0201992	0.0316111	0	0	0
Tbx21	0	0.0448714	0	0	0	0	0	0	0	0	0	0	0	0	0	0	0	0	0	0	0	0	0	0.359671	0.883113	0.0374812	1	1	0.445634	0	0	0	0.0337369	0	0	0	0	0	0	0	0.0037977	0	0.00417985	0.242127	0.0618829	0.192167	0	0	0
Ccr7	0.29824	0.290796	0.581121	1	0.889739	0.968974	0.983097	0.599883	0.864818	0	0.0793025	0	0	0	0.0863092	0.262163	0	0.0609091	0	0.00787318	0	0.11815	0.103099	0	0.00464584	0.0970338	0.127813	0.0108979	0.289234	0.483824	0.252155	0.0612407	0	0.0340358	0.167637	0.168357	0.249545	0.0533098	0.18296	0.0307279	0.161104	0.0332583	0	0.415273	0.091695	0.110942	0.378507	0.227144	0.289458
Krt19	0.022607	0.00546666	0	0	0	0	0	0	0.0163467	0.0234858	0.0344695	0	0.002646	0	0	0.00532356	0	0.0114902	0	0	0	0.0072164	0	0	0.0406487	0	0.0465826	0.0286024	0.0149841	0.0110469	0	0	0	0	0	0	0	0	0	0.00247931	0.20724	0.0113232	0	0.00193635	0.0245305	0	0	0.00637262	0
Krt14	0.0272167	0.0382912	0	0	0	1.54464e-05	0	0	0.0197964	0.0447853	0.0091872	0	0.00953041	0	0	0	0	0	0	0	0	0	0	0	0.00983948	0	0	0.0526129	0.0183298	0.00490952	0	0	0	0	0	0	0	0	0	0	0.00879642	0	0.00477092	0	0	0.00212718	0	0.00410809	0
Slc4a1	0.000329607	0	0	0	0	0	0	0	0	0.0098315	0.000172312	0	0.0114569	0	0.00401827	0.00399127	0.0269433	0.00227686	0	0	0.02176	0	0	0	0.0460548	0	0.0670088	0.167123	0	0.00971936	0	0.350426	0	0	0	0	0	0	0	0	0.00218586	0.0119395	0	0.02375	0.0280864	0.110625	0.00232087	0	0.0921874
Cd79b	0	0	0	0	0	0	0.0279854	0	0	0	0	0	0.0179399	0	1	1	0.00313194	1	1	0.694099	0.028242	0.000442239	0.0141324	0.00804682	0.072604	0.024627	0.00231926	0.0598547	0.0564959	1	1	1	1	1	1	1	1	1	1	1	0	0	0.00598087	0.00631775	0.00199482	0.0105803	0	0	0
Abca8a	0	0	0	0	1.52283e-05	8.62584e-05	0	0.0133467	0.0197449	0.0372946	0	0	0	0	0.00227406	0	0	0	0	0	0	0	0	0	0.0164622	0	0.00296012	0.00110014	0.0211488	0	0	0	0	0	0	0	0	0	0	0	0.0996871	0.0118526	0.0205453	0.00130962	0.0029143	0.000638467	0	0.000999654	0
Abca9	0.0058254	0	0	0	0	0	0	0	0	0	0.00721813	0	0	0	0.00270935	0	0	0	0	0	0	0	0	0	0.27993	0	0.0371583	0.0221904	0.0233251	0.015701	0	0	0	0	0	0	0	0	0	0	0.0999872	0.111485	0.726489	0.242473	0.875052	0.497499	0	0	0.0144847
Cd300c	0	0.00577571	0	0	0	0	0	0	0	0.00910771	0	0	0.00108728	0	0.00172397	0.000675948	0.00448751	0.00159362	0.0025079	0	0	0.0012976	0	0	0.0186807	0	0	0	0	0.00269036	0	0	0	0	0.00139246	0	0	0	0	0	0.103273	0.174682	0.0421486	0.0803666	0.0956271	0.082509	0.160312	0.074676	0.35256
Cd300ld	0	0.00977845	0	0	0.0051611	0	0	0	0	0.00721771	0	0	0.00234897	0	0.0148459	0.0106974	0.096241	0	0	0	0.0423507	0	0	0	0.0763477	0	0.0487221	0.018502	0.00832103	0	0	0	0	0	0	0	0	0.0385278	0	0.0062097	0.00206189	0.107636	0.700925	0.271561	0.437601	0.629579	0	0.0165391	0.0263464
AF251705	0	0	0	0	0	0	0	0	0	0.00208703	9.81129e-05	0	0	0	0.0070918	0	0.0138437	0	0	0	0	0	0.0352396	0	0.195773	0	0	0.012753	0	0.00264374	0	0	0	0	0	0	0	0	0	0	0.301118	0.346189	0.555351	0.506842	0.71238	0.764959	0.275576	0.24603	0.351835
Cd300e	0.029275	0.00739255	0.0200047	0	0	0.00149379	0	0	0	0.0185732	0	0	0.00109093	0	0	0.00271901	0	0	0	0	0	0	0	0	0.18489	0	0	0.00310522	0	0.00949785	0	0	0	0.0034457	0.00593886	0.00318911	0	0.00929841	0.00207931	0	0	0.0460414	0.030026	0.00262345	0.00566763	0.0340064	0.00875992	0.00589306	0.15613
Cd300lf	0	0	0	0	0	0	0	0	0	0	0	0	0	0	0.0123231	0.0645312	0.0785873	0	0	0	0.0304837	0	0	0	0.0785409	0	0.0103791	0.0137638	0	0.00141551	0	0	0.0499064	0.418552	0.0098164	0	0	0.909659	1	0.190826	0.0287652	0.0101212	0.313666	0.437097	0.0987063	0.997603	0.0142114	8.05309e-05	0.0826485
Hid1	0.0378847	0	0.317935	0.234614	0.111794	0.111287	0.60958	0.25896	0.519352	0.237092	0.055527	0.133189	0.364951	0.027364	0	0	0.0558618	0	0	0	0.0238253	0.637074	0.0356578	0	0.167208	0.396905	0.562781	0.273785	0.526855	0	0	0	0	0	0	0	0	0	0	0	0	0	0.00444451	0	0	0	0	0	0
Cbr2	0.0183174	0	0	0	0.00238844	0	0.00406443	0	0	0.002901	0.0167455	0	0.0150031	0	0	0	0.00641679	0	0	0	0	0	0	0	0.0226352	0	0.00860108	0	0	0	0	0	0	0	0	0	0	0	0	0	0.234668	0.00104406	0.0758805	0.0097101	0	0	0.00630553	0.00419678	0
Cd7	0	0.0612495	0.326434	0.251891	0.0557285	0.124866	0.890094	0.430001	0.618561	0	0	0	0	0	0	0	0	0	0	0	0	0.0935286	0	0.722302	1	0.334325	1	1	1	0	0	0	0	0	0	0	0	0	0	0	0	0	0	0.229191	0.0530465	0.581867	0	0	0.137627
Rrm2	0.00095764	0.018068	0.129101	0.15036	0	0.0163632	0.28285	0.269291	0.14896	0.345328	0	0.835071	0	0.843258	0.0694302	0	0.032812	0.555814	0.743479	0.828643	0	0.411432	0.558891	0.572549	0	0.618316	0	0.0406774	0	0	0	0.222041	0.500574	0	0	0	0	0	0	0	0.100355	0.115159	0	0.0286847	0.00903958	0.0656471	0.00354062	0.0156474	0
Rdh12	0	0.0200192	0.00160801	0.0308813	0	0	0.0227832	0.00176676	0	0	0	0.0226019	0	0	0.173224	0.567123	0.0327335	0.115143	0.212161	0.0187032	0.144514	0	0.0180875	0	0	0	0	0.000825107	0.017857	0.374467	0.457083	0.145075	0.2685	0.251486	0.39042	0.325903	0.360297	1	0.645251	0.855069	0	0	0	0	0	0	0	0	0
Fos	0	0	0	0	0	0	0	0	0	0	0	0	0	0	0	0	0	0	0	0	0	0.00353346	0	0	0	0	0.0411335	0.00510243	0.0269475	0	0	0	0	0	0	0	0	0	0	0	0.832134	0.556721	0.701647	0.60755	0.490387	0.216405	0.689618	0.567361	0.381352
Tnfaip2	0	0	0	0	0	0	0	0	0	0.00876775	0	0	0.000587329	0	0	0	0.188792	0	0	0	0.14036	0	0	0	0.0620694	0	0	0	0.00451223	0	0	0	0	0	0	0	0	0	0	0	0.228024	0.190331	0.718057	0.134424	0.173158	0.0294288	0.17944	0.110913	0.129301
Pld4	0	0	0	0	0	0	0	0	0	0	0	0	0	0	1	0.827002	0	0.265466	0.0784062	0.038629	0	0.138459	0.254255	0	0.46057	0.0732212	0	0.0595916	0	0.43481	0.616955	1	0.36179	1	1	1	0.653154	1	1	1	0.925588	0.981454	0.963734	1	0.957153	1	1	1	1
4930427A07Rik	0	0	0.0319604	0.0264932	0.00355366	0.0149395	0.0517098	0.0638704	0.0550873	0.0371663	0	0.19401	0	0.185731	0.0245121	0.000992589	0.00850067	0.0510588	0.175668	0.174119	0.0124625	0.892104	0.513065	0.0913016	0	0.522852	0.00206909	0.0200792	0.0118368	0	0	0.0342458	0.156836	0.0102742	0.0208735	0.0318588	0.000626177	0	0	0	0.020157	0	0	0	0	0	0	0	0
Mfsd2b	0.00157704	0.00531821	0.0241629	0	0.000573358	0	0	0	0	0	0	0.000830174	0.00435763	0	0	0.00762759	0.778969	0	0	0	0.0725175	0	0	0	0.0029274	0	0.00262859	0.0065471	0	0.022768	0	0	0	0	0.00147084	0.00131566	0	0	0	0	0.0107655	0.00623808	0	0.0120907	0.0159543	0.0230508	0.00394725	0	0.0234387
Mycn	0.0171606	0.011855	0	0	0	0	0	0	0	0.048264	0.0173062	0.0301358	0.00178519	0	0	0	0.958676	0	0	0	0.738563	0.0590528	0.0599919	0.00500734	0.0359231	0.138319	0.0248385	0.00883217	0	0	0	0	0	0	0	0	0	0	0	0	0.00291382	0	0	0.00437388	0.0367878	0.00128888	0	0.00684384	0
Trib2	0.702929	0.821145	0.516083	1	0.734415	0.722607	0.468365	0.479272	0.600645	0.15526	0.401347	0.0578059	0.266992	0.045124	0.478342	0.248696	0	0.457418	0.0800792	0.0903121	0	0.435334	0.0558686	0.100047	0.188763	0.359585	0.272445	0.104905	0.726225	0.101944	0.14693	0.355666	0.189669	0	0.218567	0.124724	0.21354	0	0.267296	0	0	0	0	0	0	0	0	0	0
Id2	0.144251	0	0	0	0.277509	0.16466	0.0387228	0	0	0	0	0	0	0	0	0	0	0	0	0	0	0	0	0.0052318	0.256928	0	0.105346	0.271846	0	0	0	0	0	0	0	0	0	0	0	0	0.438737	0.4043	0.164646	0.201954	0.00603827	0.290321	0.368073	0.376152	0.507519
Scin	0.00242898	0	0	0	0	0	0	0	0	0	0	0	0	0	0	0	0	0.045829	0.0737393	0.209526	0	0.768058	0.391065	0	0.0247689	0.973687	0	0.00698838	0	0	0	0	0	0	0	0	0	0	0	0	0.241236	0.0131854	0.000648498	0.201811	0.0460768	0.0513277	0.208928	0.0980719	0.0524141
Gpr33	0.0102871	0	0.00535608	0	0	0	0	0	0.00595391	0.0095005	0	0	0.0143093	0	0	0.00220485	0	0	0	0	0	0	0	0	0.00757877	0.00186707	0.0197779	0.00492971	0.00382007	0.00150832	0	0	0	0	0	0	0	0.0100601	0	0	0.942579	0.918758	0	0.0231136	0.00216286	0.00284555	0.919948	0.938694	0.671888
Egln3	0.104427	0.0762072	0.0086002	0.0132151	0.167467	0.141553	0.0259794	0.0383824	0.0675744	0.196815	0.856951	0.232352	0.361323	0.238806	0	0	0.0356972	0.0391379	0.0787309	0	0.207134	0.592235	0.800016	0.309425	0.0922486	0.514309	0.112708	0.0794957	0.138489	0	0	0	0	0	0	0	0	0	0	0	0	0	0.0624656	0	0	0	0	0	0
Mis18bp1	0.0187911	0	0.258659	0.0147274	0	0	0.0523911	0.261563	0.0100686	0.15648	0	1	0	0.669872	0.035383	0	0.250393	0.359267	0.496962	0.783235	0.051375	0.389895	0.651377	0.659005	0	0.475573	0	0	0	0	0	0.299684	0.465001	0	0	0	0	0	0	0	0.140868	0.190043	0.0277984	0.078362	0.0309594	0.186018	0.0663416	0.083626	0.0588091
Rtn1	0	0	0	0	0	0	0	0	0.00502762	0.00868388	0	0	0	0	0	0.0314931	0	0	0	0	0	0	0	0	0.0171169	0	0.00261393	0	0	0	0.00182808	0.00757324	0	0	0	0	0	0	0	0	0.693194	0.514135	0.210099	0.877493	0.377867	1	0.27388	0.189191	0.524813
Pgf	0.0477655	0.000181074	0	0	0	0	0	0	0	0.00359865	0	0	0.0144314	0	0	0	0	0	0	0	0	0.00223487	0	0	0	0	0.00694003	0.0308311	0.0111556	0.012398	0	0	0	0	0	0	0	0	0	0.00355615	0	0.0171191	0	0.019142	0.0411858	0	0.00545616	0	0
Tgfb3	0	0	0	0.00497595	0	0	0	0	0	0	0.0178471	0	0	0	0	0.00173234	0	0	0	0	0	0.764892	0.165033	0.0503697	0.0405348	0.416748	0.0104	0.0376374	0.0337408	0.00853264	0.0482989	0	0.0315808	0	0.00330306	0.000686909	0.0397167	0	0	0	0.0718397	0.0238197	0	0	0.00311443	0	0.0134107	0.0246838	0
Tc2n	0.0132431	0.00176958	0	0	0	0	0	0	0	0.00885703	0.0237092	0	0.0169307	0	0	0	0.0103428	0	0	0.00164778	0	0	0	0	0.0323058	0	0.00231792	0.0122083	0.06186	0	0	0	0	0	0	0	0.00271327	0	0	0	0.0365477	0.00566788	0.00504253	0	0.0264491	0	0	0	0
Asb2	0.181584	0.12607	0	0	0.464721	0.417978	0	0	0	0	0.0611048	0	0	0	0	0	0	0.0512642	0.114417	0.0148437	0	0.00391836	0	0	0.586335	0	0.0404064	0.570794	0.0278548	0	0	0	0	0.617595	0	0	0	0	0	0	0.319633	0.513543	0.0546883	1	0.152574	1	0.803063	0.363913	0.867794
Serpina1b	0	0.0131947	0	0.017575	0	0	0	0	0	0.0218335	0	0.00601289	0.0244505	0.0010999	0.0247791	0.0227553	0	0.00466864	0	0	0	0.0137781	0	0	0	0	0.013884	0	0.0535921	0.0150972	0	0.0604735	0	0	0	0	0	0.009921	0	0	0	0.197883	0.279826	0	0	0	0	0	0
Bcl11b	1	0.974035	1	1	1	1	1	1	1	0.916202	1	0.695388	0.955783	0.477745	0	0	0	0	0	0	0	1	0.686787	0.0168031	0.443248	1	0.636078	0.596385	1	0	0	0	0	0	0	0	0	0	0	0	0	0	0	0	0.00523808	0	0	0	0
A130014H13Rik	1	0.745966	1	0.892267	1	1	0.633118	1	0.873672	0.751614	0.619791	0.72474	0.948991	0.599775	0.0028938	0	0	0	0	0	0	0.289661	0.146134	0	0.0943286	0.114864	0.234818	0.303627	0.378542	0	0	0	0	0	0	0	0	0	0	0	0	0	0	0.00822851	0.000793876	0	0	0	0
Itgb8	0.104002	1	0	0.0201554	0.00231441	0.0373511	0	0.0171783	0	0.00699485	0.0134696	0	0	0	0.00298668	0	0	0	0	0	0	0	0	0	0.0051466	0.038122	0	0.0115247	0.00186857	0	0	0	0	0	0	0	0	0	0	0	0.122992	0	0	0.149518	0	0	0.231018	0	0.000332867
Nid1	0.0177188	0	0	0	0	0	0	0	0	0.00835352	0	0	0.00819451	0	0	0.603753	0	0.00498125	0	0	0	0	0	0	0	0	0	0.0147586	0	0.699214	0.234353	0.0307484	0.0212284	0.35806	0.0531772	0.035504	0.0397854	1	1	1	0.066393	0.0734209	0.263453	0.366417	0.0955553	0.0605533	0.0298609	0.0470382	0.00963599
Lyst	0	0	0.0477592	0	0	0	0	0.0779718	0.0323531	0.103715	0	0.1212	0.199242	0.0284874	0.0417125	0.0913279	0	0	0	0	0	0	0	0.0131144	0	0	0.0935683	0.09088	0	0.161039	0.110466	0.047998	0.0196029	0.154657	0.0707119	0.1009	0.0757545	0.0824362	0.0617354	0.0471375	0.0519104	0.0819662	0.00806442	0.486268	0.204066	0.492276	0.157684	0.197529	0.130359
Tcrg-V1	0.176218	0.155812	0	0.26211	0	0	0.111084	0	0.00184269	0	0	0.0055846	0.00712819	0.316914	0	0	0	0	0	0	0	1	1	1	1	1	1	1	1	0	0	0	0	0	0	0	0	0	0	0	0	0.00352996	0	0.00392051	0.00535814	0	0	0	0
Aoah	0.00426477	0	0	0	0	0	0	0	0	0.0106372	0	0	0	0	0	0	0.115631	0	0	0	0.0865507	0	0.028954	0.803895	0.508897	0	0.171388	0.538811	0.145962	0	0	0.016808	0	0	0	0	0	0	0	0	0	0.0437313	0.521025	0	0.0228958	0	0.00594841	0	0
Hist1h2bg	0	0	0	0	0	0	0	0	0	0	0	0	0	0.000936657	0	0	0.0417051	0.0835156	0.0227855	0.0202202	0.0797946	0.146094	0.194535	0.215751	0	0	0	0	0	0	0.022409	0.00791534	0.0771136	0	0	0	0	0	0.00938707	0	0	0.0015446	0	0.0169072	0	0.293099	0.0105895	0.00812826	0.0610599
Hist1h2bb	0	0	0.0476646	0.218073	0.0152168	0.00359182	0.301206	0.163679	0.127079	0.281434	0	0.703778	0	0.356627	0.0438383	0	0.157473	0.475359	0.642599	0.590651	0.0509657	0.0517467	0.462468	0.703797	0	0.578986	0	0	0	0	0	0.30915	0.453285	0	0	0	0	0	0	0	0.0278033	0	0	0.0249516	0.00849993	0.0369117	0.0108824	0.0140029	0
Hist1h2ab	0	0.00804896	0.129647	0.215756	0.0119133	0	0.395102	0.299365	0.0617062	0.31612	0	1	0	0.564655	0.0490933	0	0.163183	0.829557	1	0.833739	0.0219574	0.451271	0.72172	0.866903	0	1	0	0	0	0	0	0.375039	0.637685	0	0	0	0	0	0	0	0.0413558	0.163296	0	0.0144198	0	0.0731461	0.0227578	0.0182234	0
Hist1h1a	0	0.00188258	0.134638	0.232169	0.116018	0.0615067	0.347068	0.293724	0.327265	0.589903	0	0.921315	0.0230254	0.892366	0.162207	0	0.346154	0.981358	1	0.972496	0.157997	0.502143	0.782314	0.673168	0	0.94546	0	0	0	0	0	0.537738	0.558659	0	0	0	0	0	0	0	0	0.0159963	0	0.0248417	0.0035039	0.0361198	0.0407595	0.0550178	0.0203857
Irf4	0.00625877	0.463596	0	0.126638	0.299625	0.249004	0.00516595	0	0	0	0	0	0	0	0.789996	0.416567	0	1	0.799423	0.725009	0	0	0	0	0	0	0	0	0	0.579645	0.51604	0.740935	0.0891231	0.694693	0.526923	0.604534	0.612324	0.702043	0.781556	0.580625	0.0195571	0	0.113058	0.281145	0.179377	0.257691	0	0	0.0340177
Serpinb6b	0	0	0	0	0	0	0	0	0	0	0	0	0	0	0	0	0	0	0	0	0	0	0.0238724	0.103704	0.238322	0.018154	0.127914	0.232188	0.0679362	0	0	0	0	0	0	0	0	0	0	0	0.0696657	0.316673	0	0.247779	0	0	0.51281	0.266925	0.487585
Serpinb9	0	0	0	0	0	0	0	0	0	0	0	0	0	0	0	0	0	0	0	0	0.0205765	0	0	0.053838	0.00364575	0	0.0065596	0.00586306	0	0	0	0	0	0	0	0	0	0	0	0	0.111155	0.121537	0	0.135226	0	0	0.428229	0.190436	0.484785
Serpinb9b	0.0236605	0	0.0127712	0	0	0	0	0	0	0.00902112	0.00199959	0	0	0	0	0	0	0	0	0	0	0	0	0	0.000370524	0	0.0108088	0	0	0	0	0	0	0	0	0	0	0	0	0	0.00294251	0.0136563	0.0120598	0.066132	0.0371036	0	0.0444739	0	0
Ly86	0	0	0	0	0	0	0	0	0	0	0	0	0	0	1	1	0	0.676345	0.525265	0.257913	0	0	0.161933	0.110062	0.765588	0	0	0.105866	0	1	1	1	0.946438	1	1	1	1	1	1	1	1	0.931382	1	1	0.990158	1	0.998393	0.978129	1
Gcnt2	0	0	0	0	0	0	0	0	0	0	0	0	0	0	0	0	1	0	0	0	1	0	0	0	0	0	0	0.0314176	0	0	0	0	0	0	0	0	0	0	0	0	0.0971085	0.0561345	0.152329	0.129881	0.0900183	0.230997	0	0	0.0421645
Cd83	0.00341805	0.477599	0	0	0	0	0	0	0.0251232	0	0	0	0	0	0.285775	0.430086	0	0	0	0	0	0	0	0	0.0971991	0	0	0.0264474	0	0.483249	0.557545	0.196788	0.587234	0.313147	0.229409	0.509248	0.716905	0.301541	0.80978	0.186198	0.741714	0.705399	0.625901	0.867966	0.444313	0.633966	0.787678	0.577398	0.766443
Cap2	0.257511	0	0.100939	0.131252	0.329605	0.352586	0	0.055405	0.0633416	0.00246004	0.510874	0	0.00785024	0	0	0	0.0320305	0	0	0	0	0.178912	0.0426636	0.0279312	0.126853	0.409177	0.0547858	0.298948	0.118904	0.006633	0	0	0	0	0	0	0	0	0	0	0	0	0	0	0.0105795	0	0	0	0
Aspn	0.031901	0.0190988	0.0287375	0	0	0	0	0.0231496	0.0161425	0.0203494	0	0.322436	0	0.124921	0.0034121	0	0.0633475	0.0538263	0.0402086	0.158639	0	0	0	0.00449438	0.0119694	0	0	0.0127188	0.015487	0	0	0.0268204	0.0481102	0	0	0	0.0068505	0	0	0	0	0.0171378	0	0.00956992	0.0343658	0	0	0.00527593	0
S1pr3	0	0.0292186	0	0	0	0	0	0	0	0.0114716	0.0129192	0	0	0	0.172961	0	0	0.0170841	0	0	0.0143803	0	0	0.00494944	0.0133022	0	0	0.0083362	0	0.00108566	0.0228659	0.0458578	0.334032	1	0.260544	0.109676	0.0523804	0.0378453	0.499179	0.0310144	0.0211164	0.000669116	0.00587075	0.0304932	0.00319903	0	0	0	0.00163281
Tgfbi	0	0.0160761	0	0	0	0	0	0	0	0.000540444	0	0	0	0	0.0173284	0.00278035	0.106715	0	0	0	0.196344	0	0.15132	0	0.417983	0	0.0207603	0.0323463	0	0	0	0	0	0	0	0	0	0	0	0	1	0.693528	1	0.396361	0.867063	0.880635	0.580221	0.752603	0.708381
Pcsk1	0.0466274	0	0.0554595	0.0439248	0	0.00452368	0.0122634	0.049055	0.018619	0.071969	0.0319262	0	0.0650774	0.00188516	0.00901236	0	0	0	0	0	0	0.0641215	0	0	0.0276333	0.0326588	0.155049	0	0	0.00241302	0	0	0	0	0	0	0	0	0	0	0.00458067	0	0	0	0.00585187	0.00290895	0	0.00222618	0.0038842
Mef2c	0	0	0	0	0	0	0	0	0	0	0	0	0	0	0.630745	1	0.572017	0.212128	0.374744	0.318374	0.364839	0	0	0	0	0	0	0	0	1	1	0.866578	0.650189	0.736438	0.738658	0.899565	1	0.451684	0.543984	0.551942	0.0960349	0.0667553	0.0896589	0.17354	0.0367499	0.245537	0.0161039	0.000380607	0.0706823
Gm10759	0	0	0	0	0	0	0	0	0	0.00239429	0	0	0	0	0.737409	1	0.62674	0.249992	0.42038	0.390123	0.296454	0	0	0	0	0	0	0.0219548	0	1	1	0.992449	0.733925	1	1	1	1	0.606309	0.647982	0.755354	0.0843457	0.072643	0.0816873	0.130145	0.0145795	0.381818	0.0169413	0.00414729	0.0889892
Serinc5	0.00785033	0.0287905	0	0.0325475	0.0211257	0.0289516	0	0.0144522	0.00475515	0.369479	0.0659862	0.300255	0.441353	0.121392	0.901722	0.0258651	0	1	0.643371	0.283986	0.0100309	0.0314327	0	0	0	0.00417	0	0	0	0	0	0.44254	0.190789	0	0.622994	0.201309	0.0722002	0	0	0.0120277	0	0	0	0.0105915	0	0	0	0	0
F2rl2	0.00270068	0.0152701	0	0	0	0	0	0	0	0	0	0	0	0	0	0	0.319231	0	0	0	0.0808686	0	0	0	0	0	0.216944	0.167071	0	0	0	0	0	0	0	0	0	0	0	0	0.501319	0.0284261	0.0172696	0.00177812	0.0075509	0	0.0436161	0.0978609	0.0772194
Cd180	0	0	0	0	0	0	0	0	0	0	0	0	0	0	1	1	0.216031	0.569826	0.380734	0.389367	0.108623	0	0	0	0.141488	0	0	0.0391081	0	1	1	1	1	1	1	1	1	1	1	1	1	1	0.679915	0.802251	0.549124	1	0.986013	0.93552	1
Plk2	0	0	0	0	0	0	0	0	0	0	0	0	0	0	0.050469	0	0.00139542	0.2084	0.0696903	0.0698205	0	0.0885489	0.0218631	0	0	0.029936	0	0	0	0	0.00175711	0.194022	0.0239839	0	0.00529933	0	0.00784082	0	0	0	0.0577661	0.271847	0.790745	0.150234	0.166274	0	0.0745354	0.0795045	0.0133602
Ppap2a	0.0142158	0.0279455	0	0	0	0	0	0	0.00172939	0.0282981	0.0211632	0	0.000339117	0	0	0	0	0	0	0.000513228	0	0	0.00589354	0.0331419	0.0824853	0	0	0.00528155	0.00192458	0	0	0.00560889	0.284919	0	0	0	0	0	0	0	0.844223	0.596102	0.535678	0.0198951	0.00588205	0	0.683034	0.635812	0.987842
Akr1c18	0.0596917	0.0289286	0	0.340788	0.52123	0.630767	0	0	0.000222948	0.0105605	0.00878055	0	0.00175151	0	0.00765749	0	0	0	0	0	0	0.0101936	0.362087	0.028736	0.0222166	0.0417442	0.00993763	0.00586653	0.00187461	0.00323524	0	0	0	0	0	0	0	0	0	0	0	0.0108161	0.0102628	0.00129105	0.00922872	0	0	0	0
Gpr137b	0	0	0	0	0	0	0	0	0	0	0	0	0	0	0.153199	0.237074	0	0.0435348	0	0	0	0	0	0	0.0248782	0	0	0.00202921	0	0.42915	0.18637	0.188137	0.147728	0.325355	0.271558	0.205852	0.108571	1	0.538509	1	0.459195	0.214172	0.2015	0.285591	0.219657	0.188331	0.343366	0.374379	0.370105
A530099J19Rik	0	0	0	0	0	0	0	0	0.00049367	0	0.00146104	0	0	0	0	0	0	0	0	0	0	0	0	0	0.00195102	0	0.00419042	0.0482126	0	0	0	0	0	0.00167386	0.00522264	0	0	0.00874046	0	0	1	1	0.048163	0.339703	0.21869	0.102626	1	1	1
Gpr141	0	0	0	0	0	0	0	0	0	0.043446	0	0	0.00819591	0	0	0	0.0485768	0	0.00509135	0	0.0363713	0.00115508	0	0.066802	0.105559	0	0	0.0961777	0.022771	0	0	0	0	0	0	0	0	0	0	0	0.1354	0.232843	0.791501	0.378028	0.621365	1	0.0937389	0.0950397	0.41825
Hist1h4f	0	0	0.123168	0.322275	0.108833	0.0738337	0.413267	0.280187	0.28489	0.482878	0	0.762363	0	0.576785	0.0199968	0	0.338054	0.365388	0.574316	0.486468	0.0306004	0.0715716	0.441483	0.634308	0.000590303	0.7189	0	0	0	0	0	0.173568	0.191006	0	0	0	0	0	0	0	0.00291224	0.0490476	0	0.00748192	0	0	0.00690943	0.0126942	0
Hfe	0	0	0	0	0	0	0	0	0	0.0438065	0	0	0	0	0.0036696	0	0	0	0.0158945	0	0.019758	0	0.0378626	0	0.495163	0	0.023375	0.0231556	0	0	0	0	0	0	0	0	0	0	0	0	0.220866	0.30541	0.349772	0.212782	0.254227	0.437721	0.185928	0.119515	0.265706
Lrrc16a	0	0	0	0	0	0	0	0	0	0	0	0	0	0	0.46122	0.495798	0.00578852	0.476736	0.159921	0.0198071	0.0133195	0	0.00579571	0	0	0	0	0.0204232	0	0.326431	0.305581	0.459544	0	0.982192	0.60655	0.590659	0.343337	0.786299	0.652948	0.874469	0.00459694	0.0257022	0.0237971	0.543048	0.146403	0.740907	0.0822447	0.0398898	0.204739
Sox4	0.613193	0	0.788665	0.463919	1	1	0.116597	0.767921	0.794227	0.677116	1	0.422458	0.788535	0.337738	0.284825	0	0.317843	0.87323	0.792535	0.414022	0.897099	1	0.898308	0.0439123	0.341333	1	0.00512553	0.0592298	0.809644	0	0	0.127398	0	0	0.0484889	0.0127934	0.164746	0	0	0	0	0	0	0	0	0	0	0	0.00530594
Serpinb1a	0	0	0	0	0	0	0	0	0	0	0	0	0	0	1	1	0.380477	0.237598	0.478726	0.482756	0.742319	0	0	0	0	0	0.139723	0.110471	0	1	1	1	0.00114762	0.862616	1	1	1	0.250801	0.832948	0.500726	0.0396512	0	0	0.0294673	0.00551251	0	0.0309234	0	0
Pxdc1	0	0	0	0	0	0	0	0	0	0.00617402	0	0	0	0	0.371428	1	0	0	0	0	0	0	0.00254845	0	0.126847	0.00941515	0.533681	0.109669	0.00733663	0.906101	1	0.700272	0.541906	1	1	1	1	0	0.110676	0.0322687	0.0173318	0.000165391	0.0461691	0.0593507	0.031839	0.0391879	0.0128621	0.00438004	0
Nrn1	0.0300299	1	0.0535414	0.0647552	0.0502963	0.0664439	0.0119388	0.0328772	0.0587554	0.0111661	0.0103145	0	0.0099021	0	0	0	0	0	0	0	0	0.0192905	0	0	0.00282527	0.00411112	0.0246505	0.0161522	0	0.00213425	0	0	0	0	0	0	0	0	0	0	0.00679868	0.0018555	0	0.0249787	0.0115115	0	0.0109542	0.0138541	0
F13a1	0.678415	0.186839	0.289993	0.0567609	1	1	0	0.227692	0.194714	1	0.49251	0.717766	1	0.149388	0.0773447	0.0207065	0.229259	0.0928714	0.683703	0.276846	0.188651	0	0.0494071	0	0.0173089	0	0	0.0341672	0	0	0	0.0295167	0	0	0	0	0	0	0	0	0.00720921	0	0.821342	0	0.0119033	0	0	0	0
Diras2	0	0.0162873	0	0	0	0	0	0	0	0.000695445	0	0	0.00457892	0	0.116569	0.0577014	0.0058495	0.232204	0.0694004	0.0319997	0	0	0	0	0	0	0.00063945	0	0	0.176501	0.0166311	0.0495094	0	0.00096281	0.20251	0.0568529	0.0365419	1	0.214619	1	0.00137913	0.0112059	0.0130883	0.0139436	0.0188585	0	0.0109987	0.00408465	0.00578695
Dok3	0	0	0	0	0	0	0	0	0	0	0	0	0	0	0.953372	0.778083	0.074013	0.991637	0.575637	0.483139	0.0495583	0	0	0	0.0437683	0	0.00152153	0.00383373	0	0.595876	0.559523	0.753755	0.437008	0.673649	0.677312	0.570406	0.730357	0.809217	1	0.629312	0.01745	0.00844024	0.103292	0	0.000600045	0	0	0	0
Tifab	0	0	0	0	0	0	0	0	0	0	0	0	0	0	0.0465455	0	0.00998004	0.251544	0.757962	0.393962	0.0176513	0	0.037435	0	0.0819024	0.0225473	0	0.0189017	0	0	0	0.110529	0	0	0	0	0	0	0	0	0.404676	0.734034	0.516281	0.504081	0.716991	0.87658	1	0.788181	1
Ctla2a	0	0	0	0	0.0801916	0.0220537	0.0247061	0	0	0.0209072	0	0	0	0	0	0	0.801485	0	0	0	1	0	0	0	0.178848	0	0.745445	0.194497	0.00961824	0	0	0	0	0	0	0	0	0	0	0	0	0	0	0	0	0	0	0	0
Ctsl	0.00180764	0	0	0	0.0101462	0	0	0.0188108	0.0382646	0.305408	0.0668517	0.249504	0.528762	0.143089	0	0	0.0381365	0	0	0	0.0935063	0.0780852	0.0612947	0	0.090667	0.101853	0	0	0	0	0	0	0	0	0	0	0	0	0	0	0.020133	0.0525029	0.370619	0.0401226	0.0174208	0	0.0481803	0	0
Slc6a19	0.109618	0.000841191	0.382713	0.0104944	0	0.0124338	1	0.39622	0.415833	0.503186	0.0507217	0.015297	0.900543	0.00407173	0.00812592	0	0	0.00633748	0	0	0	0.012635	0	0	0.0382648	0	0.0161991	0	0.0629744	0.0213117	0	0	0	0	0	0	0	0	0	0	0.0123015	0.00957263	0	0.00807274	0	0	0	0.00470227	0.00966952
Ahrr	0.00448496	0.00530772	0	0	0	0	0	0	0	0.00377721	0	0	0	0	0	0	0.0031851	0	0	0	0	0	0	0	0.0200088	0	0	0.0202922	0	0	0	0	0	0	0	0	0	0	0	0	0.010314	0.00591495	0.00698814	0.17471	0.0433889	0.049137	0.0371185	0	0.000906569
Vcan	0.0296841	0	0	0	0	0	0	0	0	0.0131288	0.00577748	0	0.0145044	0	5.68315e-05	0.00596621	0.0194607	0	0	0	0.00210108	0	0	0.0171964	0	0	0.00179854	0	0	0	0	0.00025166	0	0	0	0	0	0	0	0	0.00398716	0.00674034	0.0813905	0.00709439	0.00803206	0	0	0	0
F2rl1	0.00307281	0.115055	0.00352199	0.167098	0	0	0.151855	0	0.0144265	0.000394239	0	0	0	0	0	0	0	0	0	0	0	0	0	0.254103	0.0827208	0	0.473955	0.1834	0.11862	0	0	0	0	0	0	0	0	0	0	0	0	0.0172041	0	0	0.00365622	0	0	0.00300839	0
F2r	0	0.00544684	0	0	0	0	0.101214	0	0.00539215	0	0	0	0	0	0	0	0.384897	0	0	0	0.105324	0	0.0612285	0.05903	0.0649113	0.0347152	0.511062	0.2829	0.00935705	0	0	0	0	0	0	0	0	0	0	0	0	0	0.0412549	0	0	0	0	0	0
Cenph	0	0	0.0538057	0.0468942	0	0	0.1096	0.166267	0.123862	0.0398714	0	0.563746	0	0.569322	0.0269619	0	0.169885	0.203229	0.393685	0.664647	0.0900175	0.0936115	0.619699	0.652578	0	0.314566	0	0	0	0	0	0.131616	0.466653	0	0	0	0	0	0.0138215	0	0.0189685	0.0339103	0	0	0	0.0150835	0.00737288	0.00567684	0
Gapt	0	0	0	0	0	0	0	0	0	0	0	0	0	0	0.965967	0.719166	0.150781	0.250125	0.0564351	0.0545052	0.158731	0	0	0	0	0	0	0	0	0.527728	0.69626	0.31918	0.153581	0.838402	0.909273	0.732217	0.74614	0.688337	0.76144	0.705074	0.0618126	0.0814976	0.352824	0.213952	0.0493646	0.350944	0.0444974	0	0.013012
Gpx8	0.00746829	0	0	0	0	0	0.00283636	0	0	0.00185783	0	0.00108996	0	0	0	0.00445878	0.0136379	0	0	0	0	0.00723583	0.0276406	0	0.016255	0.00140563	0	0.0165799	0.0224584	0.00480378	0	0	0	0	0	0	0	0	0	0	0.000996366	0.0031753	0.0143352	0	0.0120265	0	0	0	0
Gzma	0	0	0	0	0	0	0	0	0	0.0131033	0	0.280652	0.0742607	1	0	0	0	0	0	0	0	1	1	1	0.128457	1	0.0681593	0.196439	0.0286072	0	0	0	0	0	0	0	0	0	0	0	0.00243122	0	0.0838492	0	0	0	0	0	0
Gzmk	0	0.00655254	0.00686115	0	0	0	0	0	0	0.0049104	0	0	0	0	0	0.000874488	0.00225035	0	0	0	0	0	0	0	0	0	0	0	0	0.00125712	0	0	0	0	0	0	0	0	0	0	0.00318229	0.00400123	0	0.00896086	0.0216018	0.000261767	0	0.0126098	0.0138812
Itga2	0	0	0	0	0	0	0	0	0	0	0	0	0	0	0	0	0.0385267	0	0	0	0.138873	0.0065462	0.0455319	0.13784	0.106767	0.00530973	0.482572	0.515039	0	0	0	0	0	0	0	0	0	0	0	0	0	0	0.00685237	0	0.000942145	0	0	0	0
Itga1	0	0	0	0	0	0	0	0	0	0	0	0	0	0	0	0	0	0	0	0	0	0	0	0.160455	0.00359158	0	0.307895	0.308038	0	0	0	0	0	0	0	0	0	0	0	0	0.754578	0.323687	0.288734	0	0	0	0.17312	0.187472	0.179667
Gm3002	0.267133	1	0.482743	0.232051	0.452532	0.479128	0.00818527	0.536353	0.320007	0	0.00778103	0	0	0.051449	0	0	0.187271	0	0	0	0.34467	0.0180574	0.0665331	0.00651937	0	0	0	0.0517458	0	0	0	0	0	0.0449681	0	0.01691	0	0.169428	0.105236	0.083673	0	0	0	0	0	0	0	0	0
Plau	0.00191412	0	0	0	0	0	0	0	0	0.00926974	0.00146141	0	0	0	0	0	0	0	0	0	0	0	0	0	0.0120692	0	0	0.00335007	0	0	0	0	0	0	0	0	0	0	0	0	0.12752	0.119399	0.338023	0.0976881	0.112188	0.129856	0	0.0062194	0.00461303
Dnah12	0.00774169	0.0170627	0.000139037	0	0.0717547	0.0185394	0	0	0	0	0.0299784	0	0.0131074	0	0	0.0112567	0	0	0	0	0	0.00309789	0	0	0.0131208	0.0217499	0.0038081	0.0416681	0	0	0	0	0	0	0	0	0	0	0	0	0	0	0	0.00571188	0.00969473	0	0	0.00836653	0
1810011H11Rik	0.00360461	0.0297351	0	0	0	0	0	0	0	0	0	0	0.00144819	0	0	0	0.173085	0	0	0	0.380591	0	0	0	0.273094	0	0	0.0355656	0	0	0	0	0	0	0	0	0.00143057	0	0	0	0.0109046	0.00842085	0.125353	0.0323648	0.0136754	0.284017	0	0.00137315	0
Mmrn2	0.0165674	0.0166392	0.00624437	0	0	0	0	0	0	0.000450941	0.00657978	0	0.00274364	0	0.000778634	0.00758759	0	0	0	0	0	0	0	0.0240977	0.0195652	0	0.00356841	0.0110161	0	0.00596422	0	0	0	0	0.00243074	0	0	0	0	0	0	0.0899417	0.36123	0	0.0265477	0	0.000604659	0	0
Tlr11	0	0	0.0117615	0	0	0	0	0	0.0206962	0.0172089	0.00741004	0	0	0	0	0	0	0	0	0	0	0	0	0	0.0427952	0	0.000529268	0.132591	0	0	0	0	0	0	0	0	0	0	0	0	1	1	0.363439	0.4014	0.478186	0.713921	1	1	1
Rnase6	0	0	0	0	0	0	0	0	0	0	0	0	0	0	1	1	0.297972	0.950457	0.291217	0.0596656	0.634272	0	0	0.0574324	0	0	0	0.0581738	0	1	1	1	0.622747	1	1	1	1	1	1	1	1	1	0.635629	1	0.75845	1	1	1	1
Trav12-2	0.238311	0.232227	0.434014	0.174821	0.1433	0.224175	0.262076	0.688202	0.60434	0.0685491	0.312048	0.0142075	0.0857334	0	0	0	0	0.0180998	0	0	0	0.00469382	0	0	0.00116943	0	0	0.0906874	0.0189298	0	0	0	0	0	0	0	0	0	0	0	0	0.00602648	0	0	0	0	0	0	0
Trav7-4	1	1	1	1	1	1	1	1	1	1	1	0.971029	1	0.246374	0	0	0	0	0	0	0	0.534335	0.0688343	0.140871	0.766272	0.71312	0.564455	0.546084	1	0	0	0	0	0	0	0	0	0	0	0	0	0	0	0	0	0	0	0	0
Nuggc	0.0104466	0.0134384	0.00262891	0	0.00386934	0	0	0.00284941	0	0.00382728	0	0	0.000285862	0	0.0132872	0.0234937	0	0	0	0	0	0	0	0	0.0143446	0	0.00913566	0.0132956	0	0.0087248	0	0	1	0	0.00172263	0.01348	0.0135306	0	0.00368493	0	0.0102098	0.0105074	0.00362271	0.0180286	0.0206498	0.00812921	0.00499316	0.0064782	0
Clu	0	0	0	0	0	0	0	0	0	0	0.00172407	0	0.0195553	0	0	0	0.0762631	0	0	0	0	0	0	0	0.0337876	0	0.00515808	0	0.0155485	0.0180595	0	0	0	0	0	0	0	0	0	0	0.00535918	0.0369228	0.0205035	0.128854	0.155539	0.0140546	0.100343	0.0534041	0.00236443
Gfra2	0.00581964	0	0	0	0	0	0	0	0	0.0236238	0.0176849	0	0.0035371	0	0.0229655	0.0088154	0	0.274758	1	0.438882	0	0	0	0	1	0	0	0.00722343	0.00363749	0.000388436	0	0.0295211	0	0	0.00780026	0.000942231	0	0	0	0	0.0968048	0.00353274	0.0660325	0.252575	0.425658	0.0620655	0.00246685	0.0862234	0
5031414D18Rik	0	0	0	0	0	0	0	0	0	0	0	0	0	0	1	1	0	0.595046	0.162713	0.170154	0.0254649	0	0	0	0	0	0	0	0	0.827332	1	0.770553	0.508629	0.998085	1	1	1	0.893573	1	0.780847	0.346123	0.42966	0.138376	0.473505	0.311221	0.834649	0.639073	0.629335	0.815985
Lmo7	0.0220823	0.0210217	0.00356782	0	0	0.00526128	0	0	0.00220595	0.0153848	0.0103423	0	0.0179433	0	0	0.0180174	0	0.0177126	0.00217864	0	0	0	0	0	0	0	0.00818504	0.0134661	0.0122511	0.0500322	0	0	0.363488	0.0250777	0	0	0	1	0.514294	1	0.0613131	0	0.00220133	0	0	0	0.00393944	0.00197683	0
Irg1	0.00748163	0	0	0	0	0	0	0	0	0.0196283	0.00896694	0	0.00926872	0	0.00711605	0.00463815	0.0109371	0	0	0	0	0.00325536	0	0	8.14774e-05	0	0	0	0.00137812	0.00202006	0	0	0	0	0	0	0	0	0	0	0.00142466	0.0317705	0.701487	0	0.0115759	0.00318673	0.00388925	0.00525958	0
Dnase1l3	0.0228925	0.0060999	0	0	0	0	0	0	0	0	0	0	0	0	0.41531	0.294244	0	0.169794	0.061105	0	0	0	0.154954	0	0.301295	0	0.0122356	0.056967	0	0.310485	0.0414783	0.195537	0.151862	0.988378	0.541302	0.338899	0.306056	1	1	0.893222	0.884217	1	1	1	1	1	1	1	1
Il17rb	0.991062	0.056518	0.115902	0.165757	0.759571	0.831839	0	0.0204681	0	0.136851	1	0.277571	0.189218	0.321501	0	0	0	0	0	0	0	1	0.612964	0	0.027832	0.788905	0.00238986	0.179103	0.00509036	0	0	0	0	0	0	0	0	0	0	0	0	0	0	0.0111481	0.00188648	0	0.00864185	0	0
Slc7a8	0	0	0	0	0	0	0	0	0	0.0155773	0.00462608	0	0	0	0	0	0.248981	0	0.00261231	0	0.383211	0.26374	0.259238	0	0.36647	0.105294	0	0	0	0	0	0.00426904	0	0	0	0	0	0	0	0	0.185389	0.422552	0.663032	0.0332282	0.0290699	0	0.210946	0.13979	0.157871
Cma1	0.0156018	0	0.000302722	0	0	0	0	0	0.0120452	0.0282115	0.0327214	0.00443197	0.014208	0.00129557	0.00240207	0.00915201	0.00225143	0.00286287	0	0	0	0.00742507	0	0	0	0	0	0.0047979	0	0.0137631	0	0	0	0	0	0	0	0.00238893	0	0	0	0.0160113	0.00349241	0	0.0110967	0.00279363	0	0.00423166	0
Mcpt4	0.0129413	0.0154876	0.0108278	0	0	0.00544422	0	0.00821477	0	0.0368704	0.0141227	0	0.00927207	0	0.00523577	0.0228612	0	0.00443732	0.00199741	0.00275775	0	0.0108948	0	0	0.0139604	0	0.0193573	0.0111636	0.0081518	0.0232395	0	0	0	0	0.0117972	0.00150822	0	0	0	0	0	0.00367698	0	0	0.0140701	0	0	0.00886739	0
Mcpt8	0.00648667	0	0	0.00324509	0	0	0	0.00522893	0.0260797	0.0137642	0.00645271	0	0.00871304	0	0.0228162	0.0667968	0.0738959	0	0.030589	0.00855577	0.0540915	0	0	0	0	0	0	0	0	0	0.00218	0	0.000693544	0.0104794	0	0	0	0	0	0	0.0122127	0	0	0.00163909	0.0384898	0.00545883	0	0	0.00419442
Ctsg	0.0110142	0.00458294	0.00422016	0	0	0	0	0	0	0.00541393	0.0264456	0	0	0	0.0175404	0.0157692	0.038934	0.0126631	0.0115443	0.0143248	0.0626976	0	0	0	0	0	0.0131845	0.0236279	0.00312183	0.00921965	0	0.00568721	0	0	0	0	0	0.00411371	0	0	0.00490971	0	5.414e-05	0.00723765	0	0	0	0.0183697	0
Gzmb	0.0410842	0.220992	0	0	0	0	0	0	0	0	0	0	0	0	0	0	0	0.00220353	0	0	0	0	0	1	0.0608513	0	0.149942	0.395652	0	0.000846065	0	0	0	0	0	0	0	0	0	0	0	0.0252499	0.0408166	0	0	0	0	0	0
Atp8a2	0.0157483	0	0.0189801	0.138817	0.0187153	0.0355599	0.153963	0.022336	0.0664354	0.0087916	0.00353568	0	0	0	0	0	0	0	0	0	0.00667317	0.0233451	0	0	0.0303308	0.0148704	0.0820811	0.328407	0	0	0	0	0	0	0	0	0	0	0	0	0	0	0	0	0.000372751	0	0.00529755	0	0
Blk	0	0	0	0	0	0	0	0	0	0	0	0	0	0.0112465	1	1	0	1	0.801514	0.956563	0	1	1	0.0236079	0.142743	1	1	0.662902	0	1	1	1	0.883528	1	1	1	1	1	1	1	0.00231945	0.00429836	0.0276353	0.0149787	0.00536751	0.101797	0	0	0
Esco2	0.02897	0	0.202559	0.107754	0	0	0.124805	0.336302	0.0965614	0.183343	0	1	0	0.811978	0.0893895	0	0.109143	0.528131	0.673443	0.894445	0.00389558	0.327161	0.510383	0.655619	0	0.381639	0.00525814	0.0430691	0	0	0	0.346401	0.742775	0	0	0	0	0	0	0	0.107184	0.142948	0.0228981	0.0885521	0.0276143	0.171337	0.0420077	0.0430393	0.024361
Adamdec1	0.0103566	0	0	0	0	0.00549143	0	0	0.00694691	0.0116515	0.0208688	0	0.015677	0	0	0	0	0	0	0	0	0.000103233	0.0746605	0	0.82843	0.00101398	0.0110884	0	0.0186501	0.00347125	0	0	0	0.0153668	0	0	0	0	0	0	0	0.0253247	0.0400087	0.0311196	0.0245038	0.0544989	0	0.00210921	0
Sftpc	0	0.0278137	0	0.00824645	0	0.00259287	0	0	0	0	0	0	0	0	0	0.0118047	0	0	0	0	0	0	0	0	0.016655	0.00208457	0.00606249	0	0.00353722	0.00963943	0	0	0	0	0	0	0	0	0	0	1	0.00193353	0	0	0.012117	0.00431923	0.00151979	0	0.00921323
Cysltr2	0.0343784	0.0940373	0	0	0	0	0	0	0	0	0.0033131	0	0	0	0	0	0.19344	0	0	0	0.227977	0.0472617	0	0.16598	0.0975255	0.046605	0.209451	0.450417	0.290127	0	0	0	0	0	0	0	0	0	0	0	0	0	0	0	0	0	0	0	0
Rgcc	0.19358	0.000210108	0.633415	0.299899	0.134225	0.153034	0.732769	0.750753	1	0.235305	0.180934	0.216235	0.275869	0.177896	0	0	0	0	0.0121098	0	0	0.0450658	0.0406987	0.0224201	0	0.112323	0.0289321	0	0.00540406	0	0	0	0.0298772	0	0	0	0	0	0	0	0	0	0.0138202	0	0.000962947	0	0	0	0
Dach1	0.00241681	0	0	0	0	0	0	0	0	0.00208245	0	0	0	0	0	0	1	0	0	0.00185192	1	0	0	0	0.02056	0	0	0	0.0175277	0	0	0	0	0	0	0	0	0	0	0	0	0	0.000585347	0	0.00718222	0	0	0	0
Klf12	0.00882039	0.00164902	0.0235487	0	0	0.00207661	0	0.0234326	0	0.00735155	0.0067222	0	0	0	0	0.125536	0.250118	0	0	0	0.385971	0.076955	0	0.380292	0.0743598	0.0870174	0.081821	0.122445	0.092693	0.226695	0.189699	0.0162939	0.0164114	0.141363	0.00535742	0.0161995	0.114832	0.277687	0.254274	0.213398	0	0	0.00259223	0	0.0492241	0	0	0	0.00439957
Ednrb	0.0210602	0	0	0	0	0	0	0	0	0.0369702	0	0	0.0164933	0	0.00474121	0	0	0	0	0	0	0.000590388	0	0	0.0178566	0	0.00933825	0	0	0.00513496	0	0	0	0	0	0	0	0.000849848	0	0	0.00477385	0.024749	0.0349081	0	0.00856703	0.00231266	0	0.00553977	0.00320285
Spry2	0.00317299	0	0	0	0	0	0	0	0	0.0150091	0.0447637	0	0	0	0.0499572	0	0.0526892	0.240282	0.1718	0.114274	0.187374	0.0895769	0.214988	1	0.618784	0.428175	0.994047	1	0.48951	0	0	0.013519	0	0	0	0	0.00825601	0	0.045852	0	0	0	0.00331654	0.00130474	0	0	0	0	0
Slc15a1	0.327495	0.0412293	1	0.468952	1	1	0.744551	1	1	0.0138827	0.275569	0	0.0115428	0	0	0	0	0	0	0	0	1	1	0.113875	0.0107736	1	0.00685998	0.0157534	0.0345596	0.000664348	0	0	0	0	0	0	0	0	0	0	0	0.00628569	0	0	0.0138	0	0	0.00950566	0
C6	0.00686199	0.0206217	0	0	0	0	0	0	0	0.026535	0.0142272	0	0.0104145	0	0	0	0	0	0	0	0	0	0	0	1	0	0.0133151	0.0551967	0.0363175	0.00471288	0	0	0	0.000640693	0.00338305	0	0	0.00152038	0	0	0	0.0426566	0.0998921	0.00901317	0.0146106	0.000672441	0.00141156	0.000888309	0
Dab2	0	0	0	0	0	0	0	0	0	0.00705925	0	0	0	0	0	0	0	0	0	0	0	0	0.225082	0	0.000312269	0	0	0	0	0.00319589	0	0.00403426	0	0	0	0	0	0	0	0	0.355662	0.301925	1	0.0273697	0.291833	0.00374865	0.0131944	0.09613	0.085852
Lifr	0	0	0	0	0	0	0	0	0	0	0	0	0	0.0123434	0.389711	0.0961604	0	0.00416889	0	0	0	0.00984935	0.000689889	0	0.0469108	0	0	0	0	0.0134892	0.0634716	0.665765	0.00713873	0	0.682307	0.432859	0.132992	1	0.00452782	1	0.0909858	0.362989	0.970423	0.19088	0.149821	0.240429	0.177855	0.0472357	0.241077
Deptor	0	0	0	0	0	0	0	0	0	0	0	0	0.000401848	0	0	0	0.194264	0	0	0	0.189472	0	0	0	0.0192914	0	0.0207789	0	0	0	0	0	0	0	0	0	0	0	0	0	0.0870143	0.0673295	0.149134	0.0559923	0.134688	0.0513527	0.118154	0.0714777	0.0880814
Csf2rb	0	0	0	0	0	0	0	0	0	0	0	0	0	0	0.199001	0.0490363	0.0528551	0.0175255	0.0319115	0	0.130212	0	0	0	0	0	0	0	0	0.0173212	0	0.0556025	0.019587	0.469663	0.103622	0.0602685	0	1	0.802133	0.838892	0.675847	0.462473	0.549433	0.857256	0.641873	0.700167	0.836153	0.630223	0.585939
Cacna1i	0.0155657	0	0	0	0.00299809	0	0	0	0	0.022464	0	0	0.00179539	0	0.419296	1	0	0.022835	0	1.50885e-05	0	0	0	0	0.01206	0	0.0138117	0.0046522	0	0.779151	0.794149	0.193983	0.165067	0.0844087	0.695466	0.718731	0.566341	0.670782	0.321672	0.873025	0.00567973	0.0159718	0	0.016983	0.0175709	0.00633539	0.00863881	0.00809418	0.00416622
Cacnb3	0.0896015	0.00924511	0.0211457	0.0650461	0.125988	0.114192	0	0	0	0.105264	0.0571904	0.0220269	0.138524	0	0	0	0	0	0	0	0	0	0	0	0.0153523	0	0.00102872	0	0	0	0	0	0	0	0	0	0	0	0	0	0.135046	0.0631352	0.0036537	0.577905	0.322133	0.125301	0.694251	0.617751	0.393919
Spats2	0.085145	0	0.0438633	0	0.178174	0.109873	0.0338973	0.0488336	0.0552914	0.0569681	0.194519	0.34804	0.077272	0.699641	0	0	0	0	0	0	0	0.669412	0.773806	0.0771319	0	0.509773	0	0	0	0	0	0	0	0	0	0	0	0	0	0	0	0	0.0280138	0.171283	0.0362937	0.253312	0.0118221	0.00376562	0.00340391
Slc4a8	0	0.105592	0	0.0175508	0	0.00985956	0.0183809	0	0	0	0	0	0	0	0	0.0146029	0	0	0	0	0	0	0	0.0555244	0.0164752	0	0	4.42331e-05	0	0.00792698	0.00469446	0	0.0957489	0.0633619	0	0	0	0	0	0.00558661	0	0	0	0.54821	0.216581	0.192451	0.297181	0.218776	0.168686
Nr4a1	0.339941	0.234389	0.552029	0.252909	0.728332	0.691725	0	0.314418	0.326114	0	0.944509	0	0.0165472	0	0	0	0	0	0	0	0	0.109559	0.00685423	0	0.239374	0.349159	0	0.07184	0.431486	0	0	0	0	0	0	0	0	0	0.000631603	0	0.422914	0.204881	0.401942	0.380834	0.0931238	0.1916	0.159946	0.0995929	0.0609005
Il7r	0.328664	0.332515	0.0992428	0.392267	0.379762	0.538741	0.214774	0.0916102	0.061011	0	0	0	0	0	0	0	0	0.411849	0.36139	0.300583	0	0	0	0.0896436	0.355266	0.112402	1	0.772165	0.509471	0	0	0	0	0	0	0	0	0	0	0	0	0	0	0	0	0	0	0	0
Angpt1	0.011656	0.00444366	0	0	0	0	0	0	0	0.0943391	0.00608647	0.0975387	0.18908	0.107776	0.0232125	0	1	0.0950366	0.0485189	0	1	0.678336	0.485631	0	0.0344328	0.678857	0	0.0168776	0.0713369	0	0	0	0	0	0.0106831	0.00229233	0	0	0	0	0.0236611	0.00114814	0	0	0.0168481	0	0	0	0
Enpp2	0	0	0	0	0	0	0	0	0	0.0211763	0	0	0.0032497	0	0	0	0	0	0	0	0	0	0	0	0.0634112	0.000673319	0.00407669	0.0357235	0	0	0	0	0	0	0	0	0	0	0	0	0.00342034	0	0	0.0141135	0.00662999	0.0029554	0.000832949	0	0
Lrrc6	0.0207366	0	0	0	0	0	0	0	0	0.00305809	0.010189	0	0	0	0	0	0	0	0	0	0	0.00917327	0	0	0.0505478	0.0257205	0.0254089	0.00756819	0.0730911	0.00332974	0	0	0	0	0.000524367	0	0	0	0	0	0	0.000160973	0	0	0.0241247	0	0.00355714	0	0
Lynx1	0.0384266	0	0.0530142	0.0657973	0.0858061	0.0532794	0.0472841	0.0787037	0.040983	0.123517	0.0544216	0.154777	0.162169	0.066835	1	0.354942	0	0.695458	0.310854	0.0495922	0	0.0064061	0	0	0	0	0	0.000609094	0.0561222	0.225289	0.325339	1	0.0442503	0.867125	1	0.880144	0.548211	0.143895	0.270044	0.297376	0	0	0	0	0.000998472	0	0	0	0
Ly6d	0	0.00165581	0.0561159	0	0	0	0	0.021202	0.0574055	0.644738	0.0272751	0.836645	0.948292	0.76715	1	1	0	1	0.846579	0.164953	0	0.00642019	0	0	0	0	0	0.00415617	0	1	1	1	0.207483	1	1	1	1	1	1	1	0	0	0.00368316	0.00764999	0	1.82885e-06	0.041574	0	0
Ly6i	0	0.0138084	0	0	0	0	0	0	0	0	0.0374674	0	0	0	0	0	0	0	0	0	0	0	0	0	0	0	0.0596138	0.0569868	0	0	0	0	0	0	0	0	0	0	0	0	0	0.0295238	0.966	0	0.160509	0.00576134	0	0	0.0690203
Ly6a	0	0.283426	0	0.173646	0	0	0	0	0	0	0	0	0	0	0	0.281448	0	0	0	0	0.133823	0	0	0	0	0	0.0118388	0	0	0.222261	0.306248	0	0.0898495	0.722367	0.0664176	0.142351	0.153809	0.673956	0.638937	0.723973	0	0.0933145	0.21038	0	0	0	0	0	0
9030619P08Rik	0.00317077	0.0142934	0	0	0	0.00384247	0	0	0	0.0112382	0	0	0	0	0	0.00505286	0.166231	0	0.004443	0	0.73849	0	0	0	0.0101228	0	0.0120787	0	0.0261141	0	0	0	0	0	0	0	0	0.0188074	0	0	0	0	0	0	0	0	0.00599073	0	0
Apol7c	0.0189805	0.0205718	0	0.0128134	0.00942642	0	0.0236032	0	0.00342331	0	0.0155164	0	0	0	0	0	0	0	0	0	0	0.00679954	0.0600739	0	0.00285208	0.0210717	0	0.10741	0.0674932	0	0	0	0	0	0	0	0	0	0	0	0.606986	1	0.286582	1	1	1	1	1	1
Csf2rb2	0	0	0	0	0	0	0	0	0	0.0019949	0	0	0	0	0.00204264	0	0.0245429	0	0	0	0.0534261	0	0	0	0.00560673	0	0	0	0	0.00595956	0	0	0	0	0	0	0	0.228446	0.0115074	0.135521	0.432303	0.234185	0.369703	0.505985	0.367706	0.297089	0.531758	0.566708	0.354335
Il2rb	0.422989	1	1	1	0.292208	0.568326	1	1	1	0	0.209869	0	0	0	0	0	0	0	0	0	0	0.867185	0.217487	1	1	1	1	1	1	0	0	0	0	0	0	0	0	0	0	0	0	0	0.00545615	0	0	0	0	0	0
Tnfrsf13c	0	0	0	0	0	0	0	0	0	0	0	0	0	0	1	0.90774	0	0.423652	0.172475	0.0454157	0.000351349	0	0	0	0	0	0	0.0220896	0	0.554732	0.649152	1	0.579952	0.53981	1	0.860182	0.862941	0.318905	0.540356	0.254487	0.0109633	0.0561027	0.0184978	0.0370375	0.0259671	0	0.0127861	0	0
Abcd2	0	0	0	0	0	0	0	0.00452974	0.0165305	0	0	0	0	0	0	0	0.0846886	0	0	0	0.126621	0	0.024565	0	0.162485	0	0	0	0	0	0	0	0	0	0	0	0	0	0	0	0.12318	0	0.281197	0.0299048	0.104329	0.0769694	0	0.00118381	0.0764719
Endou	0.0148124	0	0.0012092	0	0	0	0	0	0	1	0.102626	1	1	0.842012	0.240479	0	0	0.292664	0.148031	0.201429	0	1	0.823165	0	0.047454	0.936556	0.0124138	0.0279328	0.03612	0.00767391	0	0.347301	0.457974	0	0.131207	0.122887	0.21332	0.0249762	0.176073	0	0	0.00438328	0	0	0.0094799	0	0	0.00740907	0
Vdr	0.000149815	0	0	0	0	0	0	0	0	0	0	0	0	0	0	0	0.147316	0	0	0	0.158453	0.0804303	0.128621	0	0	0.122778	0	0.00331731	0	0	0	0	0	0	0	0	0	0	0	0	0.00280753	0.0194347	0.159306	0.00118995	0.020034	0	0.0161182	0.00503139	0
Lima1	0	0	0	0	0	0	0	0	0.00470922	0	0.0041343	0	0.00469058	0	0	0	0.0821476	0.00624142	0	0	0.0367145	0	0	0	0.105917	0	0	0	0	0	0	0	0.0133932	0	0	0	0	0	0	0	0.550653	0.442109	0.178321	0.362415	0.0830056	0.0108186	0.821703	0.474318	0.541627
Krt5	0.013609	0.0133523	0	0	0	0.00428266	0	0	0	0.000605687	0	0	0.00765265	0	0	0	0	0	0	0	0	0	0	0	0.00535957	0.00211546	0	0.00710386	0	0	0	0	0	0	0	0	0	0	0	0	0.00601168	0.00511631	0	0.00916886	0.026637	0	0.00326884	0.00405018	0.00341655
Gpr84	0	0.0130473	0	0	0	0	0	0	0	0.0134051	0.0106663	0	0	0	0.00263616	0.001562	0.0484938	0	0	0	0.0407179	0	0	0	0.00785049	0	0	0.0204465	0	0.0101959	0	0	0	0	0	0	0	0	0	0	0.00485093	0.0103192	0.137217	0.00243161	0.0292871	0.0218714	0.0086882	0.0288231	0.0330686
Glycam1	0.019811	0.00101308	0	0	0	0	0	5.04263e-05	0	0.0189125	0.0132289	0	0.0106877	0	0	0.0105443	0	0	0	0	0	0	0	0	0.00752464	0	0.00389028	0.00101142	0	0.0342622	0	0	0	0	0.0021257	0	0	0	0	0	0	0	0.00446424	0.0211506	0.0394162	0	0	0.0224898	0
Ciita	0	0	0	0	0	0	0	0	0	0.002421	0	0	0	0	0.541633	1	0	0.113083	0	0.0846033	0.00110284	0	0	0	0	0	0	0.0559577	0	0.736804	1	0.361815	0.708324	1	0.898524	1	1	0.699309	0.912313	0.719286	0.75664	0.802338	0.512607	1	0.983732	1	1	1	1
B3gnt5	0	0	0	0	0	0	0	0	0	0	0	0.0419154	0	0	1	1	0.0168486	0.621322	0.370782	0.271079	0.188904	0	0	0	0.0274712	0	0.178683	0.214689	0.0545316	1	1	1	0.0869065	0.515481	1	1	1	0.735374	0.579011	0.922215	0	0.00293773	0	0	0	0	0.012687	0	0
Bex6	0.00618509	0	0	0	0	0	0	0	0	0.00724026	0.0277606	0.000199644	0.00283503	0.0361988	0.00902321	0	0.0366381	0.00221818	0.0678271	0.0303568	0.144088	0.0637685	0.313615	0	0	0.0473427	0	0	0.0145023	0	0	0	0	0	0	0	0	0	0	0	0	0	0.0349639	0.497059	0.250642	1	0	0.0109639	0.0326861
Muc13	0.00114278	0.0162832	0	0	0	0	0	0	0	0	0	0	0.00637459	0	0.0103888	0	1	0.00897705	0.105868	0	1	0.0058287	0	0	0	0	0	0.00201073	0	0.00187547	0	0	0	0	0	0	0	0	0	0	0	0.000141478	0	0.0108862	0.00187415	0	0	0.0165874	0
Itgb5	0	0	0	0	0	0	0	0	0	0.00206303	0	0	0	0	0	0	0	0	0	0	0.365066	0	0.0708641	0.0999748	0.700957	0	0.0118565	0.0168882	0	0	0	0	0	0	0	0	0	0	0	0	0.202697	0.119887	0.629878	0.0295527	0.0859284	0.00359815	0.0318591	0.00967732	0
Cd200r2	0.0124318	0.0209245	0	0	0	0	0	0	0	0.0185702	0	0	0.0116912	0	0	0	0	0	0	0	0	0.007691	0	0	0.231016	0	0.0200288	0.341346	0.139661	0	0	0	0	0	0	0	0	0.0103614	0	0	0.00218693	0	0	0	0.000827042	0	0	0	0
Ccdc80	0.00983222	0.0241737	0	0	0	0	0	0	0	0.0068751	0	0	0	0	0	0	0	0	0	0	0	0.0015316	0	0	0	0	0.0124867	0.0274404	0.0312054	0	0	0	0	0	0	0	0	0	0	0	0.101684	0.117362	0.314163	0	0.0227276	0	0	0.00656891	0
Btla	0.0796685	0.196415	0.0755952	0.203076	0.116012	0.144238	0.103882	0.120681	0.0351448	0	0.0734926	0	0	0	0.81246	1	0	0.0514716	0	0	0	0	0	0	0	0.00952265	0	0	0	0.996789	1	0.961743	0.390981	0.68131	1	1	1	0.595002	0.752782	0.555424	0.458979	0.478531	0	0.104674	0.0595309	0.158434	0.605426	0.592199	0.745243
Gcsam	0	0	0	0	0	0	0	0	0	0	0	0	0	0	0	0	0.000899892	0	0	0.0507086	0	0	0.00839616	0.618481	0	0.0166051	0	0	0.00811138	0.00819545	0	0	1	0	0	0	0	0	0	0	1	1	0	0.0321679	0.0314834	0	1	1	1
Retnla	0.0197552	0	0	0	0	0	0	0.00586215	0	0.0297114	0.0109246	0	0	0	0.00176924	0.00810448	0	0	0	0	0	0.00126102	0	0	0	0	0.00782888	0.0220992	0.00787436	0.00330119	0	0	0	0	0	0	0	0	0	0.00235516	0	0.0399375	0.704415	0	0.0149995	0	0.00410498	0	0
Retnlg	0.0144371	0.0181888	0.00350011	0	0	0	0	0	0.00594401	0.00100851	0.00286722	0	0.0130449	0	0.0774884	0.0526392	0.843459	0.0267346	0.0382752	0.0665482	0.542163	0.00313264	0	0	0.00493229	0	0	0	0.0138854	0.00824307	0	0	0	0	0	0	0	0	0	0	0	0.0108259	0.0298825	0.00153367	0.00739961	0	0	0.00357954	0
C330027C09Rik	0	0	0.159988	0.0189835	0	0	0.100083	0.267745	0.043769	0.185415	0	1	0	0.697835	0.019462	0	0.125613	0.460954	0.499175	0.750935	0.0446327	0.311938	0.60531	0.743965	0	0.5466	0	0	0	0	0	0.272529	0.491448	0	0	0	0	0	0	0	0.11938	0.193173	0	0	0	0.0676524	0.077665	0.0707486	0.0652822
Abi3bp	0.00844707	0	0	0	0	0	0	0	0	0.0202809	0.0189668	0	0.00709631	0	0	0	0	0	0	0	0	0.000744132	0	0.00713719	0.0245658	0.000611745	0.699324	0.40934	0	0.0334694	0	0	0	0	0	0.00429453	0	0	0	0	0.0650628	0.00573397	0	0.00836938	0.0022505	0.00460288	0	0.013042	0.00622304
Pros1	0.00136099	0.205655	0	0	0	0	0	0	0	0	0	0	0	0	0	0	0.161404	0	0	0	0.0738723	0	0	0	0.0198848	0	0.11704	0	0	0	0	0	0	0	0	0	0	0	0	0	0.571535	0.0612712	0.571998	0.0111123	0.040273	0.00323363	0	0	0.0382619
Ets2	0.241632	0.00205466	0.164374	0.300807	0.49197	0.408895	0.12879	0.148625	0.149786	0.792154	0.259725	0.522313	1	0.17925	0.00142395	0	0	0.0681638	0	0	0	0.0549927	0.0565215	0.00602128	0	0.0592428	0	0	0.0218723	0.157432	0.00139472	0	0.0269713	0	0	0	0.0223599	0.0214218	0.0660586	0	0	0	0.24823	0	0	0	0	0	0
Mx2	0.0136583	0.00753925	0.100792	0.199021	0.183201	0.15793	0.122494	0.2218	0.180102	0	0	0	0	0	0.143205	0	0	0	0	0	0.0130673	0	0	0	0	0	0	0	0	0	0.0439343	0.255778	0	0.0896183	0.257718	0.16095	0.0522775	0	0.0031826	0	0	0.0510145	0.0417419	0	0.0806235	0.0248933	0.0285542	0.0395322	0.0388693
Fgd4	0	0	0	0	0	0	0	0	0	0.00795795	0.00960463	0	0	0	0.000660559	0	0.383832	0	0	0	0.522156	0	0.00215999	0	0.0962169	0	0.0060375	0.0136787	0.0105003	0	0	0	0	0	0	0	0	0	0	0	0.0219085	0.0409358	0.700885	0.00242336	0.0876722	0.00822038	0.00604625	0	0
Igll1	0.0247568	0.00605094	0.0160896	0	0	0	0	0	0	0.0421858	0.00715614	0	0.00723912	0	0.0213313	0.0202464	0.00436899	0.457619	1	1	0	0	0	0	0.00853465	0	0.0597989	0.00363638	0	0.0246894	0.00766966	0.15076	0	0	0.00834807	0.00378279	0.00114739	0.000813752	0	0.000922089	0	0.000280883	0	0.00708812	0.0101907	0	7.42985e-05	0	0
Vpreb1	0.00700201	0	0	0	0	0	0	0.000277999	0	0.0238671	0.00498243	0	0.0181973	0.00467143	0.0141107	0.00792311	0	0.362299	1	0.747376	0	0	0	0	0	0.0124706	0.0280469	0.00128268	0.00819235	0.0197633	0	0.0230662	0	0	0.00912048	0	0	0.00163482	0	0.00841373	0	0.00171297	0.00110828	0.00575732	0.0126685	0.000280184	0.00478677	0	0
Olfr164	0.0279677	0.0280154	0.0143093	0	0	0	0	0	0	0.0303546	0	0	0.0123042	0	0.182368	0.371964	0.00390858	0.0440959	0	0	0	0	0	0	0.00311443	0	0.00326775	0.0431891	0	0.288482	0.307824	0.154126	0.00358091	0.0401122	0.219358	0.233383	0.304662	0.102717	0.0455847	0.14324	0	0.00813266	0.00910624	0.0298706	0.0260513	0	0.0320667	0.0198672	0
Cldn1	0	0.040663	0	0	0	0.00630724	0	0	0	0	0.0351444	0	0.0172516	0	0	0.0075063	0.0160635	0	0	0	0.00276404	0	0	0	0.0128125	0.00355837	0.0109719	0.0259237	0.0212889	0	0	0.00103069	0	0	0	0	0	0	0	0	1	1	0.0181394	0.0247541	0.0969642	0.0117008	0.574501	1	0.135754
Pdia5	0	0	0	0	0	0	0	0	0	0.000420657	0	0	0	0.016917	0	0	0.0775649	0	0	0	0.0336526	0	0	0	0	0	0	0	0	0	0	0	0	0	0	0	0	0	0	0	0.167148	0.546962	0.0275291	0.037221	0.0266872	0.00407312	0.766478	0.811761	1
Cd86	0	0.0666477	0	0	0	0	0.102568	0	0	0	0	0	0	0	0.0909237	0.131385	0	0	0	0	0	0	0.024932	0	0.343752	0	0	0	0	0.17889	0.211574	0.204064	0.601824	0.626949	0.191476	0.217225	0.162281	0.319521	0.445699	0.334172	0.991522	0.750681	0.597372	0.400605	0.330648	0.501948	0.90961	0.994683	1
Tigit	0	1	0.000631931	0	0	0	0	0	0	0	0.104137	0	0	0	0	0	0	0	0	0	0	0	0	0.0112149	0.00160638	0.00485329	0	0.0341377	0.00239478	0	0	0	0	0	0	0	0	0	0	0	0.0175993	0.0115596	0	0	0	0	0	0	0
Sidt1	0.0121547	1	0.1527	0.578862	0.00615242	0.0518402	1	0.191549	0.129702	0.0155794	0.00498523	0	0.0197882	0	0	0.201968	0	0	0	0	0	0.000173108	0.00438935	0.541161	1	0.0447086	1	1	1	0.204194	0.196089	0	0	0.225873	0.084525	0.12593	0.141849	0.0685442	0.0673921	0.162823	0	0	0	0	0	0	0	0	0
Cd96	0.545638	0.697594	1	0.837654	0.575162	0.577016	1	1	1	0.187482	0.396584	0.195499	0.556442	0.0945457	0	0	0	0	0	0	0.0083379	0.590533	0.295429	0.563776	0.752507	0.638975	0.544603	0.775099	0.895989	0	0	0	0	0	0	0	0	0	0	0	0	0	0	0	0	0	0	0	0
Trat1	1	0.807436	1	1	1	1	0.793596	1	0.983403	0.98593	0.649904	1	1	0.848843	0	0	0	0	0	0	0	1	1	1	0.734746	1	0.238821	1	1	0	0	0	0	0	0	0	0	0	0	0	0	0	0	0	0.00232629	0	0	0	0
Gpr15	0.0185875	0.138043	0.0108316	0	0	0	0	0	0	0.0218618	0	0	0.00964435	0	0.014312	0.0238158	0	0	0	0	0	0	0	1	0.165631	0.0043341	0.679643	0.536277	0.224792	0.0175519	0	0	0.0128348	0.0151896	0.00235728	0	0	0	0	0	0	0	0	0.0205914	0.00363748	0.00384934	0.00197578	0.0197206	0.0164605
Erg	0	0.00437922	0	0	0	0	0	0	0	0.0257284	0.00301324	0	0.00123376	0	0.000318574	0	1	0.266365	1	0.0402969	1	0.0107102	0	0	0.0112462	0.0010111	0.0276171	0.0273423	0	0.00234722	0	0.0103646	0	0	0	0	0	0	0	0	0.0124662	0.0141949	0.0275489	0	0.0201048	0	0	0	0
Dscam	0.0222931	0.0333383	0	0	0	0	0	0.00221421	0.0340141	0.000972513	0.0044631	0	0	0	4.07338e-05	0	0	0	0	0	0	0	0	0	0.0387665	0.00148609	0.0125584	0.0949368	0.00534394	0	0	0	0	0	0	0	0	0	0	0	0	0.0118855	0	1	0.390472	1	0.0339134	0.0591375	0.0135053
Mx1	0	0	0	0	0	0	0.0506893	0.0422301	0	0	0	0	0	0	0.0513694	0	0	0	0	0	0	0	0	0	0	0	0.00339399	0.00408382	0.0256095	0	0	0.208028	0	0.0568392	0.158474	0.0953832	0.0184344	0	0.00392153	0	0.0944318	0.185415	0.0332703	0.194191	0.139034	0.105366	0.412709	0.295262	0.418715
Sytl3	0.00556235	0.00498262	0.171667	0	0	0	0.490716	0.286834	0.288958	0.378253	0.050247	0.41268	0.649721	0.188439	0	0	0	0	0	0	0	0.0746249	0.0849359	0.267336	0.0536954	0.0807526	0.371623	0.467826	0.365208	0.0156359	0.00491239	0	0	0	0.00218288	0	0.00742466	0	0	0	0	0	0.0435599	0	0	0	0	0	0
Ccr6	0.0796535	0.278572	0	0.0371716	0	0.011653	0	0	0.00337715	0.00795479	0.00419155	0	0	0	0.0337836	1	0	0	0	0	0	0	0	0	0.0733059	0.0462551	0.88845	0.148633	0	0.654091	1	0.203554	0.0181055	0.816787	0.150557	0.442093	0.729923	0.0580769	0.100225	0.58208	0.00162752	0	0	0.428259	0.0499306	0.290057	0	0.00702997	0
Vmn2r96	0.0132156	0.0379585	0.132645	0.479795	0.0803592	0.176806	0.489251	0.529083	0.394962	0.00658155	0.0287407	0	0	0	0	0.0527069	0	0	0.002736	0	0	0.0209472	0	0	0.0315139	0	0.0477626	0.0197869	0.137556	0.169777	0.198223	0	0.406451	0.01526	0	0.000606521	0.0119095	0	0.000332027	0.32302	0	0	0	0	0	0	0	0	0
Prss34	0.0351371	0.0244316	0.0139561	0	0.000361034	0	0	0	0	0.0368166	0.00784482	0	0.0201628	0	0.00089118	0.0602249	0.0906794	0	0.0214807	0	0.0248665	0	0	0	0.0209513	0.00441756	0.000593052	0.0142428	0	0.0125596	0	0	0	0	0	0	0	0	0	0	0	0.000392728	0	0.0187173	0.0174496	0.0134884	0.00302836	0.00308659	0.00117029
Cdkn1a	0	0	0	0	0	0	0	0	0	0	0	0	0	0	0.0466668	0	0	0.0618035	0.322638	0.155457	0	0	0	0	0	0	0	0	0	0	0	0.0448413	0	0	0	0	0	0	0	0	0.468677	0.147342	0.762223	0.243963	0.26363	0.0165307	0.163369	0.188832	0.155817
Fgd2	0	0	0	0	0	0	0	0	0	0	0	0	0	0	0.564932	0.517884	0.0227218	0.00603094	0	0	0.0898946	0	0	0	0.0435116	0	0	0.00140663	0	0.445289	0.319313	0.586334	0.0518661	0.563301	0.772494	0.647835	0.283662	0.884229	0.582222	1	0.508028	0.528615	0.176382	0.333946	0.273457	0.387601	0.770876	0.781786	0.749017
Glp1r	0.0357927	0	0	0	0.00280533	0	0	0	0	0.0205362	0.0220302	0	0.0189191	0	0.000485594	0	0	0	0	0	0	0.0124748	0	0	0.0103416	0.00600604	0	0.0164487	0	0	0	0	0	0	0	0	0	0	0	0	0.0291432	0.0161291	0.015015	0.00120496	0.0165617	0	0.0133998	0	0
Cyp4f16	0	0	0	0	0	0	0	0	0	0	0	0	0	0	0	0	0.0512152	0	0	0	0.0365696	0	0	0	0	0	0.00348039	0	0	0	0	0	0	0	0	0	0	0.0238112	0	0.0133116	0.119612	0.0567074	0.214191	1	0.675233	1	0.108787	0.0968119	0.246034
H2-Oa	0	0	0.054136	0	0.0434579	0.0157341	0.181983	0.0677332	0.145221	0	0.050917	0	0	0	0.149527	0.595464	0	0.00935278	0.0129774	0	0	0.060312	0.0136726	0	0.00764517	0.0787857	0	0	0.0251298	0.334793	0.536187	0.150735	0.23388	0.75932	0.270071	0.356429	0.532452	0.27484	0.632949	0.133683	0.13887	0.322578	0.0837855	0.753518	0.381376	0.841536	0.557723	0.448231	0.565005
H2-Ob	0.0118746	0.154403	0	0	0	0	0	0	0	0	0	0	0	0	0.718759	1	0	0.392474	0.371222	0.126511	0.116408	0.00434173	0	0	0	0	0	0.00352295	0.11039	1	1	0.374174	0.685304	1	1	1	1	0.924619	1	0.864957	0.451733	0.323107	0.0651954	0.542125	0.192373	0.73374	0.47633	0.414116	0.571979
H2-Ab1	0	0	0	0	0	0	0	0	0	0	0	0	0	0	1	1	0	0.380515	0.186171	0.281318	0.0708999	0	0	0	0.288518	0	0	0.143468	0	1	1	0.873308	1	1	1	1	1	1	1	1	1	1	1	1	1	1	1	1	1
H2-Eb1	0	0	0	0	0	0	0	0	0	0	0	0	0	0	0.827313	1	0.0112267	0.155183	0.00203041	0.0513541	0.0465843	0	0	0	0.110799	0	0	0.214317	0	1	1	0.636244	1	1	1	1	1	1	1	1	1	1	1	1	1	1	1	1	1
H2-Eb2	0	0	0	0	0	0	0	0	0	0.0105757	0.00130665	0	0.00150727	0	0.0679858	1	0	0.00348284	0.00538098	0.0535235	0	0	0	0	0	0	0	0.00741758	0.00552986	0.751989	1	0.0707628	0.897314	1	0.244372	0.598876	1	0.43404	0.924349	0.312336	0.169104	0.233906	0.21671	1	0.955949	1	0.559832	0.668521	0.553323
Olfr111	0.0276387	0	0	0	0	0	0	0	0	0.010919	0.0364467	0	0.00153948	0	0	0	0	0	0.000165688	0	0	0	0.0506391	0	0	0	0	0.0156139	0.00275942	0	0	0	0	0	0	0	0	0	0	0	0	0.0152486	0.0326102	0.268354	0.560321	0.636506	0.00720684	0.0498324	0.0440384
Rhag	0.00730433	0	0	0	0	0.00908109	0.00381	0	0.00459877	0.020606	0.00635453	0	0	0	0	0	0.111135	0.00183878	0	0	0.0265267	0	0	0	0.00728197	0	0.0290605	0.131245	0.0120637	0	0	0.115218	0	0	0.00143285	0	0	0	0	0	0	0	0	0.00561231	0.0066	0.0526718	0	0	0.0376697
Gpr116	0.0102841	0.003281	0	0	0	0	0	0	0.0119551	0.00303538	0	0	0.00748946	0	0	0	0	0	0	0	0	0	0	0	0	0	0	0.00951697	0	0.00505156	0	0	0	0	0.00549696	0	0	0	0	0	0.0999496	0.419539	1	0	0.00554662	0	0.0133274	0.00725001	0.313718
Pla2g7	0	0	0	0	0	0	0	0.000896958	0	0.0440917	0	0	0	0	0.00447091	0.00522575	0.102636	0	0	0	0.0559229	0	0.12237	0	1	0	0.0020515	0.00853263	0.00491653	0.00489997	0	0.00101983	0.173807	0.706801	0.00482093	0	0	0	0	0	0.0178184	0.336232	1	1	1	0.860661	0.144919	0.0272002	0.0641559
Cyp39a1	0	0	0	0.016145	0	0	0	0	0	0	0	0.0773789	0	0.0697202	0.203434	0.27068	0	0.210564	0.0909916	0.0747305	0.0479101	0.0110639	0.01013	0.0183128	0.00303702	0.0190744	0.00357616	0.0831738	0.0242405	0.161928	0.254694	0.121368	0.312073	1	0.407323	0.27497	0.253001	0.167421	0.386525	0.247472	0	0	0.00370981	0	0	0	0	0	0
Trem1	0.00189877	0	0	0	0	0	0	0	0	0	0.0109241	0	0	0	0.00236377	0.00509166	0.0514318	0.0158143	0.071908	0.00132438	0.0435117	0	0	0	0	0	0.00866369	0	0	0.0125395	0	0	0	0.132681	0	0.0110284	0	0.0002717	0	0	0.0405601	0.00134425	0.33161	0.0326107	0.0175567	0.0349368	0	0	0
Treml4	0.0130793	0	0.00180578	0	0	0	0	0	0	0.0153732	0	0	0.00907476	0	0.0061139	0.00545892	0.0160904	0	0	0	0	0	0	0	1	0	0.00367138	0.0618892	0.00047827	0.0289764	0	0	0	0	0	0	0	0	0	0	0.631485	1	0.495061	0.446503	0.0682045	0.76312	1	1	1
Emr4	0.000899137	0	0	0	0	0	0	0	0	0	0	0	0	0	0	0	0.014556	0	0	0	0.00724976	0	0.00522389	0	1	0	0.0830657	0.302089	0	0	0	0	0	0.000966347	0	0	0	0	0.0146949	0	0.00537987	0.106735	1	0.645247	1	1	0	0	0.0256721
Uhrf1	0	0	0.230659	0.136365	0.03336	0.103634	0.398799	0.319873	0.352532	0.241482	0	0.6984	0	0.711379	0.109802	0	0.143913	0.476656	0.747184	0.767541	0.104958	0.42271	0.721859	0.723163	0	0.630019	0	0	0	0	0	0.32351	0.473256	0	0	0	0	0	0	0	0.0446226	0.00711336	0	0.0184956	0	0.0158597	0.0140761	0.0170967	0
Tnfsf9	0.00197178	0	0	0	0.00401162	0.00674802	0	0	0	0.000727513	0	0	0	0	0	0	0	0	0	0	0	0	0	0.00785391	0	0	0	0	0	0	0	0	0.0919938	0	0	0	0	0	0	0	0.155039	0.0187414	0.0941952	0.0339797	0.0348094	0	0.00578304	0.0111732	0.00532905
Emr1	0.00216417	0	0	0	0	0	0	0	0	0.002848	0	0	0	0	0.03574	0.0365105	0	0	0	0	0.00733891	0	0.33578	0	1	0	0.0230786	0.111597	0	0.0212595	0.0118846	0.0155037	0	0.0165771	0.085185	0.0896399	0.180781	0.199315	0.21609	0.545158	0.129059	0.137996	1	1	1	1	0	0.00489407	0.00649711
Ehd3	0.0582792	0	0.311725	0.42557	0.162482	0.195078	0.449133	0.417741	0.470992	0.0266074	0.183849	0.00489092	0.0489054	0.0152238	0	0	0.0625944	0	0	0	0	0.278484	0	0	0.328459	0.23179	0.707198	0.549818	0.711917	0	0	0	0.174941	0	0	0	0.00816038	0.059935	0.0667856	0.00790171	0	0.126076	0.41115	0	0	0	0	0	0
Ltbp1	0.00484945	0	0.000333363	0	0.00670725	0	0	0	0	0.0202916	0	0	0.00447338	0	0	0	0.0331885	0	0	0	0	0	0	0	0.0746617	0.0131601	0.0206045	0.0526412	0.00231754	0	0	0	0	0	0	0	0	0	0	0	0.0208548	0.0107038	0.0143248	0.00275773	0.0193624	0.00429709	0.00379921	0.00129589	0
Rasgrp3	0	0	0	0	0	0	0	0	0	0	0.000369147	0	0.00320196	0	1	1	0	0.373241	0.251184	0.14149	0	0	0	0	0	0	0	0.0453787	0.0244023	1	1	1	1	1	1	1	1	0.200762	0.757585	0.552754	0.99837	1	0.452773	0.956397	0.455127	1	1	1	1
Qpct	0.0283494	0	0.0284805	0.0294433	0.0332666	0.0248991	0.323264	0.0407302	0.0415252	0	0.0138502	0	0	0	0	0	0	0	0	0	0	0.0117985	0	0.388954	0.0279903	0.0975255	0.00971333	0.0618311	0.0295263	0	0	0	0	0	0	0	0	0	0	0	1	0.512778	0.0887213	0	0	0	0.1934	0	0.0826859
Epcam	0	0.292591	0.0190494	0	0.0163501	0.0103966	0	0.0353985	0.0335942	0.00564163	0.0484763	0	0.0101497	0.0444582	0	0.0132705	0	0	0	0	0	0.17209	0.217182	0.0622349	0.129514	0.226567	0.0383618	0.0693241	0.0915612	0.0614305	0.00862459	0	0	0.0898509	0	0	0	0.248292	0.299118	0.0165535	0.683321	0.0285371	0	0.0414914	0.227729	0.0748176	0	0.00553197	0
Slc22a3	0.0228795	0	0	0	0	0	0	0	0	0.00165651	0.0164742	0.00118499	0	0.0951445	0.00457474	0	0.765316	0	0	0	0.721706	0.458127	0.559014	0	0.00895624	0.465918	0.0101621	0.0898792	0	0	0	0	0	0.0040537	0	0	0	0	0	0	0	0	0	0	0.00496712	0	0	0.00235908	0
Fpr1	0	0.00273985	0	0	0	0	0	0.00246324	0	0	0.0120383	0	0	0	0.0420028	0.0319034	0.319207	0.0203214	0.0378634	0.018579	0.166631	0.00469622	0	0	0.793666	0	0.0313756	0.00945396	0	0.00472896	0	0.0170291	0	0.000278409	0	0	0	0	0.00769844	0	0.269926	0.00955111	0.138881	0.012084	0	0.0079504	0	0.00868426	0.00361885
Mmp25	0	0.00975134	0	0	0	0	0	0	0	0	0	0	0	0	0.0178988	0.0208025	0.124542	0	0	0	0.0621747	0	0	0	0.131312	0.0355984	1	0.54212	0	0.00230633	0	0	0	0	0	0	0	0	0	0	0.276119	0.113947	0.0571054	0.326588	0.193025	0.0171381	0.28142	0.281974	0.0849527
Dusp1	0.0173277	0.0354544	0	0	0.124165	0.0647563	0	0	0	0	0.071088	0	0	0	0	0	0	0	0	0	0.00559213	0	0	0	0	0	0.00840257	0.0125887	0.00129496	0	0	0	0	0	0	0	0	0	0	0	0.67783	0.485581	0.662539	0.522427	0.399491	0.448782	0.468164	0.432973	0.451635
Notch3	0.0184756	0	0.0917975	0	0.000376716	0.0173318	0	0.02784	0.0597131	0.0699091	0.0177524	0.149705	0.0776808	0.158841	0	0.000890348	0	0	0	0	0	0.128402	0.0456449	0	0.0170009	0.0496534	0.0116737	0	0	0.0129081	0	0	0	0	0.0029343	0	0	0	0	0	0.00110209	0.00387156	0	0.0101846	0.0104306	0	4.29683e-05	0.0097122	0.00983411
H2-Aa	0	0	0	0	0	0	0	0	0	0	0	0	0	0	1	1	0.0666374	0.453	0.0711357	0.247481	0.202368	0	0	0	0.5151	0	0	0.43224	0	1	1	1	1	1	1	1	1	1	1	1	1	1	1	1	1	1	1	1	1
Ly6g5b	0	0	0.0248129	0.0253121	0.00888195	0.0138825	0.0634336	0.0400654	0.0450726	0.00809814	0.01855	0	0.0143737	0.00157373	0.0163738	0.00741397	0	0.00481258	0	0.00181856	0	0.11028	0.150964	0	0	0.152126	0.139186	0.234074	0.0152974	0.00413297	0	0	0.00396781	0	0.00254165	0	0	0.0045659	0	0	0	0	0	0	0	0	0	0	0
H2-M2	0.00992189	0	0	0	0	0	0	0	0	0.00734003	0.00467133	0	0.0232656	0	0	0.000872936	0	0	0	0	0	0	0	0	0.00591904	0	0.00395742	0.00355787	0	0	0	0	0	0	0.000487599	0	0	0	0	0	0.035266	0.0551483	0.0301855	0.447706	0.933588	0.569231	0.0722157	0.3089	0.148232
Stap2	0	0	0	0	0	0	0	0	0	0.0303822	0.0205498	0	0	0	0.000156447	0	0	0.0002393	0	0	0	0.00728087	0	0	0.0237903	0	0.0196922	0.0109331	0	0	0	0	0	0	0	0	0	0	0	0	0.047014	0.0586458	0.036468	0.340462	0.178377	0.0615746	0.346255	0.258885	0.114986
Lrg1	0	0.011342	0	0.00783693	0.00728873	0.0061061	0.0115574	0	0	0.0248423	0.0285061	0	0.00581774	0	0.0259118	0.0094145	0.0900397	0	0	0	0.0515523	0	0	0	0.0334644	0	0.0593656	0.0788668	0	0.0263092	0	0	0	0	0	0	0	0	0	0	0	0.00737261	0.0887045	0.0034141	0.0134438	0	0.000883297	0.00281833	0.00371883
C3	0.00704282	0	0	0	0	0	0	0	0	0	0.00011147	0	0	0	0.0291407	0.0285145	0.323152	0.00263494	0.000738954	0.0241686	0.260393	0	0.0693874	0	0.0348775	0	6.91159e-05	0.0339746	0	0	0	0.00571377	0	0	0	0	0	0	0	0	0.248735	0.203157	1	0.182949	0.463748	0.0654502	0.0402169	0.0291752	0
Arhgap28	0	0.00213119	0	0	0	0	0	0	0	0.00323029	0	0	0.0177902	0	0	0	0.0983607	0	0	0	0.152807	0	0	0	0.0141622	0	0	0	0	0	0	0	0	0	0	0	0	0	0	0	0.0395477	0.044218	0	0.32411	0.0912759	0.203593	0.352264	0.302605	0.31044
Emilin2	0	0	0	0	0	0	0	0	0	0	0	0	0	0	0.00060353	0	0.0632782	0	0	0	0.0370638	0	0	0	0.00816556	0	0	0.0176877	0	0	0	0	0	0	0	0	0	0	0	0	0.00621021	0.00662677	0.383261	0.0388869	0.160333	0.0153178	0	0.00707587	0
Cables1	0	0	0	0	0	0	0	0	0.00982641	0	0	0	0	0	0	0	0.0842513	0	0	0	0.248412	0.000124311	0.0279632	0.0423558	0.324103	0.0220846	0.0941133	0.439884	0.203589	0	0	0.0258374	0	0	0	0	0	0	0	0	0	0	0.0194744	0	6.14752e-05	0	0	0	0
Ttc39c	0	0.130292	0	0	0	0	0	0	0	0	0	0	0	0	0	0	0	0	0	0	0	0	0	0	0.00331802	0.0240147	0.0899497	0.0911046	0	0	0	0	0	0	0	0	0	0	0	0	0.0317121	0	0.0381972	0	0	0	0	0	0
Camk4	1	1	1	1	1	1	1	1	1	1	1	1	1	0.834621	0	0	0	0	0	0	0	1	1	0.60503	0.715393	1	0.950287	0.964583	1	0	0	0	0	0	0	0	0	0	0	0	0	0	0	0	0.000378825	0	0	0	0
Gramd3	0	0.024142	0.103638	0.264597	0	0	0.416372	0.180056	0.193611	0.00705971	0	0	0.0868087	0	0.158094	0.153766	0	0.0623864	0	0	0	0	0	0	0.0464443	0	0.655244	0.393504	0.205686	0.200501	0.193822	0.211829	0.0963329	0.223173	0.253594	0.268201	0.211327	0.170389	0.198391	0.139775	0.0292293	0.0349733	0	0	0	0.0182129	0.0954756	0.143176	0.127102
Slc27a6	0.102599	0	0.211531	0.000579397	0.0277938	0.0189984	0.28035	0.294107	0.296237	0.00732968	0.101056	0.0080086	0.0276542	0	0	0	0.256006	0	0	0	0.336302	1	0.143482	0.0181799	0.117782	0.923351	0.165104	0.207463	0.126706	0.00137805	0	0	0	0	0	0	0	0	0	0	0	0	0.00057116	0	0.00342238	0	0	0.00148593	0
Cd74	0	0.0513258	0	0	0.0168222	0	0	0	0	0	0	0	0	0	1	1	0.00939671	0.580106	0.0983636	0.0208225	0.0529791	0	0	0	0.795392	0	0	0.402985	0	1	1	1	1	1	1	1	1	1	1	1	1	1	1	1	1	1	1	1	1
Pdgfrb	0	0	0	0	0	0	0	0	0	0.0164842	0.00128018	0.0322532	0.00748676	0.0726676	0	0	0.078687	0	0	0	0.348309	0.983234	0.780534	0	0.0410733	0.6113	0.0423556	0.0505524	0.234807	0	0	0	0	0	0	0	0	0	0	0	0.0104842	0	0	0	0.00395101	0	0.000452942	0.00124583	0
Csf1r	0	0	0	0	0	0	0	0	0	0	0	0	0	0	0.00101967	0	0.0272693	0	0	0	0.00390902	0	0.31534	0	1	0	0.0456838	0.218048	0	0	0	0.0143204	0	0.00162939	0	0	0	0	0.00328855	0	0.20186	0.621437	1	0.765816	1	0.795807	0.0248332	0.0519599	0.155206
Pmaip1	0	0	0	0	0	0	0	0	0	0	0	0	0	0	0	0.00943045	0	0	0	0	0	0	0	0.0190734	0.00425432	0	0	0	0	0.0347621	0.014227	0	0.00383194	0	0	0	0	0.00807311	0	0.0173917	0.454602	0.68221	0.510953	0.93005	0.496359	1	0.587416	0.43305	0.648821
Mc5r	0.0292851	0.0646722	0.00879353	0	0	0	0	0	0	0.00485832	0.0129333	0	0.0199816	0	0.00723523	0	0.482101	0	0.00590608	0	1	0	0	0	0.0284248	0	0.0183007	0.0137501	0	0	0	0	0	0	0	0	0	0	0	0	0	0.0107902	0	0	0.0215412	0	0	0.0135042	0.00415863
Cd226	1	0.362221	1	0.344669	0.429734	0.46271	1	1	1	0	0.460154	0	0	0	0	0	0	0	0	0	0	0.493899	0.00317722	0.113171	1	0.448786	1	1	1	0	0	0	0	0	0	0	0	0	0	0	0.269863	0	0.0399612	0	0.00205988	0	0	0	0
Dsc3	0.0278644	0.00641546	0	0	0	0	0	0	0.00320809	0.017691	0.0126054	0	0.0186281	0	0.00123607	0.000780056	0	0	0	0	0	0.00449079	0	0	0.0198579	0	0.0315204	0.00913143	0.0260241	0.000744948	0	0	0	0	0.00433544	0	0	0	0	0	0.00366857	0.0147877	0	0.0104945	0.0233654	0	0	0.0201985	0
Mzb1	0	0	0	0	0	0	0	0	0	0.000130759	0	0	0.00186192	0	0.256761	0.426416	0	0.421843	0.708307	0.361022	0	0	0.107519	0	0	0	0	0.00131748	0.00235579	0.265849	0.300809	0.572973	0.670989	1	0.342527	0.358729	0.296493	0.891376	1	0.797581	0	0	0.0117136	0.0133181	0.00195573	0	0.00764024	0.00672021	0
Cd14	0	0	0	0	0	0	0	0	0.000513144	0	0	0	0	0	0	0	0	0	0	0	0	0	0	0	0.127265	0	0	0	0	0.000432428	0	0	0	0	0	0	0	0	0	0	0.443269	0.0627562	0.930204	0.0120559	0.0616686	0.0182703	0.0207146	0.0169884	0.0219352
Arhgef37	0.0180876	0	0.00700061	0	0	0	0	0	0.00688364	0.0183025	0.0316764	0	0.00814828	0	0	0.00594217	0.00651051	0	0.00235786	0	0	0	0	0	0.00431114	0	0.0081718	0.0412038	0	0.00135365	0	0	0	0	0	0	0	0	0	0	0	0.0066741	0.0725648	0.00302438	0.0216054	0	0.00164203	0.00452773	0
Setbp1	0	0.00378859	0	0	0	0	0	0	0	0	0	0	0	0	0.0138518	0.491973	0	0	0	0	0	0	0	0.000255459	0.0756663	0	0.198299	0.175249	0.0869073	0.405693	0.448933	0	0.349839	0.341106	0.0654173	0.178275	0.318667	0.354913	0.229644	0.462996	0	0	0.00133441	0.105599	0.0154603	0.137502	0.0101058	0	0.0323335
Cyb561a3	0	0	0	0	0	0	0	0	0	0	0	0	0	0	0.867135	0.63874	0	0.354759	0.41398	0.0999369	0.0272752	0	0	0	0	0	0	0	0	0.470569	0.521393	0.681757	0.0653205	0.774742	0.708337	0.643131	0.536987	0.785976	0.783948	0.722574	0.272489	0.118557	0.00134274	0.290772	0.0401487	0.337442	0.272821	0.231783	0.306661
Ms4a4a	0	0	0	0.0233611	0	0	0.0242195	0.0214864	0.0150213	0	0	0	0	0	0.000485463	0.00375312	0	0	0	0	0	0	0.500269	0.0196677	0.103174	0	0.0527212	0.136495	0	0	0.0157989	0	0	0	0.00117786	0.00594411	0.0483089	0	0.075115	0	0	0.0146554	1	0	0	0.0111914	0	0	0
Ms4a4c	0	0	0	0.0228139	0	0	0.208297	0	0.00828923	0	0	0	0	0	0.0336285	0.876859	0	0	0	0	0	0	0	0	0.00700324	0	0.17893	0.110597	0.0649156	0.918977	1	0	0.0473664	0.523178	0.456918	0.73418	0.960648	0.0352505	0.426203	0.194472	0	0	0.225895	0.203414	0.107454	0.560388	0	0	0
Ms4a4b	0.689803	1	1	1	0.569481	1	1	1	1	0	0.161641	0	0	0	0	0	0	0	0	0	0	0.96208	0.169603	0.796842	1	1	1	1	1	0	0	0	0	0	0	0	0	0	0	0	0	0	0	0	0	0	0	0	0
Mpeg1	0	0	0	0	0	0	0	0	0	0	0	0	0	0	0.276	0.148372	0.210902	0	0.0223768	0.025209	0.152296	0	0.275088	0	1	0	0	0.212359	0	0.0237378	0.0243004	0.367895	0.122149	0.943718	0.283847	0.245361	0.106454	0.760944	0.828962	0.68558	1	1	1	1	1	1	1	1	1
Trpm6	0.0600744	0.0145264	0	0.0301067	0	0	0	0	0.0053213	0.0236157	0	0	0.000283709	0	0.0100451	0	0.00402844	0	0	0	0	0	0	0.677301	0.0153185	0.0623183	0.0119442	0.0789072	0.0261722	0	0	0	0	0	0	0	0	0	0	0	0	0.0124705	0	0.00250716	0.0117839	0	0.00229818	0	0
Papss2	0	0.00237954	0	0	0	0	0	0	0.0235232	0.292721	0	0.163917	0.487439	0.0204467	0	0	0	0	0	0	0	0	0	0	0	0	0.0466359	0.0133938	0	0	0	0	0	0	0	0	0	0	0	0	0.000136088	0.0204894	0.140383	0.601613	0.241416	0.312092	0.455281	0.296183	0.23013
Ifit1	0.0654191	0.0548975	0.446686	1	0.359364	0.545615	0.77798	0.815468	0.669618	0	0	0	0	0	0	0	0	0	0	0	0.0419826	0.0723616	0.0488246	0.120854	0.0179526	0.15011	0	0.0245665	0.150756	0	0	0	0	0.00432994	0	0	0	0	0	0	0	0	0	0	0	0.0651623	0	0	0
Dntt	0.390203	0	0.519642	0.0629057	0.492316	0.43558	0.17803	0.447758	0.413188	1	0.31322	1	1	1	0	0	0	0.564164	1	0.133399	0.130264	1	0	0	0.0405671	1	0	0	0.201579	0.00350693	0	0	0	0	0	0	0.00443037	0	0	0	0	0.00497384	0	0.0122421	0.0206827	0	0.0326617	0.00729924	0
Slc18a2	0.0215718	0	0.0483277	0	0.00383714	0.00261982	0.000156604	0.021885	0.0157124	0.00350731	0.0171594	0.00795213	0.00636435	0.00118561	0	0	1	0	0	0	0.955056	0.0197238	0.0331348	0	0	0.00860616	0.00627416	0.0105822	0.0059731	0	0	0	0	0	0	0	0	0	0	0	0	0.00848419	0	0.00127923	0.00226114	0.00378304	0	0	0
BC021614	0.0737504	0.430318	0.111303	0.961786	0.303213	0.395957	0.607644	0.0878446	0.252768	0	0.0320007	0	0	0	0	0	0	0	0	0	0	0.205883	0.0249268	0.0545822	0.0454259	0.171848	0.338105	0.164262	0.309393	0	0	0	0	0	0	0	0	0	0	0	0	0	0	0	0.00558297	0	0.00430044	0	0.122481
Ctsw	0.284713	0.0651074	1	0.762361	0.130924	0.242174	1	1	1	0	0.15732	0	0	0	0	0	0	0	0	0	0	0.389703	0.166309	1	0.643943	0.635297	1	1	0.917199	0	0	0	0	0	0	0	0	0	0	0	0	0	0	0	0	0	0	0	0
Scgb1a1	0.0302894	0	0	0	0	0.0020896	0	0	0.0109082	0.0502105	0.0200654	0	0.0065079	0	0.00491329	0.00119111	0.000574292	0.00298908	0.000725985	0	0	0.000748241	0	0	0	0	0.0102616	0.0461865	0.00980669	0.0133946	0	0	0	0	0	0	0	0.00747786	0	0	1	0	0.0057633	0	0.00624455	0	0	0	0
Fads2	0	0	0	0	0	0	0	0	0	0.141848	0	0.63893	0	0.753523	0.00358285	0	0.955403	0.122716	0.789322	0.241306	0.619279	0.552871	0.81353	0.264888	0	0.543976	0	0	0	0	0	0.00893402	0.316417	0	0	0	0	0	0	0	0.136006	0.1621	0.0836238	0.0278467	0.00359184	0.0121532	0.0964079	0.0226016	0.041997
Cd5	1	1	1	1	1	1	1	1	1	0.57327	1	0.266891	0.847606	0.104858	0	0	0	0	0	0	0	0.789527	0.415342	0.0222043	0.541255	0.972471	0.571395	0.456426	1	0	0	0.0345858	0	0	0	0	0	0.119067	0.166554	0	0	0	0	0.0568654	0.023448	0.0712143	0.00870458	0.0181447	0.00806273
Cd6	1	1	1	1	1	1	1	1	1	0.652026	1	0.520532	0.87776	0.307228	0	0	0	0	0	0	0	0.758086	0.395001	0.0214525	0.528109	0.862724	0.78284	0.651814	1	0	0	0	0	0	0	0	0	0	0	0	0	0	0	0	0	0	0	0	0
AW112010	0	0.0533384	0	0	0	0	0.0520298	0	0	0	0	0	0	0	0	0	0	0	0	0	0	0	0	0	0.167748	0	0.0293691	0.0228935	0	0	0	0	0	0	0	0	0	0	0	0	0	0	0	0	0	0	0.0508472	0	0.0342587
Ms4a1	0.0120216	0	0	0	0	0	0	0	0	0.0102819	0	0	0	0	1	1	0.0268852	1	0.482581	0.127067	0.00071328	0	0	0	0.0776752	0	0.0125635	0.547596	0.0246564	1	1	1	1	1	1	1	1	1	1	1	0.0281718	0.0225614	0.0448791	0.0980566	0.0130708	0.237933	0.200581	0.00749028	0.616955
Ms4a7	0.00617626	0	0	0	0	0	0	0	0.0124494	0.0108041	0.0269622	0	0	0	0	0	0	0	0	0	0	0	0.0560802	0	0.0964266	0	0	0.0429241	0.0221537	0	0	0	0	0.18978	0	0	0	0.00303156	0	0.0127857	0	0.0188123	0.121675	0.0137724	0.0196512	0.0563697	0.0099545	0	0.0111683
Ms4a6d	0	0	0	0	0	0	0.00382266	0	0	0	0	0	0	0	0	0	0	0	0	0	0	0	0.147497	0	0.0445101	0	0	0	0	0	0	0	0	0	0	0	0	0	0	0	0.328873	0.0760781	1	0.0203886	0.0822562	0.00568107	0	0	0
Ms4a3	0.0160122	0.00440415	0.00269767	0	0	0	0	0.00561829	0.02544	0.0544713	0.0381394	0	0.00648602	0	0.00802251	0.0220763	0.0385996	0	0.00222279	0.00636471	0.0253705	0	0	0	0.0256155	0.00126848	0.00687534	0.00922043	0.0231693	0.0063555	0	0.000913268	0	0	0	0	0	0.00452366	0	0.00509502	0	0.00748406	0.00654126	0.00894537	0.0176802	0	0	0	0
Gda	0	0.00184354	0	0	0	0	0	0	0	0	0	0	0	0	0.0320457	0.0645454	0.855624	0.00516031	0.00972257	0.0292887	0.397379	0	0	0	0.0227709	0	0.0184298	0.0299645	0	0	0	0.00296781	0	0	0	0	0	0	0	0	0.227837	0.0763453	1	0.127077	0.214441	0.0327632	0	0	0.00233176
Acta2	0	0.00338766	0.00471245	0	0.00871852	0.00234111	0.000784596	0	0	0.0155344	0.0358384	0	0.00606337	0	0	0	0	0.000542721	0	0	0	0	0	0	0.000876243	0	0.00591598	0	0	0.00309124	0	0	0.00824279	0	0.000715359	0	0	0	0	0	0.0233166	0	0.00571149	0	0.00442689	0	0.00202806	0	0
Myof	0	0	0	0	0	0	0	0	0	0.0134188	0	0	0	0	0.478891	0.0552015	0.355572	0.0323774	0.00637025	0	0.600013	0	0	0	0.0145727	0	0	0	0	0.0168182	0.0900858	0.328955	0.087511	1	0.324542	0.218547	0.112124	0	0.304018	0	0.85282	0.608883	0.927287	0.240681	0.604188	0.117093	0.504505	0.392251	0.231292
Blnk	0	0	0	0	0	0	0	0	0	0.0188282	0.000709588	0.00360074	0.00241986	0	1	1	0	1	1	1	0.00181407	0	0	0	0.0909857	0	0	0.0676807	0	1	1	1	1	1	1	1	1	1	1	1	0	0.0141454	0.205629	0.0399934	0.0638611	0	0.0764585	0.0126994	0.0486352
Scd1	0	0	0	0	0	0	0	0	0	0	0	0	0	0	1	1	0	1	0.537723	0.436412	0	0	0.0714842	0.0817256	0.105414	0	0	0.176446	0.0237631	1	1	1	1	1	1	1	1	1	1	1	0.176275	0.0298164	0.0616328	0.0107164	0.0401219	0	0.0296601	0.038974	0.00883511
Gpam	0	0	0	0.0388971	0.0509398	0.0576381	0.0354201	0.0078362	0.00747513	0	0	0.0176722	0	0.0547746	0.204101	0.0306351	0.0660324	1	1	0.548026	0.0843981	0.0444141	0.0526295	0.0379702	0	0.032118	0	0.0200442	0	0	0.0256792	0.138739	0.0039978	0.0315241	0.0563083	0.0481912	0.0442061	0.0121499	0.0424107	0.020091	0	0	0	0	0	0	0	0	0
Gfra1	0	0	0	0	0	0	0	0	0	0.0400357	0	0.15805	0.048632	0.449674	0.356583	3.05008e-05	0	1	1	0.482297	0	1	0.942838	0	0.035663	1	0.017504	0.0169985	0.0132793	0.00555874	0	0.272843	0	0	0.0252597	0.00639566	0	0	0	0	0	0.00471429	0	0.00412881	0.00258795	0	0.000872039	0.00359597	0
4930506M07Rik	0.0128038	0	0	0	0	0	0	0	0	0.00695941	0	0	0	0	0	0	0.0416429	0	0	0	0.0472177	0.00144118	0	0	0.0438158	0	0.0254168	0.0169645	0	0	0	0	0.0100979	0	0	0	0	0	0	0	1	1	0.519056	1	0.839589	1	1	1	1
Itih5	0.0245288	0.743075	0.0573715	0.255371	0.356169	0.34578	0	0	0	0	0.284494	0	0	0	0.0615718	0.0295667	0.694073	0	0.0298728	0.116383	0.824946	0.099853	0.235955	0.0712261	0.125324	0.226708	0.00280098	0.119802	0.0604486	0	0.0271317	0.0963168	0	0	0.0675594	0.0656764	0.0511317	0	0	0	0	0	0	0	0	0	0	0	0
Prkcq	0.802084	0.78604	0.835944	0.909161	0.784316	0.832631	0.800605	0.73659	0.774125	0.148527	0.705362	0.115693	0.304286	0.000786121	0	0	0.0313229	0	0	0	0.0204183	0.801529	0.325119	0.260622	0.385117	0.715858	0.638797	0.546631	0.864447	0	0	0	0	0	0	0	0	0	0	0	0	0	0	0	0	0	0	0	0
Il2ra	0.204657	1	0	0.368893	0.0971825	0.0964055	0	0	0	0	0.00102662	0	0.0519719	0	0.244899	0	0	1	0.387391	0.191328	0	0.0457055	0.119243	0	0.155981	0.116212	0.58476	0.420536	0.051763	0	0	0	0	0	0.0698014	0.0433004	0	0.0447857	0	0.20003	0	0	0	0.0360827	0.00573722	0	0	0	0
Mrc1	0.0232495	0	0	0	0	0	0	0	0	0.0164651	0.00675944	0	0	0	0.0226478	0.00245872	0.0098741	0	0	0	0.010554	0	0.521432	0	1	0	0.0807324	0.126858	0.00600532	0	0	0.0235367	0	0.00280351	0.0182434	0.00367045	0	0.142426	0.0473893	0.176744	0.417557	0.319476	1	0	0.199529	0.0143321	0.00222181	0	0.011527
Plxdc2	0.146035	0	0.387958	0	0.106076	0.173346	0	0.410566	0.389322	0.545119	0.420796	0.50118	0.829938	0.313157	0	0	0.432483	0	0.0129637	0	0.345336	0.599519	0.369313	0	0.230973	0.536891	0.173207	0.0682291	0.537775	0	0	0	0	0	0	0	0	0	0	0	0.253183	0	0.217565	0	0.0117154	0	0	0	0
Il1f9	0.00848623	0.0070189	0	0	0	0	0	0	0.00854058	0.00995356	0.0121283	0	0.0152211	0	0.0962556	0.0466675	0.487097	0.0313327	0.0156301	0.0281335	0.225603	0.00719161	0	0	0	0	0.0098806	0.0108076	0.00565352	0.00965757	0	0.00212106	0	0	0	0	0	0	0	0	0	0.00413172	0.16169	0.00485603	0.00160467	0	0	0.00865604	0
Nrarp	0	0.0133477	0	0.00118842	0	0	0.0378142	0	0	0	0	0.0484156	0	0.00594966	0	0	0.0165608	0	0.0581319	0.064959	0	0	0	0.355548	0.00328308	0	0.0717456	0.0179151	0	0	0	0.00298125	0	0	0	0	0	0	0	0	0	0	0.00502514	0	0	0	0	0	0
Angptl2	0.0842905	0.118027	0.0921613	0	0.0289339	0.0250819	0	0.048562	0.0787097	0.100581	0.140483	0.172711	0.140174	0.172639	0.00937605	0.00352004	0	0.027176	0.00721205	0	0.00580157	0.52162	0.234286	0	0	0.392947	0.0160578	0.00226202	0	9.9468e-05	0.0012936	0	0	0	0.0155316	0.00027474	0	0	0	0	0	0	0	0	0.00338061	0	0	0	0
Ptgs1	0	0	0	0	0	0	0	0	0	0	0	0	0	0	0	0	0.779909	0	0	0	0.594623	0	0.0697191	0	0.689055	0	0.00568881	0.00761918	0	0	0	0	0	0	0	0	0	0	0	0	0	0.0943367	0.366378	0.009772	0.000939151	0	0	0	0
Acvr2a	0	0	0	0	0	0	0	0	0	0	0	0	0	0	0	0	0.00294423	0	0.0366633	0	0.0575568	0.195608	0	0	0	0.0105492	0.125847	0	0	0	0	0	0	0	0	0	0	0	0	0.00495101	0.00923746	0	0.108728	0.125211	0.114157	0.167263	0.0227207	0.0325723	0.0635203
Lypd6b	0.115508	0	0.345343	0.771937	0.143958	0.311696	0.87559	0.608166	0.611637	0.287742	0.0734599	0.0944505	0.64061	0.014736	0	0	0	0	0	0	0.0196274	0.0587824	0	0	0.0753525	0.00999344	0.0862642	0.288056	0.312688	0	0	0	0	0	0	0	0	0	0	0	0	0.00201827	0	0.0019917	0.00453338	0	0.00275273	0	0
Tnfaip6	0.0186592	0.00598513	0.000695608	0	0	0	0	0	0.000172278	0.00907655	0	0	0	0	0.000514479	0	0	0	0	0	0	0	0	0	0	0	7.86182e-06	0.0142298	0	0.00977469	0	0	0	0	0	0	0	0	0	0	0	0.0132555	0.0180562	0.00354234	0.00580119	0	0	0	0
Fmnl2	0	0	0	0	0	0	0	0	0	0.188117	0.0013488	0.0805402	0.410076	0	0	0	0.37061	0.0137789	0.188804	0.0226193	0.529034	0	0.0107186	0.0787543	0.237369	0	0	0	0	0	0	0	0	0	0	0	0	0	0	0	1	1	0.488688	0.530438	0.3805	0.232252	1	1	1
Dapl1	0.0164071	0.0240988	0.0444306	0.499457	0	0	1	0.014472	0.0800039	0	0	0	0	0	0	0	0	0	0	0	0	0	0	0	0.404347	0.0468393	0.498107	0.092713	1	0.00507289	0	0	0	0	0.00280282	0	0	0	0	0	0	0.00796383	0	0	0.00956024	0	0	0	0
Gca	0	0	0	0	0	0	0	0	0	0	0	0	0	0	0	0.0394762	0.303614	0	0	0.00404441	0.233431	0	0	0.00670475	0	0	0	0	0	0	0.0268752	0	0.0982681	0.0395848	0	0	0	0	0.0161858	0	0.0215663	0.0817526	0.0986156	0.509723	0.244314	0.279397	0.641341	0.24581	0.467406
Nostrin	0	0.00101985	0	0	0	0	0	0	0	0.00635022	0	0.00233688	0	0	0	0	0	0	0	0.0109268	0	0	0	0.0044544	0	0	0	0	0	0	0	0	0	0	0	0	0	0	0	0	0.457325	0.554997	0.475021	0.732496	0.533546	0.54658	0.668182	0.567462	0.461579
Pdk1	0.299741	0.0665401	0.397208	0.554559	0.251082	0.277401	0.523312	0.433491	0.500984	0.165092	0.09768	0.0365206	0.409493	0.0629065	0	0.0299375	0.0423738	0	0.0792083	0.00232794	0.149271	0.00632185	0.0454616	0.0462853	0	0	0.0471396	0.0264595	0.0765183	0	0.0220402	0.0424691	0	0.0313893	0	0.0220554	0.0250453	0	0	0	0	0	0	0	0	0	0	0	0
Rapgef4	0.507654	0.0294126	0.895351	0.887509	0.509655	0.689539	0.960335	1	0.975841	0	0.135728	0.0106028	0	0.0427376	0	0.880271	0.0197359	0	0	0	0.0226046	0	0.0120117	0.00656844	0.0206352	0.00251627	0.216645	0.0648709	0.392566	0.548236	0.693971	0.0420944	0.0623463	0.314029	0.028686	0.27731	0.740027	0.103087	0.013837	0.181186	0	0	0	0	0	0.0050463	0	0	0
Prg2	0.0215242	0.00740297	0	0	0	0	0	0	0	0	0.00686019	0	0.00858117	0	0.0155837	0.00928394	0.0306569	0.00556292	0.0618451	0	0.00855971	0	0	0	0.00956704	0	0.0473978	0.0209753	0.00021319	0	0	0	0.000559295	0	0	0	0	0	0	0	0	0	0	0.0109945	0.011132	0	0.00673735	0	0
Sfpi1	0	0	0	0	0	0	0	0	0	0	0	0	0	0	0.626595	0.406437	0.245173	0.339632	0.170993	0.15137	0.36886	0	0	0	0.163533	0	0	0	0	0.313558	0.354993	0.52245	0.35816	0.270352	0.523375	0.371361	0.462126	0.353244	0.288082	0.322176	0.809809	0.875659	0.811801	0.825347	0.672133	1	0.728681	0.628348	0.714068
Rag2	0	0	0.00868158	0	0	0	0	0	0.00485783	1	0.0542694	1	1	0.87941	0.0868858	0.00754639	0	1	1	0.57014	0	0.00146483	0.0389799	0.00165473	0	0	0.0256676	0.0131439	0	0.0100086	0	0.065037	0	0	0.0197014	0	0.00519611	0	0	0	0	0	0.000503331	0	0.00430585	0	0.00507726	0	0
Lmo2	0	0	0	0	0	0	0	0	0	0	0	0	0	0	0.207678	0.658672	1	0	0.0739324	0	1	0	0	0	0	0	0	0	0	0.290874	0.557452	0.261266	0.160378	0.202729	0.300112	0.476613	0.512722	0.0429198	0.247371	0.0567887	0.0588815	0.0722172	0.123545	0.125818	0.153948	0.245229	0.116056	0.0764572	0.109079
Thbs1	0.012015	0	0	0	0	0	0	0	0	0.00543051	0.00451867	0	0	0	0	0.00214071	0.122166	0	0	0	0.0384024	0	0	0	0	0	0.020217	0	0	0	0	0.0389128	0	0	0	0	0	0	0	0	0.271622	0.00511057	1	0.00764639	0.0137372	0.0312648	0	0	0.000237859
Casc5	0.0196818	0	0.19624	0.0858689	0	0	0.115147	0.303771	0	0.246898	0	1	0	0.811353	0.0993284	0	0.279276	0.509023	0.704505	0.867233	0.0644436	0.528716	0.65682	0.765468	0	0.452528	0	0	0	0	0	0.422564	0.584523	0	0.0126354	0.0418662	0.0329807	0	0	0	0.170025	0.218716	0	0.0356893	0.0118898	0.15045	0.0739916	0.0852486	0.0737193
Spint1	0	0.0136719	0	0	0	0	0	0	0	0	0	0	0	0	0	0	0	0	0	0	0.00630917	0	0.0125774	0	0.0115114	0	0.00628705	0	0	0.00522132	0	0	0	0	0	0	0	0	0	0	0.847627	0.352999	0.229756	0.481199	0.290576	0.770004	0.513047	0.212114	0.47187
Sema6d	0	0	0	0	0	0	0	0	0	0.00229624	0.00932263	0	0	0	0	0	0	0	0	0	0	0	0.0230362	0.146904	0.9049	0	0.00865255	0.0176112	0	0	0	0	0	0	0	0	0	0	0	0	0.42129	0.0338494	0.181511	0.484971	0.102397	0.0236283	0.4579	0.224534	0.157451
Mertk	0	0	0	0	0	0	0	0	0	0.0280839	0.0226251	0	0	0	0	0	0.0154848	0	0	0	0	0	0.149938	0	1	0	0.02649	0.0745711	0	0	0	0	0	0	0	0	0	0	0	0	0.1429	0.266442	0.924675	0.0535715	0.0135784	0.0154379	0.00299543	0.00383215	0.00330588
Sirpa	0	0	0	0	0	0	0	0	0	0	0	0	0	0	0	0.0123599	0.240724	0	0.00688121	0	0.270553	0	0.145149	0	1	0	0	0.00432141	0	0	0	0.0118682	0	0.157527	0	0	0	0.470124	0.408024	0.428452	0.147071	0.192334	1	1	1	1	0.0427469	0.0550657	0.0797697
Cst7	0	0.604003	0	0	0	0	0.511196	0.0323749	0.160737	0	0	0	0	0	0	0	0	0	0	0	0	0.165275	0.179889	0.541131	0.20655	0.339526	0.620112	0.343137	0.470443	0	0	0	0	0	0	0	0	0	0	0	0	0	0	0.00641599	0	0	0	0	0
Hck	0	0	0	0	0	0	0	0	0	0	0	0	0	0	1	0.392337	0.040295	0.504214	0.100433	0	0.0179212	0	0	0	0.362915	0	0	0.166357	0.0357108	0.260732	0.363811	0.932239	0	1	1	0.887982	0.464496	0.851762	0.593946	1	0.725023	0.661235	0.63346	0.847826	0.6012	1	0.859837	0.804615	0.724773
Myl9	0	0	0	0.000843427	0.00283792	0.00707805	0.00399997	0	0	0.0405342	0	0	0.0169087	0	0.00625731	0	0	0	0	0	0	0.0184868	0	0	0	0.0173071	0	0.0109118	0.0232308	0	0	0	0	0	0	0	0	0	0	0	0.00936892	0	0	0.00100431	0	0.00644506	0.00395053	0	0
Tox2	0.0818957	0.0587173	0	0	0.0435291	0.042023	0	0	0	0.0270603	0.23535	0	0.0118934	0	0	0	0	0	0	0	0	1	0.45495	0	0.021315	0.812833	0.00981872	0	0	0	0	0	0.0417269	0	0	0	0	0	0	0	0	0.0163071	3.21785e-05	0.0322878	0.0500573	0.00598358	0.00337034	0.00214599	0
Svs5	0.0037671	0	0	0	0.00180812	0	0	0	0	0.0138175	0	0	0.00747099	0	0.00777174	0	0	0	2.95328e-05	0	0	0	0	0	0	0	0.017035	0.00484517	0.00536826	0	0	0.00169293	0	0	0	0	0	0.00388172	0	0	0	0	0	0	0.00159721	0.00250431	0	0.00750338	0.00788503
Mmp9	0.0382577	0.017905	0	0	0.141634	0.115697	0	0	0	0	0.00144571	0	0	0	0.0826214	0.0841483	0.565944	0.0298326	0.00803178	0.0443007	0.336937	0.0398215	0.0365355	0	0.077133	0.0384241	0	0.0665194	0	0	0	0.0225558	0	0	0	0	0	0	0	0	0	0.0160977	0.0576983	0.0506326	0.0181853	0.242468	0.00217862	0.00225788	0
Spo11	0.289095	0	0.219394	0.0279379	0.202353	0.165879	0.000421115	0.175706	0.123757	0.990307	0.11328	0.383213	1	0.166263	0	0	0.0874593	0.0159135	0.156522	0	0.0840966	0.121233	0	0	0.0325427	0.0288512	0	0.0676452	0.0121082	0	0	0	0	0	0	0	0.00442702	0	0	0	0	0	0	0	0	0	0	0	0
Gata3	1	1	0.375061	0.81046	1	1	0.215971	0.275914	0.251815	0.404138	1	0.314276	0.486465	0.338306	0	0	0.00498016	0	0	0	0.0238704	1	1	0.263934	0.442038	1	1	1	0.749316	0	0	0	0	0	0	0	0	0	0	0	0	0	0	0	0	0	0	0	0
St8sia6	0.0451391	0.493072	0	0.957272	0.0076608	0.0870441	0	0	0	0	0	0	0	0	0.0460131	0.222235	0	0	0	0	0	0	0	0	0.00603882	0.0249716	0.00695366	0.00539281	0.104511	0.192707	0.200771	0.0733348	0.0947586	0.136145	0.00335719	0.062407	0.140147	0.867523	0.862598	0.182836	0	0	0.130393	0.973343	0.596695	1	0.0614697	0.0249744	0.0239598
Lcn2	0	0	0	0	0	0	0	0	0	0.0208559	0.0210694	0	0.00159301	0	0.672751	0.8876	1	0.429371	0.606285	0.394476	1	0.00209272	0	0	0	0	0.0153832	0.213619	0	0	0	0.561346	0	0	0	0	0	0	0	0	0.03716	0	0.167894	0.0157456	0.00538236	0.00485854	0	0.00603778	0
Rnd3	0	0	0	0	0	0	0	0	0	0	0	0	0	0	0	0	0.010953	0.00909368	0	0	0.0096201	0	0	0	0.0177404	0	0	0	0	0	0	0	0	0.000266435	0	0	0	0.013178	0	0.0918095	0.803955	0.53821	0.406393	1	0.714605	1	0.574193	0.490576	0.713462
Neb	0.121	0.670944	0.0383599	0.019019	0.0645579	0.0573968	0.0219382	0.0147537	0.00254474	0.0170379	0.00756498	0	0	0	0	0	0.0112858	0	0	0	0	0.000153658	0.00224825	0.0263227	0	0	0.00497225	0.00753585	0.00726993	0	0	0	0	0	0	0	0	0	0	0	0	0	0	0.00336955	0.0102053	0	0	0	0
Nr4a2	0.00853199	0.000172578	0.0276533	0	0	0	0	0.024605	0.0481832	0	0.0620135	0	0	0	0	0	0.000485092	0	0	0	0	0.00476737	0	0.156011	0.098419	0.0857094	0.0307195	0.192582	0.160949	0	0	0	0	0	0	0	0	0	0	0	0.118911	0.30609	0.446112	0.66644	0.202373	0	0.611516	0.400714	0.111431
Cd302	0.00367106	0.00879166	0	0	0	0	0	0	0	0.00413512	0	0	0	0	0	0	0	0	0	0	0	0	0	0	0.270601	0	0.000162303	0.0109534	0.00653421	0	0	0	0	0	0	0	0	0	0	0	0.159882	0.0188071	0.161461	0.0226809	0.0924773	0.024733	0	0.00630954	0
Scn3a	0.0158653	0	0	0	0	0	0	0	0.00426259	0.0315814	0.0196793	0	0.00667221	0	0	0.00192789	0	0.00483005	0	0	0	0	0	0	0.0370756	0	0.00259399	0	0.00653882	0	0	0	0	0	0	0	0	0	0	0	0.014451	0.00329266	0.000622237	0.359567	0.296755	1	0.0205148	0.0312354	0.00775075
Stk39	0.269352	0.201148	0.0999711	0.302566	0.468466	0.445248	0.0262899	0.0887479	0.0293495	0	0.0685198	0	0	0	0	0	0	0	0	0	0	0.30289	0.379265	0.334282	0.375669	0.295024	0.288262	0.331295	0.238099	0	0	0	0	0	0	0	0	0	0	0	0	0	0	0	0	0	0	0	0.0283628
Serping1	0.00571149	0.0205543	0	0.00286505	0	0	0	0	0	0	0	0	0	0	0.000907328	0	0	0.0005111	0.00269046	0	0	0.000979722	0	0	0	0	0	0	0.0112365	0.00561784	0	0.00370817	0	0	0	0	0	0	0	0	0.563815	0.00478975	0.0453895	0.0078363	0.00822814	0	0.00725327	0.0491821	0
Ehf	0.000205851	0.00303974	0.00572769	0	0	0.00175473	0	0	0	0.0168251	0.00544138	0	0.00174329	0	0	0.00330818	0	0	0	0	0	0	0	0	0	0	0.00217659	0	0	0.00941716	0	0	0.223112	0	0	0	0	0.0334364	0.0821927	0	0.0208961	0.012375	0.0723721	0.455448	0.47194	0.526313	0.116753	0.0657423	0.100475
Frmd5	0.0159346	0.0799169	0	0	0	0	0	0	0	0.0186176	0.00997939	0	0.00932144	0	0.0129704	0	0	0.00183075	0	0	0	0	0	0.00274842	0.000264615	0	0.012883	0.00674062	0	0.000889609	0	0.0216404	0.00565344	0	0.00494762	0	0	0.00568408	0	0	0.126855	0.0199702	0	0.224905	0.101726	0.418133	0.0326468	0.062324	0.0600441
Gatm	0	0	0	0	0	0	0	0	0	0	0	0	0	0	0	0	0.606179	0	0.0161626	0.00727474	0.532902	0	0.128892	0	0.25958	0	0	0.0346212	0	0	0	0	0.82136	0	0	0	0	0	0	0	1	1	1	0.251805	0.330182	0.301633	1	1	1
Hdc	0	0	0	0	0	0	0	0	0	0	0.00808265	0	0	0	0.0127519	0.0164631	0.0698928	0	0	0.00501256	0.0333349	0	0	0	0.0321981	0.00175674	0.0106611	0	0	0	0	0	0	0	0	0	0	0	0	0	0.00138309	0.026589	0.148221	0.0162717	0.0188867	0.0195493	0.00584753	0.00747712	0
Bub1	0.0208129	0	0.247271	0.215466	0	0	0.280247	0.520698	0.15275	0.26427	0	1	0	1	0.0838782	0	0.268305	0.699382	0.881184	1	0.087545	0.604073	1	1	0	0.961017	0	0.0093341	0	0	0	0.45171	0.755481	0	0	0	0	0	0	0	0.176167	0.208285	0.0225739	0.0961545	0	0.22126	0.0748129	0.115499	0.0804846
Il1a	0.0104689	0	0	0	0	0	0.00336181	0	0.00257569	0.019113	0.0139522	0.00191291	0.00681986	0	0	0	0	0	0	0	0	0.00508051	0.0109262	0	0.250226	0	0.00426972	0.0519687	0	0	0	0.00111749	0	0	0	0	0	0	0	0	0.529824	0.32885	0.744339	0.00444357	0.0163297	0	0	0	0
Il1b	0	0	0	0	0	0	0	0	0	0.00425279	0	0	0	0	0.00657801	0	0.210338	0	0.00147738	0	0.0419257	0	0.00938842	0	0.0411145	0	0	0	0.0135155	0.0131279	0	0	0	0	0	0	0	0	0	0	0.687785	0.462632	1	1	1	1	0.525584	0.327605	0.730151
F830045P16Rik	0.0225004	0	0	0.000760969	0	0.00458266	0	0.00918786	0	0.0115754	0.018431	0	0.00456798	0	0.00113447	0.00713462	0	0	0	0	0	0.0079286	0	0	0.00271103	0	0.0201574	0.00832298	0.0164243	0.00252731	0	0	0	0	0	0	0	0	0.0261032	0	0	0	0.0123949	0.000210166	0.00211681	0.00748594	0.00310695	0.00209956	0
Jag1	0.00237808	0	0	0	0	0	0	0	0	0.000564735	0	0	0.00215158	0	0	0	0	0	0	0	0	0.00146298	0.10008	0.034554	0.0415097	0.0867775	0.659227	0.113241	0	0	0	0	0	0	0	0	0	0	0	0	0.106415	0	0.047511	0.521557	0.0938344	0.31681	0.224086	0.20906	0.15291
Thbd	0	0	0	0	0	0	0	0	0	0	0	0	0	0	0.177	0	0.0807379	0.556399	0.515126	0.476838	0.0108843	0	0.0591936	0	0	0	0	0	0	0.00251861	0	0.17554	0	0	0.0233224	0	0	0	0	0	0.0618916	0.058395	0.301908	0.00667434	0.0105217	0	0	0	0
Cd93	0	0	0	0	0	0	0	0	0	0	0	0	0	0.0132798	1	0.0230879	0.976417	1	1	1	1	0.570653	0.679245	0	0.00923272	0.421728	0.0787425	0.0910691	0.0178475	0	0	1	0.00985976	0	0.594427	0.491692	0.448933	0	0.0922545	0	0	0.0636541	0.739909	0	0	0	0	0	0
Tgm2	0.00632951	0.0336489	0	0	0	0	0	0	0	0.00170644	0	0	0	0	0	0	0.514945	0	0	0	0.270459	0	0	0	0.291088	0	0.0210228	0.0774253	0	0	0	0	0	0	0	0	0	0	0	0	0.0883991	0.131602	0.596104	0.330816	0.137442	1	0	0	0
Mafb	0.0387115	0.0321083	0	0	0	0	0	0	0	0.025721	0.0302503	0	0.0684829	0	0	0	0	0	0	0	0	0	0.0758368	0	0.824054	0	0.00920311	0.00193217	0	0	0	0	0	0	0	0	0	0	0	0	0.00643391	0.0949797	0.821913	0.051759	0.0416866	0.0240282	0.00654672	0	0
Svs2	0.0103619	0	0.010655	0	0	0	0	0	0.0381405	0.0302847	0.00153053	0	0	0	0	0.0165	0.000873842	0	0	0.000614532	0	0	0	0	0.0198981	0.00988156	0.0200965	0.0129919	0.00105437	0	0	0	0	0	0	0	0	0	0	0	0.00259616	0.000359058	0.00643527	0	0.0161467	0	0	0	0
Svs3b	0.00648641	0.0636876	0	0	0	0.00545849	0	0	0.0773438	0.023524	0.0420319	0	0.00468861	0	0	0.00645104	0	0	0.0199588	0.0015321	0	0	0	0.00163888	0.0299072	0	0.0411984	0.0475848	0	0.0245582	0	0	0	0	0	0.00778342	0	0	0	0	0	0	0	0.00624024	0.0275577	0	0.00951771	0.024014	0
Svs4	0.0348753	0.0110943	0.00108039	0	0	0	0	0	0	0.0367737	0	0	0.0285771	0	0.00723337	0	0	0	0	0	0	0.000469757	0	0	0	0	0.0286005	0.039798	0.0153693	0	0.00166444	0	0	0.00149703	0.0132293	0	0.00474121	0.00464626	0	0.00148029	0	0.0119646	0	0.000885726	0.00524368	0.000642517	0	0	0
Sulf2	0	0	0	0	0	0	0	0	0	0	0	0	0	0	0	0	0	0	0.00704659	0	0	0	0	0.418728	0.194996	0	0.0207491	0.264254	0.0348775	0	0	0	0	0	0	0	0	0	0	0	0.300188	0.425733	0.657481	1	0.946116	1	0.398785	0.359516	0.470329
Car2	0.0189655	0	0.0962763	0	0	0.006245	0.128186	0.188392	0.211025	0.0234524	0	0	0.0460164	0	0	0.0624401	1	0.153678	0.645769	0.623272	1	0	0	0.157771	0.662746	0	0.0907468	0.703863	0.12376	0	0.0975343	0.15698	0	0	0	0	0.117381	0	0	0	0	0	0	0.253298	0	0.174174	0	0	0.0462942
Cp	0.0139986	0	0	0	0	0	0	0	0.019251	0.0180696	0.0119821	0	0	0	0	0.0022674	0	0	0	0	0	0	0	0	0.0181902	0	0	0.0227324	0	0	0	0	0	0	0.00448397	0	0.00106747	0	0	0	0.127279	0.0149993	0.0353936	0.0407053	0.012052	0	0.0103478	0.0319391	0.0313533
Tnfsf10	0	0.103271	0.0223286	0.0210326	0	0	0.125313	0.0480185	0.0288269	0	0	0	0	0	0	0	0.103793	0	0.214703	0	0.197185	0.0842317	0.142156	0.628003	0.443257	0.277395	0.203655	0.582972	0.295989	0	0	0	0	0	0	0	0	0	0	0	0	0	0.0111673	0	0	0	0	0	0
Postn	0.00397327	0.013402	0	0	0	0	0	0	0	0.0205604	0.0134784	0	0.0086813	0	0	0	0	0	0	0	0.0348218	0	0.055153	0	0.0152617	0	0.00630869	0.00840982	0.0188483	0	0	0	0	0	0	0	0	0	0	0	0	0	0	0.0337942	0	0	0.0186604	0	0
Med12l	0	0	0.00618509	0	0.0136252	0.0230143	0	0	0	0.00290829	0.0114937	0.06146	0.0199676	0.0743072	0	0	1	0	0	0	0.450517	0.0432674	0.012998	0	0	0.0207972	0.00970372	0	0	0	0	0	0	0	0	0	0	0	0	0	0.0284485	0.0539463	0	0	0	0	0.0337333	0.0379341	0.0112381
Il12a	0	0	0	0	0	0	0	0	0	0	0	0	0	0	0.473813	0.303271	0.302404	0.83592	0.727463	0.302007	0.3693	0.0292192	0.00466675	0	0	0.00859761	0	0	0	0.489548	0.241319	0.347054	0.0164548	0.145799	0.275283	0.427067	0.596466	0.114256	0.170189	0.19493	0.000547177	0	0.00798447	0.0101615	0.000609338	0.00215564	0.000315839	0.00903704	0.00966632
Mir15b	0	0.0520486	0	0.138601	0.0904332	0.15707	0.0611626	0.40567	0.168174	0.0288988	0.0167573	0.0317001	0	0.011549	0	0	0	0	0	0	0	0	0	0	0.0270019	0	0.0220798	0.0449951	0.676368	0.0107879	0.109546	0	0.0383156	0.0469919	0	0.0161103	0.0270231	0.0149444	0.108128	0.040421	0	0	0	0	0	0	0	0	0
Cd5l	0.00373552	0.00326949	0.00303302	0	0	0	0	0.000344451	0	0	0	0	0	0	0.0207532	0.0601257	0	0.00425731	0	0	0	0	0	0	1	0	0.0240562	0.0113408	0	0.0228196	0.0478571	0.0316337	0.0122083	0.0319231	0.0333537	0.0357358	0.0185487	0	0.00881136	0	0.00463243	0.0952353	0.255743	0.0122478	0.0207677	0.0292812	0.00611636	0.00214665	0.0113138
Fcrl1	0	0.0158266	0	0	0	0	0	0	0	0	0	0	0	0	1	1	0	0.370565	0.0669567	0.0110105	0	0	0	0	0.0789232	0.189888	0.00789015	0.0814496	0.0333073	1	1	0.732145	0.630518	1	1	1	1	0.322219	0.889428	0.518948	0.000780094	0.0216366	0.035338	0.297743	0.153395	0.532997	0.194589	0.0610565	0.228989
Fcrl5	0.0323104	0.0310444	0.000310163	0	0.00153428	0	0	0	0	0.0161237	0.0150756	0	0	0	0.135941	0.425167	0	0	0	0	0	0	0	0	0.010496	0	0.0170465	0.0275535	0.0110432	0.128644	0.275331	0	0.013157	1	0.407425	0.419691	0.32649	1	1	1	0	0.0272696	0.000612637	0.00507738	0.00838295	0.0103437	0	0	0
S100a4	0	0.0197599	0	0	0	0	0	0	0	0	0	0	0	0	0	0	0	0	0	0	0	0	0.145496	0.815529	0	0.132789	0.098784	0.0342422	0	0	0	0	0	0	0	0	0	0.24897	0	0.49974	0.0654991	0.0021022	0.141764	0.259636	0.333395	0.622126	0	0.0130728	0.0858044
S100a6	0	0	0	0	0	0	0	0	0	0	0	0	0	0	0	0	0	0	0	0	0	0	0	0.45305	0.000103132	0	0.0837132	0.0079113	0	0.00222819	0	0	0	0	0	0	0	0.728396	0	0.761233	0.10315	0	0.161438	0.0378597	0.118965	0.129191	0	0	0
S100a8	0	0	0	0	0	0	0	0	0	0.00786435	0	0	0	0	0.509969	0.42809	1	0.233782	0.37242	0.408516	1	0.0170035	0	0	0	0.00108661	0.0118832	0.0666209	0.0160016	0	0	0.261164	0	0	0	0	0	0	0	0	0	0.013103	0.166174	0.00440178	0	0	0	0.00514041	0
Rorc	0.117759	0.0387657	0.0495564	0	0.013951	0.0258498	0	0	0.000675477	1	0.465714	1	1	0.786388	0	0	0.0322758	0	0	0	0	1	0.974478	0.0228626	0.108117	1	1	0.609502	0.00978624	0	0	0	0	0	0	0	0	0	0	0	0	0	0	0.0335938	0.00370971	0.00207168	0	0.000709663	0
Tspan2	0	0	0	0	0	0	0	0	0	0.153	0	0.265735	0.212379	0.22627	0.00174082	0.0399241	0	0.0755573	0.284441	0.312479	0.0873259	0	0	0	0	0	0	0	0	0.286505	0.0724198	0.00726619	0	0.0295553	0.0344264	0.0654253	0.0779901	0.174339	0.0570375	0.110486	0.0829459	0.0154956	0.0263758	0.108844	0	0.43771	0.0100693	0	0.0469591
Bcar3	0	0	0	0	0	0	0	0	0	0.00291253	0	0	0	0	1	1	0.00077707	0.207408	0.0933527	0.152904	0.00374148	0	0	0	0.00547774	0	0.00972989	0.058446	0.00424647	0.957143	1	1	1	1	1	1	1	1	1	1	0.259237	0.0192028	0.0764856	0.0113406	0.0267183	0	0	0.000704668	0
Pde5a	0	0	0	0	0	0	0	0	0	0.107457	0	0.451495	0.0314572	0.345939	0.0244056	0	0.213795	0.244336	0.410987	0.290595	0.0271969	0.0745338	0.045651	0	0.0687706	0.169321	0.924904	0.159019	0	0	0	0.0478035	0	0	0	0	0	0	0	0	0.0849673	0.0709579	0	0	0	0	0.0443916	0.0418936	0.0714585
Tifa	0	0	0	0	0	0	0	0	0	0	0	0	0	0	0.286221	0.0195391	0.0375292	1	1	0.611447	0.082688	0	0	0	0	0	0	0	0	0.0790504	0.01769	0.238847	0.00387797	0	0.196519	0.0940089	0.075544	0	0.139578	0	0.225051	0.160727	0.196869	0.0717712	0.0497152	0.253957	0.118638	0.134498	0.232463
Lef1	1	1	1	1	1	1	1	1	1	0.672621	1	0.59356	1	0.543576	0.0570074	0	0	0.336846	1	0.497999	0	1	1	0.326924	1	1	1	1	1	0	0	0.154303	0	0	0	0.0246917	0.149986	0	0	0	0	0	0	0	0	0	0	0	0
Cenpe	0.0494743	0	0.206694	0.00747217	0	0	0.0128576	0.231685	0.00247038	0.245433	0	1	0	0.791916	0.0548138	0	0.177963	0.413411	0.585443	0.883665	0.0293807	0.566484	0.756187	0.791596	0	0.591431	0	0.0726969	0	0	0	0.345497	0.594252	0	0	0	0	0	0	0	0.165036	0.352333	0.00832699	0.0677531	0.0256583	0.123087	0.139712	0.180146	0.0495462
Emcn	0.0613711	0	0	0	0	0	0	0.00615228	0	0.00987729	0.0157545	0	0.00809216	0	0	0	0.733302	0	0.00783918	0	1	0	0	0	0.00169218	0	0	0.00732146	1.51127e-05	0.00548893	0	0	0	0	0	0	0	0	0	0	0.00506293	0.25792	0.603569	0	0.00609582	0	0	0	0
Adh1	0.00663555	0.0168868	0	0.573453	0.0759644	0.136839	0.00923079	0	0.00360075	0.00391409	0.00645559	0	0	0	0	0	0	0	0	0	0	0.00464887	0	0.0533739	0.0463221	0.0790698	0.0532756	0.064975	0.00759642	0	0	0	0	0	0	0	0	0	0	0	0.310938	0.0303103	0.0938847	0	0.00618174	0	0	0.00780488	0
Eltd1	0	0	0	0	0.000888771	0	0	0	0	0.00401351	0.00840737	0	0	0	0	0.00171076	1	0.034328	0.596949	0.0431423	1	0	0	0	0	0	0.0016784	0	0	0	0	0	0	0	0	0	0	0	0	0	0.00276812	0.661619	1	0.00561539	0.00567267	0	0.00301827	0	0
Fabp4	0.0144387	0	0	0	0	0	0	0	0	0.0186587	0	0	0	0	0	0	0	0	0	0	0	0.0063903	0	0	0.0225173	0.00564203	0	0.0175602	0.00961409	0	0	0	0	0	0	0	0	0	0	0	0.0048197	0.143635	0.219794	0	0	0	0	0.00121423	0
Car1	0.0273917	0	0.00864195	0	0	0	0	0	0	0.00770298	0	0.00212709	0	0	0.0251771	0	0.414514	0.0159081	0.0113484	0.0218111	0.608441	0	0	0	0.0392006	0	0.088799	0.293625	0	0.0235509	0	0.0289093	0	0.0581282	0.00244973	0	0	0	0.0226656	0	0	0.0388158	0.000412757	0	0.0286531	0.621838	0	0.00279982	0.361559
Gm9733	0.00848842	0.00653221	0	0	0	0	0	0	0	0.0115735	0.0277336	0	0.0113193	0	0.0010547	0	0.00667839	0	0.0097716	0	0.00117188	0	0	0	0.0071108	0.00212767	0.0069337	0.0229643	0	0	0	0	0	0	0	0	0	0	0	0	0	0.00732759	0.220143	0.572468	0.36215	1	0	0	0.00324458
Gm5150	0	0	0.00404272	0	0	0	0	0	0	0.000658678	0.0043068	0	0	0	0	0	0.00628447	0	0	0.0121168	0.00544573	0	0	0	0.329334	0	0	0.00515712	0	0	0	0	0	0.000253426	0.00237185	0.00137416	0	0	0	0	0.0167514	0.0299708	0.232141	0.0432736	0.0825707	0.413349	0.00172248	0	0
Cpa3	0.00272861	0	0	0	0	0	0	0	0	0.00187606	0	0	0	0	0	0.00199928	0.108069	0	0	0	0.197138	1	1	0.0239079	0	1	0.00211489	0	0.061472	0.00283842	0	0	0	0	0	0	0	0	0	0	0	0	0	0	0.00777062	0.00110108	0	0.0123924	0
Ect2	0.0242388	0	0.201887	0.0983215	0	0	0.174465	0.202029	0.0415199	0.35383	0	1	0.0265531	0.717135	0.0534333	0	0.0267196	0.416798	0.622246	0.776901	0.0879464	0.610835	0.737239	0.628454	0	0.832022	0	0.0199727	0	0	0	0.256136	0.480514	0	0	0	0	0	0	0	0.115862	0.100951	0	0.0476157	0.000316459	0.0779081	0.0201371	0.0309625	0.0120553
Ccna2	0.0294246	0.00674241	0.269632	0.290031	0	0.00330624	0.40776	0.358945	0.132397	0.428111	0	1	0	0.736484	0.160803	0	0.270274	0.752026	0.874629	0.950059	0.05967	0.568303	0.635618	0.821679	0	0.859848	0	0.0808502	0	0	0	0.539325	0.583169	0	0	0	0	0	0	0	0.175074	0.215245	0.0128727	0.0788814	0.0157447	0.155643	0.0589637	0.0891465	0.0349742
Il2	0.0183706	0.00090075	0.00377792	0.00766526	0	0	0	0	0.0154434	0.0154709	0.01976	0	0.00400375	0	0	0	0	0	0	0	0	0.0113703	0	0	0	0	0	0.0244825	0.0465245	0	0	0	0	0	0	0	0	0	0	0	0	0.00478363	0	0	0.00137726	0	0	0.0022038	0
Il21	0.0217156	0	0.00935558	0.0129468	0.103257	0.0645466	0	0	0.0302315	0.0413413	0.0604332	0	0.00542215	0	0	0.0130047	0	0	0	0	0	0	0	0	0	0.00554672	0.0164678	0.00252648	0.0264895	0.00307838	0	0	0	0	0	0	0	0	0	0	0	0.0109677	0.00663564	0.00609383	0.00772079	0	0	0.00292597	0
Slc7a11	0	0	0	0	0	0	0	0	0	1	0.0809676	0.804128	1	0.0837356	0	0	0	0	0	0	0	0	0	0	0	0	0.0264681	0.0107499	0	0	0	0	0	0	0	0	0	0	0	0	0.0118923	0.105645	0.389714	0.377804	0.32621	0.220464	0.0194796	0	0.00415712
P2ry14	0	0	0	0	0.000920671	0.0083541	0	0	0	0	0	0	0	0	0	0	0.488697	0	0	0	0.752125	0.0332051	0.0667241	0	0	0.0198438	0	0	0	0	0	0	0	0	0	0	0	0	0	0	0.655092	0.524955	0.0439	0.0149962	0.0453168	0	0.698601	0.650283	1
F630111L10Rik	0.020401	0	0	0	0	0	0	0	0	0.000616371	0	0.00210239	0	0	0	0	0.606046	0	0	0	0.117658	0	0	0	0	0	0	0	0	0.00198897	0	0	0	0	0.000331276	0	0	0	0	0	0.390648	0.72994	0.058137	0.0535348	0.112684	0.0171075	0.900035	0.772944	1
P2ry13	0	0	0	0	0	0	0	0	0	0	0	0	0	0	0.000832217	0	0.356329	0.0213529	0.0168286	0	0.0922632	0	0.0745678	0	1	0	0	0	0	0	0	0.0631193	0	0	0	0	0	0	0	0	0.0730233	0.0999248	0.294511	0.128315	0.0679436	0.116935	0.0719015	0.0395425	0.0227631
Ift80	0.264696	1	0.96611	0.87918	0.405932	0.543543	0.584628	1	0.983232	0.278757	0.186504	0.540705	0.463002	0.386444	0.00274964	0	0.013621	0.106464	0.0996189	0.192625	0.0590704	0.544696	0.159978	0.114837	0.766552	0.603622	0.244961	0.539012	1	0	0	0.0137456	0.0534737	0	0	0	0	0	0.0160546	0	0	0	0	0	0	0	0	0	0
Fcrls	0.0396193	0.00190312	0	0	0.00917603	0	0	0	0	0.0320291	0.000333425	0	0	0.00068048	0	0	0	0	0	0	0	0	0.00960357	0	0.018062	0	0.00532211	0	0	0	0	0	0	0	4.83303e-05	0	0	0	0	0	0	0.00651005	0.480821	0.0181771	0.161079	0	0	0	0
S100a9	0.0116481	0	0.0147583	0	0	0	0	0	0	0	0	0	0	0	0.733949	0.772454	1	0.484929	0.668306	0.55753	1	0	0	0	0	0	0.00449646	0.0611318	0	0.00301226	0	0.633164	0	0.0112432	0	0	0	0	0.00486523	0	0.00443564	0	0.292086	0.0059916	0.0173197	0.0458741	0	0.0123534	0.0166485
Ecm1	0.325247	1	0.238913	0.599237	0.438571	0.542539	0.0698181	0.231741	0.253361	0.00403032	0.204834	0	0	0	0	0	0.0253276	0	0	0	0	0.06474	0.0561389	0.0117381	0.101467	0.154031	0.0140304	0.0134453	0.187095	0	0	0	0	0	0	0	0	0	0	0	0	0.00546685	0.296731	0	0	0	0	0	0
Fcgr1	0.0171607	0	0	0	0	0	0	0	0	0.00470695	0.00245897	0	0.000786045	0	0	0	0	0	0	0	0	0.00312559	0.0677764	0	0.459112	0	0.00106848	0.0144737	0	0	0	0	0	0	0	0	0	0	0	0	0.0390794	0.0672234	0.669156	0	0.0325051	0.00885042	0.00880643	0.00628675	0
Nudt17	0.00946348	0	0	0	0	0	0	0	0	0.00987089	0.00739145	0	0.00155953	0	0	0	0	0.0025267	0	0	0	0	0	0	0.0103759	0	0.00269903	0	0	0.0113124	0	0	0	0	0	0	0	0	0	0	0.0278722	0.0108287	0	0.345324	0.136268	0.0549141	0.2881	0.193025	0.136
Cd160	0	0.0317207	0.140269	0	0	0	0.16817	0.158527	0.293855	0	0.0211965	0	0	0	0	0	0	0	0	0	0	0.0625562	0.230456	1	1	0.311616	0.753366	1	0.937341	0	0	0	0	0	0	0	0	0	0	0	0	0	0	0.00890963	0	0	0	0.0119716	0
Mab21l3	0	0	0	0	0	0	0	0	0	0.00490182	0	0	0	0	0	0	0	0	0	0	0	0.00747584	0	0	0.00211998	0	0.000114457	0	0	0.00451108	0	0	0	0	0	0	0	0	0	0	0.119629	0.13235	0.00850534	0.189045	0.0400181	0.0133628	0.76907	0.64913	0.526192
Olfml3	0.0617632	0	0.0347368	0	0.080787	0.0538403	0.029204	0.00618618	0	0.0298791	0.0115088	0.0229162	0.0347037	0	0	0	0	0	0	0	0	0	0.10005	0	0	0.01337	0.00409079	0	0.038801	0.0361297	0.0180121	0	0	0	0	0	0.00233101	0.0247732	0.0282954	0.00257677	0.118512	0.008519	0.134746	0.0200821	0.00969692	0.00570664	0.00654561	0	0.0177141
I830077J02Rik	0	0	0	0	0	0	0	0	0	0.00623062	0	0	0	0	0	0	0.0210493	0	0	0	0.00034223	0.0800045	0.193037	0	0.050587	0.0189485	0	0	0	0	0	0	0	1	0.0489099	0.0138204	0	0	0	0	0.016706	0.0847487	0.20416	1	0.419041	1	0.473436	0.356804	0.948956
Chi3l3	0.0116098	0	0	0	0	0	0	0.0207432	0	0.00306516	0.0264592	0	0.0183898	0	0.252007	0.21656	1	0.183078	0.311085	0.284362	1	0	0	0	0	0	0	0.0809371	0.0365439	0	0	0.0993323	0	0	0.00222149	0	0	0	0	0	1	0.00934201	0.583242	0.00466842	0.00369488	0.00570175	0	0	0
S1pr1	0	0.968484	0.124806	1	0.0416398	0.258922	1	0.411203	0.201446	0	0	0	0	0	0.554336	0.791747	0	0.17733	0.0355678	0	0	0.212686	0	0.157999	0.748751	0.27438	1	0.864643	1	0.724509	0.654335	0.437155	0	1	0.866273	0.709826	0.603395	0.789855	0.709713	0.813637	0	0	0	0	0	0	0	0	0
Vcam1	0	0	0	0	0	0	0	0	0	0	0	0	0	0	0.00186241	0	0.0599846	0	0	0.0126696	0.0674159	0	0.32254	0	1	0	0.0890425	0.0830255	0	0	0	0.0247414	0	0.0254022	0	0	0	0	0.0382652	0	0.0982778	0.145288	0.286301	0.198559	0.184646	0.164661	0.20614	0.203189	0.319906
Tmem56	0.0496547	0	0.00221591	0	0	0	0	0.00403808	0.000965737	0.0058488	0.00611173	0	0.00357823	0	0.000688251	0.000975544	0.015922	0	0	0	0	0.00344606	0	0	0.0202333	0	0.00982896	0.0455578	0.0114118	0	0	0	0	0	0	0	0	0	0	0	0	0.00419081	0.00353263	0.0011927	0.0191661	0.00439677	0	0.00106721	0
Fnbp1l	0.0160804	0	0.0153314	0	0	0	0	0.0119872	5.00672e-05	0.0110904	0	0.0955239	0	0.0528813	0	0	0.734688	0.0160616	0.158575	0.0465291	0.772731	0.0944237	0.0542895	0	0	0.0701548	0	0	0	0	0	0	0	0	0	0	0	0	0	0	0.655543	0.347693	0.174124	0.150357	0.128324	0	0.435188	0.490734	0.241294
Bank1	0	0	0	0	0	0	0	0	0	0.00582664	0	0	0	0	1	1	0.0171573	0.445054	0.147379	0.0305452	0.00177068	0	0	0.00302083	0.64011	0	0	0.161456	0.0173166	1	1	1	1	1	1	1	1	1	1	1	0.004833	0.0256835	0.179151	0.0176832	0	0.313055	0.0188444	0	0.0253855
Cyr61	0.0055044	0.0117617	0	0	0	0.00223935	0.00351066	0	0	0.00596576	0.0158197	0	0.0113357	0	0	0	0	0	0	0	0	0	0	0	0.0214468	0	0.00164354	0	0	0.00149426	0	0	0	0	0	0	0	0	0	0	0.223015	0.0526514	0.0784243	0.000744632	0.036296	0	0	0.0076437	0.0100745
Ifi44	0.0188181	0	0.0157915	0.425233	0.0104434	0.0733348	0.045182	0.0529281	0.00212348	0	0	0	0	0	0	0	0.346399	0	0.141667	0	0.698064	0.0333949	0	0	0.000537169	0	0	0	0.0631757	0	0	0	0	0	0	0	0	0	0	0	0	0.217389	0.131392	0	0.000449301	0	0.0662334	0.167516	0.0446956
Gem	0	0	0	0	0	0	0	0	0	0	0	0	0	0	0.0217224	0.0140061	0	0	0	0	0.0660218	0.573346	0.741503	0.292339	0	0.563456	0.0801573	0.0461626	0	0	0.0308634	0.0503878	0.0434728	0.0191009	0.024014	0.0452441	0.0420169	0.130102	0.0760835	0.137054	0	0	0	0	0	0	0	0	0
Cdh17	0	0.00672798	0	0	0	0	0	0	0	0.00548525	0	0	0	0	0.0519599	0.136471	0	0	0	0	0	0	0.10586	0.0281852	0	0	0	0.0347498	0.00220148	0.073761	0.115347	0.114539	0.120953	1	0.199652	0.194134	0.0774805	1	0.565007	0.914178	0.0438601	0.0214889	0	0.0305402	0	0.238941	0.00338828	0	0.00102568
Bach2	0.715269	0.405695	0.906492	0.77449	1	1	0.423776	0.649277	0.647718	0	0.433521	0	0	0	1	0.825555	0	1	0.892395	0.684822	0	0.0561011	0	0	0.0315407	0.0264064	0.121227	0.160911	0.30752	0.693122	0.659296	0.411523	0.613681	0.070415	0.829212	0.745318	0.814682	0.0830481	0.190928	0.177247	0.00183584	0	0.00739347	0	0	0	0	0	0
D130062J21Rik	0.923917	0.263256	0.926415	0.347531	0.851803	0.785611	0.152412	0.752583	0.397332	0	0.459282	0	0	0	0.917058	0.933412	0	1	0.897627	0.801866	0	0	0	0	0	0	0.018245	0.0626084	0.121458	1	0.855811	0.407803	0.646792	0.083736	0.942814	0.974358	0.926786	0.139805	0.192752	0.312735	0	5.82088e-05	0.0544605	0	0	0	0	0	0
Nr4a3	0.161193	0.169723	0.404336	0.201094	0.516775	0.640902	0.00157265	0.328568	0.340426	0	1	0	0	0	0	0	0	0	0	0	0	0.0148264	0	0	0	0.210205	0	0.0175758	0.143309	0	0	0	0	0	0	0	0	0	0	0	0.365693	0.28218	0.255906	0.505141	0.157779	0.0615249	0.309765	0.261052	0.194188
Tek	0.021534	0	0.00510053	0	0	0	0	0	0	0.0169677	0.000704538	0	0.00538362	0	0	0.00622602	0.761264	0	0	0	0.513628	0	0	0	0.00516022	0	0.0255499	0.0206173	0	0.0046989	0	0	0	0	0	0	0	0	0	0	0.025567	0.347183	0.827507	0.0121999	0.0229207	0	0	0.00633305	0
Dnajc6	0.158261	0.0505951	0.113472	0.0619688	0.181459	0.172081	0.00249473	0.0760703	0.0872	0.585751	0.306235	0.449568	0.921023	0.402084	0	0	0.332544	0	0.0447947	0.0324999	0.594	0.656732	0.256843	0	0.0481033	0.476014	0.0226968	0.00204618	0.239431	0	0	0	0	0	0	0	0	0	0	0	0	0	0	0.00413361	0.00156342	0	0	0	0
Lepr	0.0111616	0	0.0022231	0	0	0	0	0	0.016032	0.0295591	0.0265702	0	0.0185423	0	0	0	0	0	0	0	0	0.00712959	0	0	0.0125882	0	0.0397935	0	0	0	0	0	0	0	0	0	0	0	0	0	0.0388138	0.0166018	0.0845974	0.011783	0.00829831	0	0.00404333	0.0130169	0
Ppap2b	0	0	0	0	0	0	0	0	0	0.0264643	0	0	0	0	0.560114	0.183583	0.0811511	0.0124539	0.204619	0	0.0776493	0.032141	0	0	0.445635	0.0149119	0.00379674	0.000740659	0	0.151568	0.230852	0.114585	0	0.735569	0.703772	0.533092	0.317173	0.50871	0.559829	0.574522	0.112946	0.618045	1	0.00260555	0.00895996	0	0.00640533	0	0.00758271
Lrp8	0.0333704	0	0	0.00903217	0.0201285	0.0461883	0	0.00886913	0	0.0450668	0.0159194	0.141546	0.0296272	0.155618	0	0	0.0957057	0	0.00901089	0	0.0576946	0.0570451	0.0958982	0.0116601	0	0.0184478	0	0	0	0	0	0	0.00131062	0	0	0	0	0	0	0	0	0	0	0.0884212	0.0343303	0.0986668	0.00885935	0	0
Skint4	0.0206471	0	0	0	0	0	0	0	0.00226752	0.0260169	0.00771049	0	0.00998183	0.00355688	0	0.00758999	0	0	0	0.00442912	0	0.0116753	0	0.000550787	0.000775182	0	0	0.0120193	0.0200032	0	0.00254274	0.00184416	0	0	0.00646055	0.000913102	0.00895639	0	0	0	0	0	0	0	0.00490967	0	0	0	0
Csf3r	0	0	0	0	0	0	0	0	0	4.22e-05	0.00517688	0	0.00202675	0	0.0687619	0.0603529	0.646592	0.0348619	0.0288806	0.015651	1	0	0	0	0.044077	0	0	0.0157278	0	0.00194761	0	0	0	0	0	0	0	0	0	0	0	0.0426077	0.606236	0.047211	0.0834272	0.107883	0	0	0
Sdc3	0	0	0.00895856	0.161528	0.0247429	0.0710251	0	0.00209964	0.0127906	0	0	0	0	0	0	0	0	0	0	0	0	0	0.00644503	0	1	0	0	0.0333127	0	0	0	0	0	0	0	0	0	0	0	0	0.535864	0.659466	0.678684	0.194309	0.423176	0.166024	0.69137	0.718626	0.545205
Ptafr	0	0	0	0	0	0	0	0	0	0.020738	0.0113824	0	0	0	0.000508882	0	0.0632658	0	0	0	0.137644	0	0	0	0	0	0	0.0109495	0	0.0139599	0	0	0	0.0447435	0	0	0	0.350979	0	0.218987	0.120649	0.101121	0.607723	0.318219	0.570361	0.430658	0.145781	0.164952	0.352102
Id3	0.0406837	0.214494	0.222001	0.702722	0.169302	0.291551	0.523232	0.431127	0.532927	0.0860712	0.523877	0.0463643	0.0972549	0.0615054	0.178665	0.142069	0	0.0669678	0.172536	0.0695369	0	0.352888	0.415643	0.500376	0.208853	0.962757	0.049195	0.0373184	0.42062	0.017505	0.115499	0.225994	0.167839	0.0750277	0.150151	0.129033	0.22022	0.0160009	0.162336	0	0	0.123838	0.175951	0	0	0	0	0	0
Pla2g2d	0.0137752	0.00713473	0	0	0	0	0	0	0	0	0.00168314	0	0.00573884	0	0.00819833	0.00723315	0	0	0	0	0	0	0	0	0.0225968	0	0.0166232	0.0139924	0	0.0139465	0	0	0	0	0	0	0	0	0	0	0	0.0147253	0.0107602	0.384384	0.0596216	0.0138287	0.0579402	0.0225451	0.0086213
Tnfrsf9	0.11214	1	0.547185	0.266734	0.659916	0.727193	0.0966807	0.556136	0.777466	0	0.437224	0	0	0	0	0	0	0	0	0	0	0.0704762	0.0370509	0.321612	0.252109	0.345109	0.0739549	0.22373	0.329632	0	0	0	0	0	0	0	0	0	0	0	0.0261726	0	0	0.0823692	0	0	0.0304	0.00265758	0
Tnfrsf4	0.197499	1	0.0444809	0.713115	0.825061	0.791958	0.0111281	0.0402998	0.0247363	0	0.0140466	0	0	0	0.00295421	0.0156391	0	0	0	0	0	0	0	0	0	0	0.00785471	0	0.00145337	0.0203656	0.0116849	0	0	0.0201727	0	0.0136508	0.00792959	0.0134798	0.00836079	0.00234951	0	0	0	0.114231	0.00177213	0.0200941	0.131878	0.0940938	0.101582
Tnfrsf18	0.0245193	0.937357	0.0167206	0.284441	0.414629	0.359583	0.121943	0.0448227	0.0993331	0	0.00404317	0	0	0	0	0	0	0	0	0	0.000962477	0	0	0.00854162	0.0349124	0.0142355	0.0716229	0.0535972	0.0605683	0	0	0	0	0.0277939	0	0	0	0.0179651	0.0179576	0.00137239	0	0	0	0	0	0	0	0	0
Penk	0.106571	1	0.000278748	0.30029	0.0639826	0.126569	0	0.0142377	0.0336892	0	0.0638032	0	0	0	0	0	0	0	0	0	0	0	0.0102135	0	0.0225863	0	0.01148	0.0112168	0	0	0	0	0	0	0	0	0	0	0	0	0	0	0	0.00744981	0.0080651	0	0	0	0
Tox	1	0.552309	0.751978	0.634815	1	1	0.478271	0.721377	0.716473	0.151759	1	0.0971732	0.316877	0.069518	0	0	0.011928	0	0	0	0.0468114	0.974311	0.552241	0.469222	0.436839	1	0.128516	0.399244	0.695514	0	0	0	0.0468086	0	0	0	0	0	0	0	0	0	0	0	0	0	0	0	0
Atp6v0d2	0.00689026	0.340061	0	0	0	0	0	0	0.007073	0.0190493	0.00680855	0	0	0.00323967	0	0	0	0	0	0	0	0	0	0	0.0404477	0.00519068	0.0466803	0.187942	0.0139142	0.00241115	0	0	0	0	0	0	0	0	0	0	0.665877	0.0249696	0.0499516	0.0573644	0.00322761	0	0	0	0
Aqp3	0.0122052	0.023001	0.00805102	0.0568081	0	0	0.173827	0.00599772	0.0703081	0	0	0	0	0	0	0	0	0	0	0	0	0.000397747	0	0	0.0577485	0.0337086	0.378321	0.166828	0.0362694	0.00466836	0	0	0	0	0	0	0	0	0	0	0.00278951	0	0	0.00956413	0.0233322	0	0	0.0077554	0
Cd72	0	0	0	0	0	0	0.151937	0.0084345	0	0	0	0	0	0	1	0.514291	0	1	0.68651	0.725285	0.0793267	0	0	0	0.0103582	0	0.0561538	0.13333	0.0896139	0.297743	0.728828	0.89093	0.32434	0.919666	0.865891	0.77152	0.996546	0	1	0	0	0	0.0776761	0.121945	0.0947557	0.148496	0	0	0
Pax5	0.00435604	0	0	0	0	0	0	0	0	0.0103713	0.00612613	0	0	0	1	1	0.0221076	1	1	1	0.00318735	0	0	0	0.0419099	0	0	0.165022	0.00832043	1	1	1	1	1	1	1	1	1	1	1	0.00989404	0.00949456	0.0628811	0.0163038	0.0253396	0	0.00821818	0	0
Ptgr1	0.00658701	0	0	0	0.0263636	0.0123849	0	0	0	0.00112845	0	0.0989891	0	0.0997641	0.0491359	0	0.00819848	0.721603	0.995066	0.638376	0.0336715	0.00409474	0.069994	0.0145719	0	0.0254797	0	0	0	0	0	0.180908	0.110991	0	0	0	0	0	0	0.00278506	0	0	0.0179469	0	0.00286133	0	0	0	0
Susd1	0.0136308	0	0.0219935	0	0.0624183	0.0290845	0	0.0255186	0.018788	0.040589	0.0226971	0.181824	0.0588265	0.222547	1	0.687907	0.805352	1	1	0.552334	0.807465	0.540138	0.492995	0.0592362	0.0129017	0.376295	0	0	0	0.3487	0.554799	1	0.477549	0.41066	1	0.954929	0.803472	0.292114	0.614625	0.385586	0	0.0106168	0	0	0	0	0.0106797	0.0128148	0.00619233
Tnfsf8	0.0542762	0.249721	0.0269311	0.62544	0	0.0552331	0.394048	0.0692921	0.186737	0	0	0	0	0	0	0	0	0	0	0	0	0.00154485	0	0.00467101	0.447587	0.199731	1	1	0.774322	0	0	0	0	0	0	0	0	0.263889	0.0316239	0	0.0526609	0.00513849	0	0.0233982	0	0.101407	0	0	0
Tnc	0.0216208	0	0	0	0	0	0	0	0	0.00225946	0	0	0.0008871	0	0	0.00556028	0	0	0	0	0	0	0	0	0.00606454	0	0	0	0	0.0115701	0	0	0	0	0	0	0	0	0	0	0.0208704	0	0	0	0.00549958	5.56337e-05	0.00537507	0.0211869	0.00178164
Ptplad2	0.00132846	0.0080956	0	0	0	0	0	0	0	0.0245839	0.00708107	0	0	0	0.00268908	0	1	0	0	0	1	0	0.012035	0	0.294519	0	0.0186842	0.0723968	0.0195054	0	0	0	0	0	0	0	0	0	0	0	0.0321808	0.0334676	0.694641	0.00838235	0.0642675	0.0539005	0	0	0
Wdr78	0.238637	0.104737	0.268012	0.0772825	0.231172	0.20662	0.106301	0.291838	0.254702	0.822578	0.124154	0.44297	1	0.155051	0	0.0022275	0.0023203	0	0	0.0030292	0	0.190555	0.0645154	0.00139546	0.00715789	0.104771	0	0.0201555	0.059426	0.0098515	0.0108677	0	0.0800009	0.00289618	0.00764447	0.0110987	0.0215046	0	0	0	0	0	0	0	0	0	0	0	0
Zfyve9	0.0140239	0	0	0	0	0	0	0	0.012137	0.0152134	0.0230998	0	0	0	0	0	0.0673426	0	0	0	0.0471121	0	0.0209942	0	0.0748312	0	0	0.0706842	0	0	0	0	0	0	0	0	0	0	0	0	0.0298223	0.0148224	0.327512	0.0388369	0.0595279	0.129563	0.0907807	0.0333045	0.329718
Skint9	0.00906411	0.0154628	0.00168262	0	0	0	0	0	0.0246024	0.0322085	0.0220027	0	0	0	0	0	0	0	0	0	0	0	0	0	0.00103518	0	0.0265267	0.0502254	0.00413983	0	0	0	0	0	0	0	0	0	0	0	0	0	0.00186245	0.000602942	0.0117534	0	0	0	0
Kif2c	0.00524643	0	0.118906	0.144194	0	0.000895509	0.193325	0.126017	0.0248827	0.168447	0	1	0	0.68038	0.063625	0	0.124328	0.386219	0.493592	0.845498	0.0458845	0.490746	0.840124	0.874225	0	0.946883	0	0	0	0	0	0.250935	0.548532	0	0	0	0	0	0	0	0.126162	0.0816313	0	0.0512426	0	0.0615395	0.0460492	0.0559614	0.0135076
Mpl	0.0107884	0.015595	0.0131633	0	0	0	0	0	0	0.0214963	0.0268439	0	0.0204585	0	0	0.0125876	1	0	0	0	1	0	0	0	0	0	0.0049957	0	0.00763873	0.0164944	0	0	0	0	0.00130726	0	0	0	0	0	0	0.0121948	0	0.00578437	0.00835911	0.00650582	0.00432702	0.00871331	0.004066
Tlr12	0.0719796	0	0.152439	0	0.0451745	0.0352283	0.211434	0.182379	0.235642	0.0542494	0.12663	0.0224145	0.146589	0.00750911	0.0420898	0	0	0.000824548	0	0	0	0.248819	0.180195	0	0.0444966	0.212734	0.0481915	0.0966239	0.138113	0	0	0	0	0	0.0207166	0.00181685	0	0	0	0	0.0824091	0.303752	0.0029179	0.0013896	0.00113911	0	0.28744	0.148343	0.249394
Lck	0.554837	0.572516	0.800059	0.912086	0.779998	0.900611	0.843836	0.746838	0.84207	0.433456	0.6378	0.448124	0.693415	0.348535	0	0	0	0	0	0	0	0.455695	0.231241	0.269359	0.455034	0.488675	0.660977	0.654608	0.818354	0	0	0	0.00451205	0	0	0	0	0	0.0247747	0	0	0	0	0	0	0	0	0	0
Smpdl3b	0	0	0	0	0	0	0	0	0	0	0	0	0	0	0	0	0.00452561	0	0	0	0	0	0	0	0	0	0	0	0	0	0	0	0	0	0	0	0	0	0	0	0.121902	0.00368436	0.126644	0.00889033	0.00904475	0	0.0117035	0.050715	0.00698469
C1qb	0.0172298	0	0	0	0	0	0	0	0	0	0	0	0.0106112	0	0	0	0.0256555	0	0.00374713	0	0.0138113	0	0.429206	0	1	0	0.0545469	0.0545589	0	0.00663351	0	0.0311049	0	0	0	0	0	0	0	0	0.00217353	0.521139	1	0.278278	0.236314	0.094433	0.0384358	0.00822779	0.00813488
C1qc	0.0142578	0	0	0	0	0	0	0	0	0.00504641	0	0	0	0	0.00339464	0.00236822	0.0131788	0	0	0	0.000846776	0	0.453146	0	1	0	0.0267826	0.0747553	0	0.00776053	0	0.0173602	0	0	0	0	0	0	0	0	0.00406907	0.327857	1	0.117822	0.123562	0.052244	0.00563874	0.00307499	0.00654282
C1qa	0.00156226	0	0	0	0	0	0	0	0	0.0117477	0.00786551	0	0	0	0	0	0	0	0	0	0	0	0.258516	0	1	0.00144237	0.0128605	0	0.000297993	0	0	0.00685727	0	0	0	0	0	0	0	0	0.00335131	0.121377	0.605793	0.115278	0.0949742	0.0524308	0.0289335	0.0085306	0.000354248
Padi4	0.00513756	0	0	0	0.0113658	0	0	0	0.00177897	0.0561729	0.0320324	0.0103158	0.0307763	0	0.0385251	0.017507	0.426355	0.00860878	0.0106669	0.00364357	0.783414	0	0	0	0.00503997	0	0	0.0291876	0.0126652	0	0	0.0103472	0	0	0	0	0	0	0	0	0	0.010396	0.0213221	0.000824197	0	0	0	0	0
Cdk6	0	0	0.0281924	0	0	0	0.0271504	0.0411382	0.0249322	0	0	0.0615817	0	0.250556	0.0141493	0	0.497336	0	0.333576	0.27333	0.405736	0.352768	0.212802	0.115989	0	0.282914	0	0	0.00752989	0	0	0.0203534	0.00333015	0	0	0.0434967	0.0395843	0	0	0	0.00561582	0	0	0	0	0	0	0	0
Abcb1a	0	0.412969	0	0	0	0	0.101488	0	0	0	0	0	0	0	0	0	0.00379657	0	0	0	0.0185348	0	0	0	0.229286	0	0.512312	0.783267	0.2927	0	0	0	0	0.398845	0	0	0	0	0	0	0	0	0	0.12468	0.00940262	0.773909	0	0	0.00375586
Sema3d	0.00778598	0.0303491	0	0	0	0	0.00300019	0	0	0.0208497	0	0	0.0114133	0	0	0	0	0.00566047	0	0	0.266526	0.00229859	0	0	0.01303	0	0	0	0	0.00877957	0	0	0	0	0	0	0	0	0	0	0	0.0326093	0.0773011	0	0.00964101	0	0	0	0
Fgl2	0	0	0	0	0	0	0	0	0	0	0	0	0	0	0	0	0	0	0	0	0.0566877	0	0	0.25635	0	0	0.00508867	0.104761	0	0	0	0	0	0	0	0	0	0.228417	0	0.339079	0.79681	0.779588	0.352922	0.275714	0.121115	0.535015	0.541708	0.447823	0.571647
Il6	0.00617719	0	0	0	0	0	0	0	0	0.00348966	0	0	0	0	0	0	0	0	0	0	0	0	0	0	0.0136495	0	0	0.0174341	0.0508006	0	0	0	0	0	0	0	0	0	0	0	0.00676163	0.0288294	0.0346189	0.0135897	0	0	8.98581e-05	0.0140055	0.00778158
Crmp1	0.0519053	0.155951	0.00232468	0.238324	0	0.0418746	0.0298183	0	0	0.0135895	0.00625988	0	0.0123935	0	0	0.0104837	0	0	0	0	0	0	0	0.820456	0.0300601	0.0355344	0.0182893	0.107942	0	0	0	0	0	0	0	0	0	0.00659121	0	0	0	0	0	0.000397416	0.015226	0	0	0.0019413	0
Bst1	0.0100903	0	0	0	0	0	0	0	0	0.00720147	0	0	0	0.0246553	0.320345	0	0.0411673	0.931295	1	0.326566	0.0103437	0	0	0	0.00559669	0	0	0	0	0	0	0.306339	0	0.0781284	0.0796384	0.0157181	0	0	0	0	0.46755	0.239622	0.251019	0.00587046	0.0555703	0	0.362624	0.538617	0.229331
Cd38	0	0.013116	0	0	0	0	0	0	0	0	0	0	0	0	0.674335	0.969808	0	0.999935	0.376311	0.194411	0	0	0	0.0265698	0.500091	0	0.00123256	0.0709629	0	0.794811	0.95748	0.26091	0.064673	1	1	1	1	1	1	1	0	0.0700244	0.305701	0	0	0	0.0191321	0.012449	0.182853
Ncapg	0.0221916	0	0.255268	0.134169	0	0	0.292541	0.483537	0.148178	0.210632	0	1	0	0.935885	0.112243	0	0.248215	0.623953	0.832451	0.984325	0.0759704	0.652449	0.858532	0.928134	0	0.836047	0	0.0582315	0	0	0	0.460437	0.885879	0	0	0	0	0	0	0	0.121671	0.210521	0.00154594	0.0660641	0.0185826	0.160867	0.0483716	0.0869308	0.0210294
Kit	0	0	0.176005	0	0	0	0	0.368278	0.262742	0	0	0	0	0	0	0	1	0	0.205176	0	1	0.327395	0.0935422	0.0747839	0.513074	0.385445	0	0.365045	0.847896	0	0	0	0	0	0	0	0	0	0	0	0.671881	0.571429	0.22511	0.951862	0.386423	1	0.863498	0.898598	0.81135
Lphn3	0.0231348	0	0	0	0	0	0	0	0	0.00874032	0	0	0	0	0	0	0	0.0011113	0	0.000501519	0	0	0	0	0.365013	0	0	0.0192583	0.00510101	0	0	0	0	0	0	0	0	0	0	0	0.0349459	0.0338117	0.0580535	0.573057	0.211589	1	0	0	0.42841
Pf4	0.0237446	0	0	0	0	0	0	0	0.0110296	0.0275245	0.0168469	0	0	0	0	0	1	0	0	0	0.170716	0.00340552	0.0306841	0	0.0106093	0	0	0.0107894	0.0122531	0.00321333	0	0	0	0	0	0	0	0	0	0	0	0.0123308	0.0932146	0	0.00930289	0	0	0	0
Il8	0.0471957	0.0121876	0	0	0	0	0	0	0.0198747	0.0321934	0.0171321	0	0	0	0	0	0	0	0	0	0	0.0182271	0	0	0.032528	0.000253924	0.0103154	0.0083882	0.00978003	0.00644237	0	0	0	0	0	0	0	0	0.00101336	0	0.167845	0	0.0143267	0.0163923	0.0209456	0.00595459	0	0.0108637	0.00239341
Cxcl2	0	0	0	0	0	0	0	0	0	0.00775038	0.00226025	0	0	0	0	0	0.00486321	0	0	0	0	0	0	0	0.0569158	0	0	0	0	0	0	0	0	0	0	0	0	0	0	0	0.0470453	0.0902867	1	0.0658301	0.0953904	0	0.0289198	0.0247851	0
Areg	0.0200522	0.0483933	0.00460527	0	0.00367611	0.0023755	0	0	0	0.0286284	0.00012967	0	0.00264871	0	0.000987564	0	0	0	0	0	0	0	0	0	0.00771585	0	0.0220881	0.0207037	0	0.000989436	0	0	0	0	0	0	0	0	0	0	0.00322921	0.012779	0.0137055	0	0.0160676	0	0.000411979	0.00198793	0
Cxcl13	0	0	0.00755049	0	0	0	0	0	0	0.0113219	0.00261335	0	0	0	0.000164581	0	0	0	0	0	0	0	0	0	0	0	0	0.0280046	0	0.00533336	0	0	0	0	0	0	0	0	0	0	0	0.00728292	0.0466982	0.221874	0.0521925	0.0271974	0.100091	0.0577689	0.0205372
Anxa3	0.00289213	0	0	0	0	0	0	0	0	0	0	0	0	0	0	0.000927217	0.114914	0	0	0	0.0631782	0	0	0	0.0487623	0	0	0	0.0214579	0	0	0	0	0	0	0	0	0	0	0	0.269775	0.101854	0.548423	1	0.691349	0.563184	0.998723	0.731516	0.676336
Ptpn13	0.0258604	0.533069	0	0	0.0009906	0.00463491	0	0	0	0	0	0	0	0	0	0	0	0	0	0	0	0.102448	0.57056	0.369805	0.0397048	0.0908074	0.0463473	0.098882	0.0278922	0	0	0	0	0	0	0	0	0	0	0	0	0	0	0.00463029	0.0143783	0	0	0	0
Spp1	0	0	0	0	0	0	0	0	0	0	0	0	0	0	0.029368	0	0	0.0183621	0	0.181337	0.00166696	0	0	0	0	0	0	0	0	0.000688114	0	0	0	0	0.00150161	0	0	0	0	0	0.388162	0.106781	0.657535	0.0368227	0.0389139	0.00276308	0.0995623	0.135084	0.0570555
P2rx7	0	0.516318	0	0.0112857	0	0.0212535	0	0	0	0	0.02572	0	0	0	0	0	0	0	0	0	0	0.339475	0.373794	0	0.0831151	0.347368	0	0.0281735	0.0445675	0	0	0	0	0	0	0	0	0	0	0	0.0416272	0.056222	0.110531	0	0.0516952	0.0138909	0.0831116	0.0636208	0.062977
Bcl7a	0.0484062	0	0.0547248	0.0025119	0.0387705	0.0484386	0	0.0287793	0.0018398	0.00788	0.0264566	0.113475	0.0532957	0.0956762	0.508892	0.0908794	0.0601232	1	0.795719	0.514386	0.0298656	0.0881553	0.0910401	0.0237791	0	0.0338798	0.00433534	0	0	0.050283	0.0805058	0.479968	0.274427	0.18513	0.307438	0.147734	0.112698	0	0.0199077	0.0199634	0	0	0	0	0	0	0	0	0
Fscn1	0.0120855	0	0	0	0	0	0	0	0	0	0.027733	0	0.00320604	0	0	0	0.0739424	0	0	0	0.0628443	0	0.0422906	0	0.00838924	0	0	0	0	0.00590394	0	0	0.0998066	0	0	0	0	0	0	0	0.768782	0.296949	0.157955	1	0.851153	0.64569	1	1	0.850006
Alox5ap	0	0	0	0	0	0	0	0	0	0	0	0	0	0	0.00999684	0.00416788	0.909541	0.0091003	0.254096	0.0236805	0.989334	0	0.00680975	0	0	0	0	0.0394475	0	0	0	0	0	0.034842	0	0	0	0	0	0	1	1	0.837866	0.956658	0.875117	1	1	1	1
Cdk14	0	0	0	0	0	0	0	0	0	0	0	0	0	0	0	0	0.188726	0	0	0	0.240811	0	0	0	0.144556	0	0	0.0217777	0	0	0	0	0.259818	0	0	0	0	0.0513557	0.011411	0.0180095	1	1	0.288574	1	0.874082	1	1	1	1
Cd36	0	0	0	0	0	0	0	0	0	0	0	0	0	0	0.863243	0.233605	0	0.0633851	0.185584	0.220123	0	0	0	0	0.013564	0	0	0.0775262	0	0.367314	0.485691	1	0.307113	1	1	1	0.544071	0.0940733	0.752544	0.906706	1	1	1	0.270371	0.204735	0.0704671	1	1	1
Clnk	0.00337603	0.00388023	0	0	0	0	0	0	0	0	0	0	0	0	0	0	0.112432	0	0	0	0.534719	0	0	1	0.0195413	0.0101837	0.223987	0.53807	0	0	0	0	0	0	0	0	0	0	0	0	0.556586	0.862976	0	0.0524333	0.00940282	0	0.580333	0.65211	0.476959
Txk	1	1	1	1	1	1	1	1	1	0.670775	1	0.339942	1	0.0440851	0	0	0	0	0	0	0	1	0.635647	0.87368	1	0.984207	1	1	1	0	0	0	0	0	0	0	0	0	0.00152169	0	0	0	0	0	0	0	0	0	0
Kdr	0.00696004	0.00535252	0	0	0	0	0	0	0	0.0202597	0.000814454	0	0.00161795	0	0.00425669	0	0.0565527	0	0.00797224	0	0	0	0	0	0.0259149	0	0.00286206	0	0	0.0012049	0	0.00198461	0	0	0	0	0	0	0	0	0.0354054	0.624509	1	0.0583167	0.289621	0.0789762	0.126605	0.181819	0.196258
Igfbp7	0.0290164	0.00262903	0	0	0	0	0	0	0	0	0.000115441	0	0.00472137	0	0	0	0	0	0	0	0	0	0	0	0.0307207	0	0.00909256	0	0	0.00244692	0	0	0	0	0.00356468	0	0	0	0	0	0.236621	0.145692	0.565114	0.0263602	0.0333544	0	0.00419895	0.00628553	0
Igj	0	0.000223664	0	0	0	0	0	0	0	0.0423662	0.0140755	0	0	0	0.0733113	0.864274	0.00099226	0.0107814	0.0513702	0.0391757	0	0	0	0	0.00294801	0	0.00498997	0.219675	0.0254146	0	0	0	1	0.0757031	0.498588	0	0	0.174279	0.900764	0.156331	0	0	0.0242909	0.479115	0.00308141	0.262296	0.191139	0.0177507	0.0791356
Rassf6	0.0293286	0	0	0	0	0	0	0	0	0.0282341	0	0	0.0038885	0	0.0151382	0.0182661	0.0456069	0	0	0.0151664	0.0612904	0.000987908	0	0	0.00344794	0	0.00032537	0	0.0162892	0.0187605	0.024993	0.00769601	1	0	0.00739863	0.00165132	0.0201452	0.210309	0.329226	0.00273543	0	0.00790851	0.00184098	0.00496899	0.0205643	0.00906806	0.00906657	0.00498516	0
Naaa	0	0	0	0	0	0	0	0	0	0	0	0	0	0	0.103054	0.105731	0	0	0	0	0	0	0	0	0	0	0	0.00927395	0	0.059447	0.0948787	0.0984141	0.0444187	0.13463	0.163549	0.0825392	0.0849875	0.170284	0.102728	0.262694	1	1	0.602721	0.329864	0.42094	0.140924	1	1	1
Cxcl9	0.00252086	0.00547813	0	0	0	0	0	0	0	0	0	0	0.00101324	0	0	0	0	0.000957233	0	0	0	0	0	0	0.101645	0	0.00174278	0	0	0.0117204	0	0	0	0.00290879	0	0	0	0	0	0	0.0667272	0.935466	0.98162	0.143511	0.362605	0.168569	1	1	1
Cxcl10	0	0.0133485	0.0228053	0	0	0	0	0.0366612	0.0460625	0	0.0135325	0	0	0	0	0	0	0	0	0	0.00289232	0	0.0291024	0.0389927	0.0931419	0	0.0148512	0.00831693	0.029738	0	0	0	0	0	0	0	0	0	0	0	0	0.367473	0.903603	0.101349	0.230635	0.0891014	0.289516	0.271325	0.203269
Rasgef1b	0	0	0	0	0	0	0	0	0	0	0	0	0	0	0.0945396	0.597512	0.0444398	0	0	0	0.0134676	0	0	0.135277	0.183156	0	0	0.00430859	0	0.596782	0.946603	0.141956	0.0696395	1	0.388526	0.819795	0.851822	0.154439	0.366416	0.148059	0.303663	0.554729	1	0.994177	0.578519	0.749885	0.317447	0.233144	0.350591
Plac8	0	0	0	0	0	0	0.0711164	0	0	0	0	0	0	0	0.0282668	0.00742759	0	0.0432162	0.142737	0.162741	0.063696	0.0146002	0.385135	0.0129814	0	0.246031	0	0	0	0.034297	0.0370665	0.280947	0	0.689656	0.152406	0.139423	0.0731136	0.726402	0.724254	0.754954	0	0.0663789	0.161448	0	0	0.170804	0.108597	0.0183516	0.453641
Hpse	0	0	0	0	0	0	0	0	0	0	0	0	0	0	0.364796	0.193491	0	0.0224146	0	0	0	0	0	0	0	0	0	0.0622846	0	0.193803	0.198209	0.564912	0.846722	0.377613	0.321708	0.295194	0.316769	0.385953	0.294778	0.295899	0.0319746	0.0639182	0.467077	0.0785409	0.165982	0.101882	0.118121	0.144978	0.156162
Sparcl1	0.00452508	0.00111477	0.00679214	0.000987761	0	0.00718249	0	0	0	0.00927628	0.0148081	0	0.0134869	0	0	0	0.00726351	0	0	0	0	0	0	0	0.0116402	0.0014108	0.0134886	0.00622486	0.0131396	0	0	0	0	0	0.000182056	0	0	0	0	0	0.589321	0	0.00199848	0.00448514	0.0132126	0.00359531	0	0	0
Adrbk2	0	0	0	0	0	0	0	0	0	0.00936702	0	0	0	0	0	0	0.277558	0	0	0	0.368513	0.00568912	0.00472204	0.00574323	0.237684	0	0	0.0335849	0	0	0	0	0	0.273217	0	0	0	0	0.0439969	0.040874	0.397081	0.593684	0.512681	1	1	1	0.853876	0.992363	0.887051
Tmem119	0	0.00383507	0	0	0	0	0	0	0	0.0295922	0.00608696	0	0.0179671	0	0.00204331	0	0	0	0.010432	0	0	0	0	0	0.0181239	0	0	0.00489609	0	0.0142141	0	0	0	0	0	0	0	0	0	0	0.00380884	0.0122647	0.0217136	0.0152675	0.0164311	0.00289516	0.00459224	0.00406756	0.00117147
Dtx1	0.00708758	0.621439	0.120012	0.397455	0.039387	0.0666232	0.581822	0.1116	0.185003	0	0	0	0	0	0.16848	0.202125	0	0.054232	0	0	0	0.0215245	0	0	1	0	1	1	1	0.0862266	0.242641	0	0.187315	1	0.149811	0.18491	0.158988	0.131166	0.486839	0.139489	0	0	0	0.0653083	0	0.395777	0	0	0
Cldn13	0.0110235	0	0.013746	0	0	0	0	0	0	0.035388	0	0	0	0	0.00773697	0.011549	0.01356	0	0	0	0	0	0	0	0	0	0.0218729	0.0525309	0	0	0	0.0234367	0	0	0.00117284	0.0105272	0	0.00796494	0	0	0.00298931	0	0	0.0226465	0.0136357	0.0295926	0.00700176	0	0.0262876
Pilra	0.0142295	0	0	0	0	0	0	0	0	0.00443581	0.0267651	0	0.00242399	0	0.0186723	0.0115757	0.251984	0.00307137	0.0292675	0.00460042	0.0960781	0	0	0	1	0	0.0703836	0.0927336	0.00891987	0	0	0	0	0	0	0	0	0.00892131	0	0	0.138183	0.125445	1	0.0873704	0.168438	0.0808727	0	0	0
Pilrb1	0	0	0.0234152	0	0	0	0	0	0	0	0	0	0	0	0	0.0157373	0.138223	0	0	0	0.0461564	0	0	0	0.941227	0	0	0.0407836	0.00977454	0	0	0	0	0	0	0	0	0	0	0	0.0240765	0.094483	0.689038	0.159109	0.0721619	0.234832	0	0	0.0419406
Flt3	0.00166802	0	0	0	0	0	0	0	0	0	0.0168441	0	0	0	0.00971677	0	0.39749	0	0.176723	0	1	0	0	0	0	0	0.00683384	0.0671263	7.15423e-05	0.398193	0	0	0.216394	0.00478313	0	0	0	0	0	0	1	1	0.387059	1	1	1	1	1	1
Slc46a3	0	0	0	0	0	0	0	0	0	0	0	0	0	0	0	0.054395	0	0	0	0	0	0	0	0	0.033032	0	0	0.0328763	0	0.0231437	0.0577127	0	0	0.173542	0.0142858	0.0331741	0.0394612	0.0588981	0.0237548	0.0695954	0.543336	0.446676	0.0557523	0.770522	0.322029	1	0.545556	0.58139	0.640095
Cav1	0.00249024	0.0305598	0	0	0	0	0	0	0	0.0709881	0.0124729	0	0.00685124	0	0	0	0	0	0	0	0	0	0	0	0.042854	0	0.0137374	0.000698495	0	0.0174777	0	0	0	0	0	0	0	0	0	0	0.080512	0.0243444	0.0207765	0	0.00715439	0	0	0.0101495	0
Met	0.00314448	0	0	0	0	0	0	0	0	0	0.000325297	0	0	0	0	0	0.0707568	0	0	0	0.123582	0	0	0	0	0	0	0	0.0209608	0	0	0	0	0	0	0	0	0	0.0151874	0	1	1	0.299365	0.0566644	0.0767137	0.0185805	0.897375	0.933431	1
Hilpda	0	0	0	0	0	0	0.000452718	0	0.00179611	0.0174769	0.0102093	0.0079337	0.00516314	0.0156162	0	0	0	0	0.00793597	0.00187949	0	0	0.0142309	0	0	0.00391073	0	0	0	0	0	0	0	0.000430629	0	0	0	0	0	0	0	0	0.0332858	0	0	0	0	0	0
Smo	0.246811	0	0.20632	0.0949292	0.625701	0.622359	0.0077597	0.122943	0.155866	0.222952	0.500816	0.351871	0.232305	0.503814	0	0	0.254793	0	0	0	0.357278	1	0.612527	0.0519018	0.0132888	0.799509	0.000943174	0.0266575	0.179506	0	0	0	0	0	0	0	0	0	0	0	0	0	0	0	0.00357669	0	0	0	0
Strip2	0.00266563	0	0	0	0	0	0	0	0	0.0263196	0.00146551	0.206098	0.0330217	0.381231	0	0	0	0	0	0	0	0.115335	0.163804	0	0	0.0690762	0	0.00119202	0.00254129	0	0	0	0	0	0	0	0	0	0	0	0.994429	0.569388	0.0410853	0.427548	0.350285	0.139456	1	1	0.929317
Mest	0.0177908	0.0103069	0.00039439	0	0	0.00278325	0	0	0.00338439	0.0267958	0.00970553	0	0.00617423	0	0	0.00327222	0.00214547	0	0	0	0	0	0	0	0.00466051	0	0	0.00913952	0.00942302	0.0185992	0	0	0	0	0.00572493	0	0	0	0	0	0	0.0742599	0.0905268	0.00591055	0.00858304	0.00164841	0.0168877	0.0326459	0.0121107
Tbxas1	0	0	0	0	0	0	0	0	0	0	0	0	0	0	0	0	1	0	0	0	1	0	0	0	0.464062	0	0	0	0	0.000462399	0	0	0	0	0	0	0	0	0	0	0.595053	0.590492	0.969355	0.0925065	0.287635	0.057232	0.472147	0.276783	0.392398
Trbv1	0.375765	0.488708	0.407061	0.800949	0.912914	0.911117	0.487112	0.452675	0.69537	0.21023	0.497683	0.322341	0.352017	0.276814	0	0	0	0	0	0	0.0105464	0.0252328	0.0810951	0.0188053	0	0.067444	0.0287405	0.00608325	0.0251925	0.00293565	0	0	0	0	0.00440743	0.00445894	0	0	0	0	0	0	0	0	0	0	0	0	0
Ephb6	0.988771	0.267445	0.575579	0.482655	1	1	0.200073	0.50278	0.567215	0.608555	1	0.473637	0.764034	0.202453	0	0	0.0102814	0	0	0	0.0359603	0.279723	0.0898431	0	0.050946	0.202316	0.0372328	0.0280456	0.169769	0	0	0	0	0	0	0	0	0	0	0	0	0	0	0	0	0	0	0	0
Gimap4	0.50595	0.790428	0.539539	0.756151	0.647967	0.670973	0.474305	0.475337	0.427851	0	0.077515	0	0	0	0	0.322286	0	0	0	0	0	0.109272	0.0639687	0.257279	0.651487	0.155413	0.840876	0.931671	0.697111	0.32406	0.340761	0	0	0.136268	0	0.0806148	0.181229	0.538455	0.467356	0.447093	0	0	0	0	0	0	0	0	0
Gimap7	0.223782	1	0.308904	0.32449	0.301778	0.268183	0.329509	0.437672	0.483345	0	0.123862	0	0	0	0.0293264	0.577522	0	0	0.0103985	0	0	0.0243343	0	0	0.675174	0.0360182	0.517523	0.654253	0.45361	0.646911	0.616668	0.0232406	0.123576	0.485487	0.310259	0.615724	0.589877	0.730931	0.449787	0.619541	0	0	0	0	0	0	0	0	0
Tmem176a	0	0	0	0	0	0	0	0	0	0	0	0	0	0	0	0	0.264191	0	0.0386746	0	0.34441	0	0	0	0.0259836	0.0522827	0.392234	0.11201	0	0	0	0	0	0	0	0	0	0	0	0.0133632	0.0460063	0.0416736	0.452065	0.894633	0.790109	0.675977	0.272894	0.218784	0.247447
Gpnmb	0.0532109	0	0	0.0724051	0.132723	0.14075	0	0	0	0.00885998	0.0193974	0	0	0	0	0	0	0	0	0	0	0	0	0	0.00293644	0.00110496	0.0122486	0.0162266	0	0	0	0	0	0	0	0	0	0	0	0	0.0529311	0.201499	1	0.0710807	0.00847706	0	0.00487746	0	0
Aqp1	0.0161232	0	0	0	0	0.00961008	0	0	0.00658869	0.0213179	0	0	0.0106838	0	0	0.00103733	0.264883	0	0	0	0.0327361	0	0	0	0.00240447	0	0	0.0367787	0.005585	0.0119175	0	0	0	0	0	0	0	0	0	0	0.00589572	0.261598	0.67987	0	0.0171468	0.0212541	0	0	0.0153973
Mmrn1	0.0239617	0.00412557	0	0	0	0	0	0	0	0.0453141	0.0111568	0	0.0158964	0	0	0	1	0.0963452	1	0.00394237	1	0.00729719	0	0	0.00399206	0	0.0277647	0.0257539	0	0	0	0.0104677	0	0	0	0	0	0	0	0	0	0.00270342	0	0	0	0.00144634	0	0	0.00114291
Tnip3	0.0127499	0.062994	0	0	0	0	0	0	0	0.0128261	0.00428201	0	0	0	0	0	0.44251	0	0	0	0.674218	0	0	0	0.0132524	0	0	0.0148869	0.00687352	0	0	0	0	0	0	0	0	0	0	0	0.37151	0.098769	0.735392	0.0472841	0.208466	0	0.0346127	0.0174947	0.0264192
Igkv1-135	0.00119492	0	0	0	0	0	0	0	0	0.00629151	0.0140089	0	0.0066427	0	1	1	0.0113766	1	1	0.315846	0	0.000404316	0	0	0	0	0	0.153491	0.0227453	1	1	1	1	1	1	1	1	1	1	1	0	0	0.118262	0.0344282	0.00606577	0.0854871	0.00910419	0.000297245	0.038361
Igkv1-117	0.00176287	0	0	0	0	0	0	0	0	0.00688879	0	0	0.00652482	0	1	1	0	0.819643	0.533157	0.129101	0	0	0	0	0.00412452	0	0	0.770853	0.0174431	1	1	1	1	1	1	1	1	1	1	1	0	0	0.000132057	0.593455	0	0.18085	0.176683	0	0.0166427
Fabp1	0.0452681	0.0251529	0	0	0	0	0	0	0.00698076	0.021831	0	0	0.00380478	0	0	0	0	0	0	0	0	0.0166147	0	0.00193031	0	0	0.011118	0.0102767	0.0221162	0	0	0	0	0	0	0	0	0	0	0	0.043918	0.00562179	0.0221134	0	0.0240484	0	0	0	0
Cd8b1	1	0.324834	1	0.695926	0.952324	0.880528	1	1	1	1	1	1	1	1	0	0	0	0	0	0	0	0.11141	0.0457532	0	0.185859	0.0486406	0.137888	0.124109	1	0	0	0	0	0	0	0	0	0	0	0	0	0	0	0.0489394	0.0368137	0	0.220717	0.130181	0.121309
Cd8a	1	0	1	0	0.246812	0.217043	1	1	1	1	1	1	1	1	0	0	0	0	0	0	0	0.0305318	0.0859605	0.307319	0	0	0.2908	0.243967	0.335824	0	0	0	0	0	0	0	0	0	0	0	0	0.284871	0	0.0674841	0.0329404	0.0187894	1	1	1
Asprv1	0.00123952	0.00596397	0.00128462	0	0.000461895	0	0	0	0	0.0331676	0.0201376	0	0.0108708	0	0.0019483	0.032632	0.0448171	0.00565385	0	0	0.0126455	0	0	0	0.00851445	0	0.0218314	0.0197154	0	0.0116407	0	0.00875591	0	0	0	0.00212149	0	0.00333194	0	0	0.0126241	0	0.07394	0.329709	0.054448	0.186597	0.386043	0.556518	0.339262
Gata2	0.0239185	0.0235133	0.0109872	0	0.00130738	0.00191694	0	0	0	0.0127262	0.0313229	0	0.0122483	0	0	0	1	0	0	0	0.833975	0.0182221	0	0	0.0128222	0.00036173	0.00909913	0.016376	0	0.00308379	0	0	0	0	0	0	0	0	0	0	0.0103003	0	0.00364415	0.0202848	0.017814	0.0128366	0.00167473	0.00853087	0.0071684
Chl1	1	0.00846565	0.184094	0.181392	1	1	0.00792386	0.0678187	0.0917768	0.0536098	0.767545	0	0.00974345	0	0	0.00257605	0	0	0	0	0	0	0	0.0272748	0.0136688	0.00227941	0.00441662	0.015161	0.00281863	0	0	0	0	0	0	0	0	0	0	0	0	0.0137367	0	0	0.0191426	0	0	0.00452705	0
Il17re	0.0241447	0.0261109	0.0113681	0	0	0	0	0	0	0.0529663	0.00500388	0.0125856	0.132609	0	0	0	0.0531627	0	0	0	0.163591	0.0408769	0.0549661	0	0.00932358	0.0483842	0.415898	0.0529926	0	0.00345284	0	0	0	0	0	0	0	0	0	0	0	0.00626808	0.00279503	0.0105875	0.00805883	0.000885378	0.00288556	0.00105488	0
Cecr2	0	0	0	0	0	0	0	0	0	0.049348	0	0	0.0224474	0	1	0.53416	0.0188182	1	1	1	0	0	0	0	0	0	0.00907355	0.0312833	0	0.45091	0.298932	1	0.859243	0.136343	0.992856	0.860217	0.815499	0.513952	0.614283	0.499327	0	0	0.00109044	0.0470702	0.0186227	0.0113748	0	0.00580681	0
Tuba8	0	0	0	0	0	0	0	0	0	0.0165923	0	0.012465	0.0363047	0.0037588	0	0	0.506004	0	0	0	0.0547156	1	0.963212	0.0102583	0	1	0.0427984	0.00495691	0	0	0	0	0	0	0	0	0	0	0	0	0	0	0	0.00326388	0.00233824	0	0	0.00229781	0
Aicda	0.0169106	0.0255871	0	0	0	0	0.00326702	0.00326953	0.00269953	0.0194266	0	0	0.00419442	0	0.159999	0	0	0.0172601	0	0	0	0.0161365	0	0	0.0460218	0	0.00967072	0.0290723	0.001835	0.00158579	0	0.454307	1	0	0.23129	0.0148196	0	0.106947	0.0257125	0.574903	0	0	0.0123672	0.00506066	0.0107695	0	0	0.0107376	0
Clec4a1	0.00915483	0	0	0	0	0	0	0	0	0.0120076	0	0	0	0	0	0.00281742	0.021996	0	0.00242915	0	0.0190078	0	0.190343	0	1	0	0.0227732	0.218499	0.01083	0.000585753	0	0.00108296	0	0	0	0	0	0	0	0	0.0272333	0.162905	1	0.881292	1	1	0.00958366	0	0.0155685
Clec4a3	0.00705469	0	0	0	0	0	0	0	0	0	0	0	0	0	0.000414307	0.00248862	0	0	0	0	0	0	0.131493	0	0.541131	0	0.0117331	0.0995265	0.0350766	0	0	0	0	0.011228	0	0	0	0.0227972	0	0.125474	0.0212767	0.0424256	0.823116	0.234078	0.808982	0.484999	0	0.00227517	0
Clec4a4	0	0	0	0	0	0	0	0	0.0187306	0.026786	0.00172908	0	0.00226788	0	0	0	0	0	0	0	0	0	0	0	0.00848684	0	0.000195614	0.0452352	0.010341	0	0	0	0	0	0	0	0	0	0	0	0	0.0519344	0.040474	1	0.419603	1	0	0	0.0119438
Clec4b1	0.0177164	0.0208773	0	0	0	0	0	0.00128559	0	0.061042	0.0169612	0	0	0	0	0	0	0	0.0140307	0	0	0.00589008	0	0	0.106003	0	0	0.0286815	0.158103	0	0	0	0	0	0	0	0	0	0	0	0.034028	0.0260424	0.190106	0.274501	0.401722	0.401744	0	0.0219504	0
Clec4b2	0.0301825	0	0.000785613	0	0	0	0	0	0	0.0118945	0.00413234	0	0.00176856	0	0	0	0	0	0	0.00429288	0	0	0	0	0.0410872	0	0	0.0093034	0.0282707	0	0	0	0	0	0	0	0	0	0	0	0.0891712	0.129466	0.0171184	0.044785	0.0353846	0.032181	0.311377	0.219947	1
Clec4n	0.00541496	0	0	0	0	0	0	0	0	0.0160878	0.0016871	0	0.00331874	0	0	0	0	0	0	0	0	0	0.462334	0	1	0	0	0.0420185	0.00232964	0	0	0	0	0.00437411	0	0	0	0	0	0	0.268577	0.185906	1	0.174628	0.466686	0.261594	0.00262407	0	0.0122359
Clec4d	0	0	0.0134331	0	0	0	0	0	0.00722588	0.00576983	0.0108906	0	0.00918695	0	0.00458885	0.0111173	0.0978242	0	0	0.0021851	0.113796	0.00301862	0	0	0	0	0	0.0210654	0	0	0	0	0	0	0	0	0	0	0	0	0	0.0234223	0.486554	0	0.00872428	0.00743271	0	0	0.000662849
Cd163	0.00726993	0	0	0	0	0	0	0	0	0	0.0102603	0	0	0	0	0	0.045504	0	0	0	0.0661796	0.0122122	0	0	1	0.00103247	0.0228172	0.00582208	0.00908898	0	0	0	0	0	0	0	0	0	0	0	0	0.00409104	0.272047	0	0.0420488	0.00557406	0	0	0.00531703
Klrb1f	0	0	0	0	0	0	0	0	0	0	0	0	0	0	0	0	0	0	0.0184571	0	0	0	0	0.652535	0.166639	0	0.577793	0.674948	0	0	0	0	0	0.0946855	0	0	0.0129729	0	0	0	0	0	0.00701273	0.202757	0.0611046	0.441245	0	0	0
Clec12a	0	0	0	0	0	0	0	0	0.00204996	0	0	0	0	0.000418025	0.0255186	0.0874039	0.09996	0	0.0246693	0	0.0641688	0.208035	0.316771	0.139648	0.230352	0.172893	0	0	0	0	0.0537036	0.00510566	0.340588	0.112579	0.186182	0.144198	0.0461913	0	0.0534873	0.0111603	1	0.693871	0.759195	0.120896	0.494618	0.157304	1	1	0.982527
Clec9a	0	0	0	0	0	0	0	0.0290889	0	0.0297542	0.00911429	0	0.0184414	0	0.00690656	0	0.0262102	0	0	0	0	0	0	0	0.014311	0	0	0.0296531	0.0095323	0	0	0	0.00420108	0	0	0.000414019	0	0	0	0	1	1	0.694795	0.517903	0.475317	0.376153	1	1	1
Klre1	0.0511855	0	0	0	0	0	0	0	0.00337814	0.0012351	0.00987321	0	0	0	0.00310065	0	0	0	0	0	0	0.0142059	0	0.00480546	0.553072	0	0.274348	0.614273	0.0494661	0.00664925	0	0	0	0	0	0	0	0	0	0	0	0.00475192	0.0017092	0	0.0129383	0	0	0.000282627	0
Klrd1	0	0	0	0	0	0	0.891954	0	0	0	0	0	0	0	0	0	0	0	0	0	0	0	0	1	0.895944	0	1	1	0.534927	0	0	0	0	0	0	0	0	0	0	0	0.499193	0	0.0878319	0.378726	0.164436	0.788543	0	0.0204551	0.357598
Bcl2l14	0	0.000996792	0	0	0	0	0	0	0	0.000989475	0	0	0.0015639	0	0.00135726	0	0	0	0	0	0.0121759	0.0900333	0.188915	0	0.0376594	0.0802515	0	0.0561116	0.0304364	0	0	0	0.00138498	0	0	0	0	0	0	0	0.0726335	0.285953	0.0513757	0.284961	0.0598701	0.0534683	0.871967	0.553659	0.460945
Mgst1	0.00399961	0.012023	0	0	0	0	0	0	0	0.0253906	0.00503568	0	0	0	0.274821	0.018584	0.213271	1	0.817231	0.417772	0.594622	0	0	0	0.129257	0	0	0.0347952	0.0202636	0	0	0.219555	0	0.152442	0.175054	0.0443372	0.0191968	0.282133	0.577766	0.277589	0.101044	0	0.142583	0	0	0	0	0	0
Hepacam2	0.0341341	0.087958	0	0	0	0	0	0	0.00205832	0	0	0	0	0	0.0548293	0.362495	0	0.0132451	0	0	0	0	0	0	0	0	0	0.0057152	0.00625086	0.480608	0.315078	0.0210467	0	0.347339	0.266062	0.248642	0.18239	1	1	1	1	1	0.0932495	0.0418214	0.0792262	0.00640162	1	1	1
Ica1	0.0297064	0.0210813	0.0078252	0	0	0	0	0	0	0.0314185	0.00550618	0	0.0147311	0	0	0	1	0	0.0444429	0	0.897801	0	0	0	0.00773898	0	0.00879657	0	0	0	0	0	0	0	0	0	0	0	0	0	0	0.0297078	0.156073	0	0	0	0	0	0
Dgki	0	0.016226	0	0	0	0	0	0	0.00370446	0.000106875	0.0147676	0	0	0	0	0	0	0	0	0	0	0	0	0	0.210941	0.00136506	0.0165394	4.20972e-05	0.0104209	0.015568	0	0	0	0	0	0	0	0	0	0	0.00351894	0	0.00809489	0.00492639	0.010821	0	0.00111167	0	0.00065843
Clec5a	0.00235097	0.000949944	0	0	0	0	0	0	0	0	0	0	0.0120965	0	0.0341842	0.0174831	0.382964	0.000321375	0.00277139	0.0322099	0.211145	0.000276436	0.0175377	0	0	0	0	0.023157	0	0	0	0.0041974	0	0	0	0	0	0	0	0	0.537702	0.03898	0.48269	0.0348935	0.104766	0.0181391	0	0.00129409	0
Gimap3	0.759515	1	1	1	0.780132	1	1	1	1	0	0.215171	0	0	0	0	1	0	0	0	0	0	0.0622837	0	0.30053	1	0.255632	1	1	1	1	1	0	0.120263	0.480152	0.309148	0.712709	0.932535	1	1	1	0	0	0	0	0	0	0	0	0
Tmem176b	0	0	0	0	0	0	0	0	0	0	0	0	0	0	0	0	0.522099	0	0.122082	0	0.680796	0	0.0211252	0	0.00501314	0.0339441	0.393799	0.0681589	0	0	0	0	0	0	0	0	0	0.00133456	0	0.0199254	0.061095	0.0311815	0.546429	0.832619	0.727097	0.832331	0.222294	0.224116	0.316496
Osbpl3	0	0.133424	0	0	0	0	0	0	0	0	0	0	0	0	0	0	0.0501546	0	0	0	0.05073	0.0785874	0.199231	0.709043	0	0.0696482	0.224047	0.178109	0	0	0	0	0.0631639	0	0	0	0	0	0	0	0.0626582	0.101339	0	0.0485331	0.0203302	0	0.170893	0.196249	0.0920308
Inmt	0.0103257	0.00721759	0	0	0	0.0133911	0	0.00368491	0	0.038901	0.00921746	0	0	0	0.0038386	0	0	0	0	0	0	0.00749388	0	0	0.021504	0	0.0276731	0.0157128	0.00496767	0.00939087	0	0	0	0	0	0	0	0	0	0	1	0.0413865	0.000765033	0.00542027	0.00914443	0	0	0.00405647	0
Hpgds	0	0	0	0.00770885	0	0	0	0	0	0	0	0	0	0	0.00534628	0.0302149	0.0230816	0	0	0	0.116104	0	0.104711	0	0.212648	0	0	0	0	0.0396954	0.0751806	0.00345877	0.451542	0.2091	0.00605509	0.0300056	0.0574607	0.0255125	0.299644	0.00801891	0.114605	0.0185989	0.247083	0.118611	0.0599891	0.306315	0	0.00221401	0.0954331
Il12rb2	0.0895005	0	0.0127109	0	0	0	0	0	0.00422972	0	0.0214542	0.0828155	0	0.193874	0	0	0.00996031	0	0	0	0.031896	0.16245	0.185264	0.145695	0.129473	0.0567199	0.222844	0.367803	0.0154262	0	0	0	0	0	0	0	0	0	0	0	0.104602	0.0588201	0	0.139194	0.0295535	0.354086	0.0141229	0.0475412	0.101841
Il23r	0.00837775	0	0	0.00536201	0	0	0	0	0	0.00435387	0.00757842	0	0.00246218	0	0	0	0	0	0	0	0	0.0043676	0	0	0.193957	0.145934	1	0.606914	0.0138557	0.00850008	0	0	0	0	0	0	0	0	0	0	0.0128898	0	0.00561413	0.11207	0.0045298	0.000801277	0.00137875	0.0389188	0.00666577
Igkv5-43	0.0101802	0	0	0	0	0	0	0	0.0329618	0.0111342	0	0	0	0.00338188	1	1	0	0.707581	0.0829841	0.0106936	0	0	0.000112206	0	0.0269188	0	0	0.0107419	0.0170642	0.953022	1	1	0.832702	0.957518	1	1	1	1	1	1	0	0	0	0.0381531	0	0.00194296	0	0	0.014864
LOC637260	0	0	0	0	0	0	0	0	0	0	0	0.000430966	0.0335407	0	0.881834	0.845191	0	0.374964	0.270763	0.00175901	0	0.000717888	0	0	0	0	0	0	0	0.637475	0.847674	0.746652	0.520208	0.621838	0.80123	0.697601	0.755	0.53186	0.899064	0.587185	0	0	0	0.0144178	0	0	0	0.00960222	0
Reg3g	0.0428727	0.0255929	0	0.00181061	0	0	0	0	0.00325274	0.0143563	0.0310917	0	0.0052968	0	0	0.00246549	0	0	0	0	0	0.00796366	0	0	0.0149478	0	0.0625873	0.0070776	0.024817	0.0123892	0	0	0	0	0.00051618	0	0	0	0	0	0	0	0	0	0.00196603	0	0.005812	0.00250425	0
Cd207	0	0.0117576	0.0118972	0	0	0.00157295	0.00790175	0	0	0.00885523	0.00364349	0.000231729	0	0	0.00188662	0.0180171	0	0	0	0	0	0	0	0	0.00909029	0	0.0306403	0	0	0.0206275	0	0	0	0.012796	0.00602866	0.00207139	0	0.00285575	0	0	0.639432	0.0477061	0.0444262	0.022928	0.00904137	0.0113967	0.0324395	0.211314	0.164599
Lrig1	0.319707	1	0.243344	0.743601	0.486674	0.509212	0.476911	0.300552	0.491075	0.301553	0.197282	0.164436	0.483456	0.0517102	0	0	0	0	0	0	0	0.040489	0	0.0357843	0.0323753	0.0731424	0	0	0.187787	0	0	0	0	0	0	0	0	0	0	0	0	0	0	0.00657112	0	0	0	0	0
Il5ra	0	0.0119492	0	0	0	0	0	0	0.00647439	0.0127169	0	0.0107256	0	0.0131769	0.459131	0.719479	0	0.0551108	0	0.110229	0	0	0	0	0.0126981	0	0	0.0180629	0.0109953	0.83589	0.60354	0.472371	0.0135768	0.606041	0.946791	1	0.943828	1	1	1	0	0.000799705	0.000446464	0	0	0	0	0	0
Alox5	0.00120981	0	0	0	0	0	0	0	0	0.0123478	0	0	0	0	0.0203643	0.0202691	0.177435	0	0.00431948	0.0117418	0.121599	0	0	0	0.0054935	0	0	0.00881914	0	0	0	0	0	0	0	0	0	0	0	0	0.163332	0.0143029	0.045439	0.00913708	0.0278317	0.0098449	0	0.000705529	0.00326593
Rassf4	0	0	0	0	0	0	0	0	0	0	0	0	0	0	0.643714	0.33224	0.0596001	0.400929	0.0794979	0.0304782	0.200206	0	0	0	0.241167	0	0	0.0243187	0	0.578582	0.180268	0.56879	0.211999	0.184951	0.723617	0.419058	0.238244	1	1	1	0.884168	0.778471	0.803393	0.979127	0.844232	1	0.802333	0.880226	0.666925
Klrg1	0.0232231	1	0	0	0	0	0	0	0.00446507	0.0108113	0.0218591	0	0.0020278	0	0	0	0	0	0	0	0	0	0	0.0177633	0.00985107	0	0.00612985	0.0343103	0.0221942	0.000706494	0	0	0	0	0	0	0	0	0	0	0	0.0214473	0.0204493	0.0256742	0.0135411	0.00502258	0.00827936	0.000177207	0
C3ar1	0	0	0.00895565	0	0	0	0.0129347	0	0	0	0	0	0.00763732	0	0.00464711	0.0199954	0	0	0	0	0	0	0.30579	0	0.00926116	0	0	0.00399697	0.0217896	0.00639282	0	0	0	0.00526479	0.00662476	0	0.0052064	0.000719272	0	0	0.0433418	0.172825	1	0.00625193	0.029385	0.0116951	0	0.0170924	0.0015349
Clec4e	0.016458	0.0025813	0	0	0	0	0	0	0	0.0145954	0.0134346	0	0	0	0	0	0.110738	0	0	0	0.377024	0	0	0	0	0	0	0.0246558	0	0.00426682	0	0	0	0	0	0	0	0	0	0	0	0	0.897598	0	0.00853432	0	0	0	0
C1s	0.00447301	0	0	0	0	0	0	0.000788442	0.0283525	0.00789742	0.0125661	0	0	0	0	0	0	0	0.000928584	0	0	0	0	0	0	0	0.025673	0	0.0335043	0	0	0	0	0	0	0	0	0	0	0	0.106781	0	0.00765567	0.000622279	0.000786986	0	0	0.0105904	0
Cd4	1	1	0	1	1	1	0	0	0	1	1	1	1	0.0460386	0	0	0	0	0	0	0	0	0	0	0.0407429	0.0327028	0	0	0	0	0	0	0	0	0	0	0	0	0	0	0	0.0215907	0.0102765	0.760378	0.841997	1	0.00746618	0.00604265	0.00773618
Lag3	0	0.225082	0	0	0	0	0	0	0	0.0304909	0	0	0.0292616	0	0	0	0	0	0	0	0.0285168	0	0	0.0322942	0.064143	0	0	0.030078	0	0	0	0	0	0	0	0	0	0	0	0	0	0	0	0.0757258	0.148303	0.023766	0.0440706	0.0409469	0.152937
Klrb1c	0.00928682	0	0	0	0	0	0.0106493	0	0	0.0279366	0	0	0	0	0.00336287	0	0.0337357	0.00314391	0.236949	0	0.0032951	0	0	0.261158	1	0.2705	1	1	0.31677	0	0	0	0	0	0	0	0	0	0.00867726	0	0	0	0.0862369	0	0.00196313	0	0	0	0
Klrb1b	0	0.00278009	0	0	0	0	0	0	0	6.95854e-05	0	0	0	0	0	0	0	0	0	0	0	0	0	0.134818	0.227573	0.0116846	0.0777918	0.52482	0.00739717	0	0	0	0	0	0	0	0	0	0	0	1	0.491653	0.549593	0.181104	0.503533	0.00126893	0.00215296	0.00923894	0
Klrk1	0	0	0	0	0	0	0	0	0	0	0	0	0	0	0	0	0	0	0	0	0	0	0	0.366656	0.361404	0	1	1	0.0669926	0	0	0	0	0	0	0	0	0	0	0	0.37889	0.405009	0.204617	0.0671878	0.147986	0.0862917	0.404848	0.482344	0.503825
Clec7a	0.0100957	0	0	0	0	0	0	0	0.00374018	0	0	0	0	0	0	0	0.0570447	0	0	0	0.0239225	0.00267811	0.033887	0	0.0537687	0	0	0.0454068	0	0	0	0	0	0	0	0	0	0	0	0	0.413421	0.374976	1	0.715618	1	0.646701	0.160092	0.120118	0.334458
Olr1	0.00890331	0	0.00132558	0	0	0	0	0	0	0.0383081	0	0	0.0128894	0	0	0.00106409	0.0237085	0	0	0	0.00504407	0	0	0	0	0	0	0	0.00287426	0.0203829	0	0	0	0	0.00335024	0	0	0	0	0	0.191567	0.0475246	0.203614	0.00322418	0.0104936	0	0.0372484	0.0596014	0.0449625
Klrc3	0.0204789	0.0208148	0	0	0	0	0	0.00330332	0.0102233	0.0234955	0.00789482	0	0.0182587	0	0	0	0	0	0	0	0	0.022575	0	1	0.778298	0.000589311	0.955705	1	0.272799	0	0	0	0	0	0	0	0	0	0	0	0	0.00953627	0.00390999	0	0.00901898	0	0	0	0
Klrc2	0.010551	0.0169075	0.00341937	0	0	0	0	0	0	0.0282496	0	0	0.0027675	0	0	0	0	0	0	0	0	0	0	1	1	0.0195606	1	1	0.420247	0.00379613	0	0	0	0	0	0	0	0	0	0	0	0	0.0318504	0	0.00162987	0	0	0	0
Klrc1	0	0.00552082	0	0.00340534	0	0	0	0	0	0	0.00649264	0	0.00271564	0	0	0	0	0.00552208	0	0	0	0.00119457	0	1	1	0.113059	1	1	1	0	0	0	0	0	0	0	0	0	0.000338694	0	0	0	0.0193404	0	0	0	0	0	0
Klri1	0.00790478	0	0	0	0	0	0	0	0	0.00728557	0	0	0	0	0	0	0	0	0	0	0	0	0	0.539267	1	0.0034369	0.86774	1	1	0	0	0.00174533	0	0	0.0199654	0	0	0	0	0	0.271519	0.517506	0.280293	1	0.899634	1	0.948425	0.742032	1
Klri2	0.00842614	0	0	0	0	0	0	0	0	0.0109522	0.00418887	0	0	0	0.00315732	0	0	0	0	0	0	0	0	0.679824	0.520172	0	0.400047	1	0.0651309	0	0	0	0	0	0	0	0	0	0	0	0.0168126	0.0246018	0.188392	0.574465	0.273917	1	0.0272101	0.0297196	0.113845
Gm156	0.000101407	0.00626584	0.000471628	0	0	0	0	0	0.0165674	0.00621902	0.0100718	0	0.00997916	0	0	0	0.00535304	0.0151472	0	0	0	0	0	1	0.00804354	0	0.0255274	0.0812842	0.00547788	0	0	0	0	0	0.00847289	0.00850566	0	0	0	0	0	0.00974073	0	0.000716536	0	0	0.000984338	0	0
Klra17	0.000662958	0	0	0	0	0	0	0	0.00421546	0.00392519	0.00370689	0	0	0	0	0	0	0	0	0	0	0	0	0	0.0128981	0	0.0110539	0.108214	0.0445959	0	0	0	0	0	0	0	0	0	0	0	0	0.00537982	0.0847726	0.0189361	0.0510493	0.0370504	0.0608126	0.0192017	0.320203
Klra5	0.054613	0	0	0	0	0	0	0	0	0.0166526	0	0	0	0	0	0	0	0	0	0	0	0	0	1	0.0430591	0.0343321	0.254351	0.388134	0.0229258	0.00346532	0	0	0	0	0	0	0	0	0	0	0.190503	0.158576	0.00179569	0.0123238	0.00131403	0.0255252	0.263307	0.0633886	0.689449
Klra3	0.0560652	0	0	0	0	0	0	0	0	0	0.00841104	0	0	0	0	0	0	0	0	0	0	0	0	0.00893791	0.130987	0.0146569	0.19856	0.190083	0.108895	0	0	0	0	0	0	0	0	0	0	0	0.0852524	0	0.0208701	0.0408509	0.0341872	0.0968843	0.0267769	0.039388	0.0658079
Klra2	0.0134711	0	0	0	0	0	0	0	0	0.0341444	0.0111415	0	0.00248652	0	0.0049642	0.00256408	0.0856833	0.0105428	0.0122595	0.00765659	0.0274973	0.00827192	0	0	0.298443	0	0.0395587	0.0800335	0.0388069	0.0040252	0	0.00296543	0	0	0	0	0	0	0	0	0.187213	0.0831854	1	0.00744496	0.209515	0.0177576	0	0.00248335	0
Styk1	0.000355607	0.0137261	0.00105503	0	0	0.000715912	0	0	0.00376588	0	0	0	0	0	0.000764168	0	0	0	0	0	0	0	0	0.00891091	0.0905357	0.00415025	0.0609134	0.11887	0.0267902	0.0103106	0	0	0	0	0.00325592	0	0	0	0	0	0.00319093	0.0100675	0	0.00680211	0.00439808	0.00310606	0.007789	0.00023159	0
Dusp16	0	0	0	0	0	0	0	0	0	0.00546746	0.036964	0.0207901	0.030683	0	0.0604039	0.0997967	0.0152706	0.0687589	0.0370105	0	0.0434584	0	0.00582836	0	0	0	0	0	0	0.0718357	0.11795	0.0653569	0.184601	0.68957	0.0909375	0.101365	0.0982639	0.0435944	0.084651	0.0588918	0.178911	0.236519	0.167498	0.259251	0.0694528	0.310968	0.222311	0.141989	0.226284
Plbd1	0	0	0	0	0	0	0	0	0	0.0124711	0	0	0	0	0.00143113	0.29333	0.231404	0	0	0.0166839	0.181702	0	0.158062	0	0.692737	0	1.23368e-05	0.109772	0	0.229175	0.372843	0	0.0037252	0.917296	0.022653	0.0349241	0.0805869	0.737748	0.545818	0.825246	1	1	1	1	1	1	1	1	1
St8sia1	0.862989	0.259731	1	1	1	1	1	1	1	0.463339	0.665767	0.404846	0.619851	0.273567	0	0	0	0	0	0	0	1	0.785662	0	0.0103071	1	0	0	0.503181	0	0	0	0	0	0	0	0	0	0	0	0	0	0.00291123	0.513094	0.273151	0.556082	0.00397556	0.0225271	0.0371659
Bhlhe41	0.0071122	0	0	0	0	0	0	0	0	0	0.0223032	0	0	0	0.543167	0.542161	0	0.108333	0.0204752	0	0	0	0	0	0.017697	0	0	0.0172848	0.0447706	0.155545	0.0352501	1	0.0148753	0.385181	1	0.645135	0.316956	1	1	1	0.0284376	0	0.0346939	0.00293182	0.00470878	0	0	0	0
Lilra5	0.0184545	0.0027841	0.00357648	0	0	0	0	0	0	0.0378767	0.00598308	0	0.0255827	0	0.00362248	0	0	0	0	0	0	0	0	0	0.175003	0	2.06969e-05	0.0534132	0.00203776	0	0	0	0	0	0	0	0	0.000727453	0	0	0.076936	0.0487313	0.254931	0.0179005	0.0273717	0.0157912	0	0	0.0117264
Ncr1	0.00595379	0.00939275	0.00257373	0	0	0	0	0	0.0117252	0.0213359	0.0239406	0	0.0213266	0	0.0100387	0	0	0	0	0	0	0.00858232	0	0.0308132	0.251952	0.00633849	0.958661	1	0.0287015	0	0	0	0	0	0	0	0	0	0.0128215	0	0	0	0.0507752	0.00944047	0.0141942	0.00483403	0	0	0
Cd79a	0	0.0199131	0	0.0417546	0	0	0.00675006	0	0.00488393	0	0.0111541	0	0	0	1	1	0.0584077	1	1	1	0	0	0	0	0.155591	0	0	0.58975	0.0382502	1	1	1	1	1	1	1	1	1	1	1	0.0664395	0.0456136	0.31701	0.00727268	0.0145992	0	0.00781238	0	0
Tyrobp	0	0	0	0	0	0	0	0	0	0	0	0	0	0	0	0	0.0909171	0	0	0	0.00416407	0	0	0.0995715	0.311101	0	0	0.0615755	0	0	0	0	0	0.051891	0	0	0	0.0569135	0.0307504	0.0940576	0.44721	0.605197	0.833516	0.735541	0.730416	0.896303	0.479871	0.417897	0.528305
Siglecg	0	0	0	0	0	0	0	0	0	0	0	0	0	0	1	1	0.00630049	1	0.808575	0.587622	0.0272907	0	0	0	0	0	0	0.0532927	0	1	0.958316	1	0.511873	1	1	1	1	1	1	1	0.12936	0.139932	0.0779544	0.756987	0.263326	0.796174	0.203396	0.207288	0.139722
Nkg7	0	0	0.978591	0	0	0	1	1	1	0	0.0141498	0	0	0	0	0	0.135132	0	0	0	0.18441	0.857248	0.586778	1	1	1	1	1	1	0	0	0	0	0	0	0	0	0	0	0	0	0	0	0	0	0	0	0	0
Cldnd2	0.0255162	0	0.114609	0	0	0	0.274668	0.20927	0.179056	0.0138762	0.000717201	0	0	0	0	0	0.0507624	0	0	0	0.0414923	0.0567871	0	0.0928093	0.198443	0.0296842	0.354519	0.546806	0.302313	0.00561691	0	0	0	0	0	0	0	0	0	0	0	0	0	0.00170025	0.00617913	0	0	0	0
Siglech	0	0	0.00586112	0	0	0	0	0	0	0	0	0	0	0	0.0116832	0.0149946	0	0	0	0	0	0	0	0	0	0	0	0.00264936	0.014283	0.0161521	0	0.00467008	0	0.00619544	0	0.00910589	0.000566947	0	0	0	0.0971097	0.0288981	0.0269161	0.133103	0.0641431	0.0468648	0.28055	0.110114	0.154517
Fam169b	0.36528	1	0.587513	0.618789	0.298521	0.39758	0.739787	0.616901	0.683865	0.176969	0.298722	0.309046	0.302359	0.468639	0.370359	0.486584	0	0.15207	0	0	0	1	0.756172	0.0753705	0.175139	1	0.467068	0.196615	0.704611	0.412748	0.433203	0.34246	0	0.369301	0.343258	0.324488	0.368125	0.50154	0.705822	0.417246	0	0	0	0	0	0	0	0	0
A530021J07Rik	0.0118528	0	0.124034	1	0.062991	0.175017	0.582834	0.357298	0.212056	0	0	0	0.00693708	0	0.00183768	0	0	0	0	0	0	0.0161883	0.00752693	0.110274	0.326307	0.0864728	0.0378143	0.0650128	0.638433	0	0	0	0	0	0	0	0	0	0	0	0	0.0202815	0	0.00053319	0.0158868	0	0.00488402	0.0110551	0
Rab38	0	0	0	0	0	0	0	0	0.00649352	0.0194888	0	0	0	0	0	0	0.972595	0	0	0	1	0	0	0	0.0317995	0	8.67054e-05	0.00727728	0.00552741	0	0	0	0	0	0	0	0	0	0	0	0	0.00627163	0.0171221	0.129861	0.097769	0.0969228	0.0997571	0.0721932	0.0882609
Sytl2	0.709495	0.807348	0.118807	0.557432	1	1	0.0566242	0.102676	0.0686777	0.00993878	0.377424	0	0.0147961	0	0	0	0	0	0.0127779	0	0	0.586676	0.51226	0.451222	0.104598	0.534714	0.622209	0.459939	0.245175	0	0	0	0	0	0	0	0	0	0	0	0	0	0	0	0	0	0	0	0
Rab30	0.00483347	0	0	0	0	0	0	0	0.00672486	0.023549	0.0162223	0	0	0	0.139577	0.492296	0	0	0	0	0	0	0	0	0	0	0	0.0259236	0	0.288249	0.655089	1	0.894537	0.910353	0.434574	0.536694	0.692639	0.480142	0.974263	0.50478	0.497111	0.351711	0.0105872	0.78752	0.21471	0.612531	0.861866	0.834179	0.569431
Pak1	0.0280368	0	0	0	0.0370488	0.0352158	0	0	0	0.0388999	0.106406	0.0603657	0.0694641	0.0362673	0	0	0.240946	0	0	0	0.407491	0	0.0300673	0	0.0360957	0.0073024	0	0	0	0	0	0	0	0	0	0	0	0	0	0	1	1	0.440419	0.642215	0.344163	0.714521	0.939505	0.865627	0.775847
Lrrc32	0.179586	1	0.0498438	0.282651	0.111234	0.0995929	0	0.0212996	0	0.0029552	0.0605822	0	0	0	0.0775519	0	0	0.00162888	0	0	0	0.0104236	0.00509318	0	0	0	0	0	0	0	0	0.217643	0.151691	0	0.0663185	0.0461544	0	0	0	0	0.0763044	0.0709367	0.222893	0	0.00387396	0.00166793	0.000887476	0	0.00851192
Adm	0	0.0185546	0	0	0	0	0	0	0.00119929	0.00366012	0	0	0.00032439	0	0.152495	0.0554959	0	0.0140876	0.000259396	0	0	0	0	0	0.0152312	0	0.0128683	0.0123941	0.00416724	0.00587055	0.00722816	0.295876	0	0.0234835	0.0382337	0.0348345	0.0103835	0.67984	1	0.0937103	0.031457	0	0.0237307	0.039563	0.0327362	0.0152202	0.0320936	0.036485	0.00757518
Nucb2	0	0	0	0	0	0	0	0	0	0	0	0	0	0	0.337312	0.0818283	0	0.195746	0.0533372	0.081882	0	0.0155031	0	0	0.00159293	0	0	0	0	0.115107	0.147947	0.14555	0.0294336	0.418911	0.282069	0.280241	0.223148	0.316926	0.282342	0.323011	0.307993	0.232255	0.169374	0.0244536	0.0740382	0.0358992	0.400669	0.320894	0.314231
Plk1	0.00142407	0.0362552	0.117587	0.198086	0	0	0.294487	0.188508	0.0402844	0.224943	0	0.969301	0	0.669365	0.0914519	0	0.108354	0.370288	0.57936	0.813329	0.0180879	0.625951	0.89926	1	0	1	0	0.0183236	0	0	0	0.270412	0.609662	0	0	0	0	0	0	0	0.0894924	0.132219	0	0.0318084	0.00255034	0.0459121	0.064534	0.0431889	0.0197277
Gdpd3	0.0148429	1	0.0214893	0	0.00723194	0	0	0.00404207	0	0	0	0.0188665	0.0121808	0.00289341	0.00114926	0.00724719	0	0.00637057	0.00370579	0.00321994	0	0	0	0	0.00197072	0	0	0	0	0	0.0069408	0	0	0	0	0.00880447	0.000755592	0	0	0	0	0	0	0	0.0156099	0.0141709	0	0	0
Itgam	0	0	0	0	0	0	0	0	0	0	0	0	0	0	0.0396799	0	0.332994	0.0869187	0.0847946	0.0182057	0.358468	0	0	0	0	0	0	0.00298108	0	0.000651122	0	0.0148208	0	0	0	0	0	0.601724	0.00107823	0.893915	0	0	0.869838	0.51729	0.448054	0.674959	0	0	0
Itgax	0	0	0	0	0	0	0	0	0	0	0	0	0	0	0	0	0	0	0	0	0	0	0	0	0.274194	0	0.0693123	0.454703	0	0	0	0	0	0	0	0	0	0	0	0	1	1	0.788242	1	1	1	1	0.957937	1
Itgad	0	0	0	0.00836433	0	0	0	0	0	0.000157301	0	0	0	0	0.00380465	0	0	0.000570847	0	0	0	0.00414534	0	0	1	0.0331019	0.161975	0.794263	0.179726	0	0	0	0	0	0	0	0	0	0	0	0	0	0	0.0245285	0	0.0244789	0	0.00168656	0.00713453
Cd163l1	0.0195021	0.0234447	0.00835887	0.0182956	0	0.00118113	0	0.00343029	0	0	0.00405126	0	0.00846896	0.0062774	0	0.00322174	0	0	0	0	0	0.845417	1	1	0.1135	0.373775	0.420446	0.780238	0.209994	0.0164653	0	0	0	0	0	0	0	0	0	0	0	0	0	0.00926916	0	0	0	0	0
5830411N06Rik	0.0203704	0.023546	0.0297029	0.0123612	0	0.00472081	0.0404777	0.016413	0.0161989	0.00855733	0.00108652	0	0.00890579	0.0234975	0.00428636	0.00185345	0	0	0	0	0	1	0.521051	0.00242231	0.141145	1	1	0.154603	0.481451	0.0126594	0	0	0	0	0	0	0	0	0	0	0	0	0	0.0148058	0.0278602	0	0.0026181	0.00942404	0
Lilrb3	0	0	0	0	0	0	0	0	0	0	0	0	0	0	0.419336	0.42688	0.0953169	0.0180687	0	0	0.0673779	0	0	0	0.281448	0	0.0118736	0.0214189	0	0.589796	0.349417	0.313568	0	0.254114	0.639202	0.610543	0.45716	0.832563	0.49126	0.860242	0.458287	0.496657	0.694456	1	0.829182	1	0.795258	0.734036	0.723576
Lair1	0	0	0	0	0	0	0	0	0	0	0	0	0	0	0	0	0.0581104	0	0	0	0.121477	0	0.00740005	0	0.179693	0	0	0	0	0	0	0	0	0.110316	0	0	0	0	0	0	0.0322958	0.00699485	0.359629	0.183536	0.0374334	0.585212	0.0111002	0	0.0140287
C5ar1	0.00791683	0	0	0	0	0	0	0	0	0.012152	0.0203781	0	0	0	0.0469765	0.0272278	0.190868	0.019138	0.0189045	0.0136037	0.112665	0	0	0	0.00821527	0	0.0159802	0.036399	0.0137586	0	0	0.00963103	0	0	0	0	0	0	0	0	0.210756	0.0292916	0.570743	0	0.0285553	0.00482007	0	0	0
Fosb	0	0.0596767	0	0	0	0	0	0	0	0	0.0784246	0	0	0	0	0	0.00916347	0	0	0	0	0.0781037	0	0	0	0	0.145886	0.1195	0.14763	0	0	0	0	0	0	0	0	0	0	0	0.842812	0.870643	0.922185	1	0.804417	0.314281	0.904166	0.906566	0.466344
Apoc2	0.0163248	0	0.00267591	0	0	0	0	0	0	0	0	0	0.0110104	0	0	0.0128719	0.000684229	0	0	0	0	0	0	0	0.0105862	0	0.00266402	0.0503527	0	0.00856845	0.0153248	0	0.0412141	0	0.00608961	0	0	0	0	0	0	0.00449657	0.178838	0.011148	0.0138138	0.00429715	0.00223848	0.00141442	0.00139323
Apoe	0	0	0	0	0	0	0	0	0	0	0	0	0	0	0	0.253105	0.319417	0	0	0	0.11943	0	0.221886	0	0.993723	0	0	0.00951841	0	0.036219	0.129578	0.000244362	0.389234	0.283777	0	0	0.0514204	0.168502	1	0.0107524	0.0273701	0.268067	1	0.363304	0.141511	0.158592	0.0585469	0	0.162419
Igsf23	0.074357	0.525924	0.112375	0.475156	0.382117	0.433213	0.0945811	0.145571	0.223738	0.104461	0.100769	0.00497221	0.171129	0	0	0	0	0	0	0	0	0.0038051	0.0461507	0	0	0.00104175	0.00221594	0	0	0.00394608	0	0	0	0	0	0	0	0	0	0	0	0	0.00324548	0.0127036	0.0229548	0.00855185	0	0.011459	0.00376142
Cd177	0.0171388	0.00665672	0	0	0	0	0	0	0	0	0.00593056	0	0	0	0.0589628	0.0653908	0.394404	0.0418935	0.0119639	0.0454075	0.257897	0	0	0	0	0	0.0161565	0.0499258	0	0.0273011	0	0.00113021	0	0	0.00507261	0.000107065	0	8.96376e-05	0	0	0	0	0.0259604	0.014849	0.0173362	0	0.00814164	0	0
Ceacam1	0	0	0	0	0	0	0	0	0	0	0	0	0	0	1	0.877638	0.311734	0.78975	0.430082	0.212272	0.205361	0	0	0	0	0	0	0	0	0.542146	0.722843	1	0.060967	0.624371	1	0.973579	0.828223	0.702742	0.721528	0.92552	0.106571	0.0060496	0.249301	0.0651996	0.0161999	0.09936	0	0.00329155	0.00504682
Ceacam2	0.0273686	0.0252475	0.0327904	0	0	0	0	0.00103679	0.0175571	0	0.0271629	0	0.00982348	0	4.16351e-05	0	0.0111347	0.00179914	0.0189248	0	0	0	0	0	0	0	0.00451998	0.0135769	0	0.00599424	0	0	0	1	0.0269787	0.00155808	0	0	0	0	0	0	0	0.0339	0.0196256	0.00706612	0.00693927	0.005628	0.0200942
Axl	0.00409637	0.0550014	0	0	0.0158071	0.00207259	0	0	0	0	0	0	0	0	0	0	0	0	0	0	0.0230227	0.0186271	0.131143	0	1	0.00993191	0.00389597	0.00120114	0	0	0	0	0	0	0	0	0	0	0.0166624	0	0.646645	0.276152	1	0.041524	0.509292	0.00876918	0	0	0
Zbtb32	0	0.0279067	0	0	0	0	0	0	0.00177337	0.000676773	0	0	0.00690421	0	0.00695587	0.0736408	0	0	0	0	0	0	0	0	0.0304926	0.000425957	0.011164	0.00729629	0	0.0594493	0	0	0.00506024	0.0187162	0.0140737	0.0067238	0	1	0.616078	1	0.00344796	0	0	0.00443886	0.0136719	0	0	0	0.00415995
Cd22	0	0	0	0	0	0	0	0	0	0	0	0	0	0	1	1	0	0.706297	0.35286	0.643056	0	0	0	0	0.269014	0	0.107733	0.430248	0.0549523	1	1	1	1	1	1	1	1	1	1	1	0.0051954	0.0315884	0.0728117	0.425961	0.189684	0.737525	0.0398319	0.0239393	0.0561
Cd33	0	0	0	0	0	0	0	0	0	0.00365787	0	0	0	0	0.0239845	0.0190705	0.329853	0.0144319	0.0305901	0.0164383	0.309652	0	0.00228819	0	0	0	0	0	0	0.00554119	0	0	0	0.00215218	0	0	0	0	0	0	0.0254657	0.00798035	0.408037	0.205397	0.341449	0.13407	0.0184034	0.0125823	0.189823
Siglece	0.00710733	0.00370502	0.00220518	0	0	0	0	0	0	0.000367667	0.0200427	0	0	0	0.00999034	0.0331852	0.0926903	0	0	0	0.0593212	0	0	0	1	0	0.00150206	0.0285135	0	0.0179335	0	0	0	0	0	0	0	0	0	0	0.00943954	0.0411819	0.458553	0.391895	0.246357	0.622573	0	0	0
Spib	0	0	0	0	0	0	0	0	0	0.00536164	0.0189598	0	0	0	1	1	0.00107522	1	1	1	0	0	0.00155309	0	0.00399189	0	0.00643342	0.0722385	0	1	1	1	1	1	1	1	1	1	1	1	0	0.000267328	0.0201525	0.631883	0.335437	0.269367	0.182605	0.110187	0.0951408
Saa3	0.0211635	0	0.0230939	0	0	0	0	0	0	0.00887724	0.00462966	0	0.00838579	0	0	2.37492e-05	0	0	0	0	0	0	0	0	0	0	0	0.0118149	0.00192265	0	0	0	0	0.0074782	0	0	0	0	0	0	0	0.00242908	0.236956	0.00157854	0	0.00947004	0	0	0
Mctp2	0	0	0.0535828	0.0155798	0	0	0.19277	0.108477	0.0348948	0	0	0	0	0	0.501344	0.0152203	0	0.515293	0.150092	0.197818	0	0	0	0.00339406	0	0	0.0535604	0.0532907	0.0141505	0.0127093	0.0155258	0.427678	0.0593444	0.0772068	0.485975	0.223017	0.06623	0.0188987	0	0.0829418	0	0	0	0	0	0	0	0	0
Anpep	0.00188058	0.00438805	0	0	0	0	0	0	0	0.00895824	0.0141308	0	0	0	0	0	0.0364219	0	0	0	0.0526421	0	0.00367804	0	0.0211801	0	0	0.00868464	0	0.00168598	0	0	0	0	0	0	0	0	0	0	1	1	0.503598	1	1	1	1	1	1
Aqp11	0.0575388	0.0107848	0.0781704	0.0338011	0.0636338	0.0401671	0	0.0582654	0.0205994	1	0.188983	1	1	1	0	0	0.00765471	0	0	0	0	0.298534	0.500919	0	0	0.313991	0.0119969	0.00805934	0.0314238	0	0	0	0	0	0	0	0	0	0	0	0	0	0	0	0	0	0	0	0
Slco2b1	0	0	0	0	0	0.00417316	0	0	0	0.00091005	0	0	0	0	0	0	0.0161912	0	0	0	0.017373	0	0	0	0.280753	0	0	0.0130085	0	0.00235162	0	0	0	0	0	0	0	0	0	0	0.0592138	0	0.0201857	0.0260778	0.0258433	0.00791546	0.00384609	0.0104247	0.0103059
P2ry6	0	0	0	0	0	0.00369674	0	0	0.00118158	0	0	0	0	0	0.00113395	0.00318805	0	0	0	0	0	0	0.0916364	0	0.032721	0	0.021921	0.0315538	0	0	0	0	0	0	0	0	0	0.000106807	0	0	1	0.970788	0.864343	0.367734	0.493795	0.541216	0.673378	0.813075	0.73743
Art2a-ps	0	1	0	0	0	0	0.026474	0	0	0	0	0	0	0	0	0	0	0	0	0	0	0	0	0	0.313752	0	0	0.350841	0.734638	0	0	0	0	0	0	0	0	0	0	0	0	0.0984799	0.659583	0.853782	0.31969	0.854838	0.403082	0.026114	0.156413
Trim30b	0	0	0	0	0	0	0	0	0	0	0	0	0	0	0.34435	0.735523	0.167467	0.0503328	0.0116767	0	0.321104	0	0	0	0	0	0	0.0120281	0	0.703565	0.729076	0.137698	0	1	0.964323	1	0.914779	0.891664	0.817666	1	0.0131226	0.221951	0.0902756	0.283883	0.0872325	0.829795	0.327522	0.217796	0.682825
St5	0.00954894	0.00573442	0	0	0	0	0	0	0	0.00962479	0.0111302	0	0	0.00196772	0	0	0.0382398	0	0	0	0.00276046	0	0.00957197	0	0	0	0	0.0086687	0	0	0	0	0	0	0	0	0	0.0140733	0.0209167	0	0.00277751	0.00799347	0.0206594	0.000493621	0.0230132	0	0.0040447	0	0
Lyve1	0.0388391	0.000275147	0	0	0	0	0	0	0.00148112	0.0356444	0.036889	0	0.00158507	0	0	0	0.00860156	0	0	0	0	0	0	0	0.00981641	0	0.0135265	0.00536375	0	0.00777275	0	0	0	0	0	0	0	0	0	0	0.015313	0.055189	0.256839	0.0124738	0.0283735	0	0.00895053	0.00969763	0
Gp2	0.0144983	0.0200445	0	0.00700969	0	0	0.00270646	0	0.0055588	0.0190231	0.0249907	0	0.0278825	0	0.0140302	0.00653062	0	0.0117213	0	0	0	0	0	0	0	0	0.00781741	0.0238567	0.0310781	0.0065577	0	0	0	0	0	0.000892324	0	0	0	0	0	0	0.00526911	0.0238508	0.0145686	0.0381643	0	0.00674637	0.460684
Igsf6	0.0202121	0	0.0456924	0.0180458	0	0.000779878	0	0	0	0.00862783	0.00484895	0	0	0	0	0	0.184087	0	0.0102347	0.00543995	0.137151	0	0.0368464	0	0.256028	0	0	0	0.0042643	0	0	0	0	0	0	0	0	0	0	0	0.0675518	0.0620562	0.656407	0.708061	0.704076	1	0.191339	0.148273	0.47217
Lat	0.796261	0.719497	1	1	1	1	1	1	1	0.503637	0.773113	0.475239	0.764803	0.43137	0	0	0	0	0	0	0	0.81308	0.430179	0.105911	0.418485	0.896624	0.435354	0.485946	0.819874	0	0	0	0	0	0	0	0	0	0	0	0	0	0	0	0	0	0	0	0
Cd19	0	0	0	0	0	0	0	0	0.00751675	0.0336767	0.00720377	0	0	0	1	1	0.00518482	1	1	1	0	0	0	0	0.0816281	0	0	0.13994	0.0203832	1	1	1	1	1	1	1	1	1	1	1	0.00325371	0.00639824	0.068427	0.00494991	0.00759298	0	0	0.00498779	0
Adam8	0.0088196	0.00711612	0	0	0	0	0	0	0	0	0	0	0	0	0	0	0.0316686	0	0	0	0.00512716	0	0	0.00273083	0	0	0.0874016	0.161237	0	0	0	0	0	0	0	0	0	0	0	0	0.655317	0.676256	0.252488	0.895575	0.332011	0.568537	1	1	0.931979
Ifitm3	0	0	0	0	0	0	0	0	0	0	0	0	0	0	0	0	1	0	0.198349	0	1	0	0.00620869	0.445249	0.285383	0	0	0.0376212	0	0	0	0	0	0	0	0	0	0	0	0	0.161905	0.860539	1	0.850722	0.715527	1	0.336031	0	0.53621
Ifitm6	0	0	0	0	0	0	0	0	0	0.0238673	0	0	0	0	0.102111	0.101509	1	0.0624698	0.114478	0.163307	0.727353	0	0	0	0.0118679	0	0	0.0626905	0.0159991	0.00494181	0	0.0436122	0	0	0	0	0	0	0	0	0.00788014	0.110052	0.699599	1	0.347052	1	0.143917	0	0.644185
H19	0.018209	0.000181495	0.00205941	0	0	0	0	0	0	0.00994286	0	0	0.00334307	0.00836179	0.00109305	0	0.0479707	0	0	0	0	0.0278828	1	1	0.0617513	0.275975	0.0100791	0.000585215	0	0	0	0.190483	0	0	0	0	0	0	0	0	0	0.0180728	0.00341387	0	0.0114428	0	0	0.0059607	0
Ccnd1	0	0.0172248	0	0	0	0	0	0	0	0	0	0	0	0	0	0	0.145536	0	0	0	0.0925901	0	0	0	0.0158696	0	0	0.0120936	0	0	0	0	0	0	0	0	0	0	0	0	0.782239	0.604817	0.423371	1	0.581918	1	0.453023	0.578603	0.490661
1810033B17Rik	0	0.0122206	0	0	0	0	0	0	0	0	0	0	0	0	0.0190512	0.0112579	0.218652	0.0110267	0	0.0141431	0.157572	0	0	0	0	0	0	0.00888044	0	0.000770109	0	0.00862603	0	0	0	0	0	0	0	0	0.287955	0	0.39668	0.622886	0.893526	0.702079	0.12661	0.197714	0.0888648
Dusp4	0.0651244	0.387456	0.0887303	0.116167	0.139496	0.188164	0.0555553	0.0788388	0.135259	0.0613373	0.368743	0.0417776	0.0688687	0.0366513	0	0.0491563	0.028019	0	0	0	0.0574861	0.201506	0.20067	0.00898201	0	0.281775	0	0	0.0216883	0.101055	0.169703	0	0.127217	0	0	0.00875011	0.175117	0	0.0180869	0	0	0	0.0108398	0	0	0	0	0	0
D8Ertd82e	0	0	0.144416	0.0508859	0.0158533	0.0114355	0.338846	0.112667	0.133827	0	0	0	0	0	0.0180398	0.0327778	0	0	0	0	0	0	0.00995121	0.386853	0.0733265	0	0.377211	0.260596	0.124444	0	0.0818074	0	0.0699709	0.212952	0.00295626	0.0271558	0.12529	0	0	0	0	0	0	0	0	0	0	0	0
Zdhhc2	0.0265389	0.623408	0	0.0109684	0	0	0	0	0	0	0	0.0543808	0	0.0756052	0	0	0.00930735	0	0	0.00565108	0	0	0.107427	0.502163	0.0577059	0	0.0198849	0.0701604	0	0	0	0	0.638207	0	0	0	0	0.0112405	0	0.0180617	0.410331	0.192938	0	0	0	0	0.10873	0.109032	0.0647716
Hpgd	0	0	0	0	0	0	0	0	0	0.0029289	0	0	0	0	0	0.000377888	0.00316482	0	0	0	0	0	0.00546397	0	1	0	0	0.0766887	0	0	0	0.147079	0	0	0	0	0	0	0	0	0.0750258	0.192598	0.72741	0.113723	0.311342	0.5716	0.00501998	0	0.191063
Lpl	0.0188415	0	0.0133507	0	0	0	0	0	0	0.0200786	0.00549219	0	0	0	0	0.00433003	0.0227685	0	0	0	0	0	0.0484322	0	0.198834	0	0	0	0	0	0	0	0	0	0	0	0	0	0	0	0.36685	0.122618	0.92353	0.0405094	0.357555	0.00205902	0	0.00733611	0.00358728
Fam129c	0.0364249	0.0124702	0.0355204	0.00610345	0.00474708	0.0189402	0.00165379	0.00594403	0.00473674	0.0232587	0.00632479	0.0172341	0	0.0223368	1	0.234482	0	1	0.851189	0.527995	0	0.0719208	0.0195911	0	0.00135821	0.023834	0	0	0	0.120602	0.157462	1	0.043582	0.445328	1	0.690374	0.3784	0.379515	0.900942	0.380466	0	0.00183961	0	0.00819826	0.0356443	0	0.0193672	0.0281162	0
Hmox1	0	0	0	0	0	0	0	0	0	0	0	0	0	0	0	0	0.0551185	0	0	0	0.0319389	0	0	0	1	0	0	0	0	0	0	0.019304	0	0	0	0	0	0	0.00605231	0	0.0817887	0.21737	0.556144	0.00187505	0.0416526	0.0282324	0.00566614	0	0.229406
Gypa	0.010277	0	0.00854625	0	0	0	0	0	0.0153787	0.0210755	0.0221027	0	0.00792795	0	0.00541924	0.0080271	0.01024	0.00887554	0	0	0.0208557	0	0	0	0	0	0.0206028	0.153155	0.0145109	0	0	0.212728	0	0	0	0.00285903	0	0	0	0	0	0	0	0	0	0.124413	0	0	0.0858003
Inpp4b	1	1	1	1	1	1	1	1	1	0	0.464876	0	0.0260065	0	0.0369552	0.113906	0	0	0	0	0	0.122072	0.447842	0.156698	0.0180509	0.134871	0.071331	0.137032	0.163104	0.164088	0.188141	0	0.0502962	0.159698	0.135329	0.125422	0.0946159	0.334982	0.312345	0.239831	0	0	0	0	0	0	0	0	0
Lphn1	0.244965	0.0927456	0.505289	0.453087	0.414382	0.396319	0.335396	0.538434	0.385968	0.105694	0.281399	0.210298	0.105872	0.13852	0	0	0.115007	0	0	0	0	0.36064	0.145566	0.167603	0.0542075	0.229009	0.19608	0.186009	0.239906	0	0	0.00982591	0	0	0	0	0	0	0	0	0	0	0	0	0	0	0	0	0
Podnl1	0	0.0654869	0.0470218	0.0268123	0	0.00835287	0.0463012	0.0144398	0.0570622	0.00964926	0	0	0	0	0	0	0	0	0	0	0.000606014	0.201714	0.134668	0	0.0680718	0.167405	0.275013	0.367273	0.144198	0	0	0	0	0	0	0	0	0	0	0	0	0	0	0.000417816	0.00871864	0	0	0	0
Mir27a	0	0	0.00795041	0	0	0	0.00478155	0.0350982	0.011452	0	0.00305233	0	0	0	0	0	0.0058586	0	0	0	0.0157079	0	0	0	0	0	0	0	0.00809952	0.126782	0	0	0	0	0	0	0	0.0784777	0.00464351	0.0463945	0.0903192	0.25067	0.442048	0.127228	0.227196	0	0.15994	0.11419	0.016423
Lpcat2	0	0	0	0	0	0	0	0	0	0	0	0	0	0	0.0405461	0.145422	0.0241028	0	0.143365	0	0.102713	0	0.148092	0.0113142	0.282243	0	0.200492	0.0217184	0	0.0699536	0.126963	0.010484	0	0.448719	0.128411	0.174747	0.133408	0	0	0.0419279	0.324473	0.226022	0.569596	0.428177	0.306426	0.606413	0.0931345	0.204577	0.0899646
Mt2	0.00463705	0.00748595	0.00269975	0	0	0	0	0	0	0.000663685	0	0	0	0	0	0	0	0	0	0	0	0	0	0	0.0345549	0	0	0	0	0.0154019	0	0	0	0	0	0	0	0	0	0	0.199838	0	0.0378738	0.0105639	0.0128266	0	0.00883987	0.00610792	0
Mt1	0	0	0	0	0	0	0	0	0	0	0	0	0	0	0	0	0.0107822	0	0.0108864	0.00558462	0	0	0	0	0.00473898	0	0	0	0	0	0	0	0	0	0	0	0	0	0	0	0.327299	0.0886142	0.331543	0.0620082	0.105919	0.0415028	0.0416943	0.0148261	0.0773098
Ccl22	0.018425	0	0	0.00471329	0	0	0	0	0	0.0201549	0	0	0.00701194	0	0.00981391	0	0	0.000118658	0	0	0	0	0	0	0	0	0.00581247	0.000141911	0	0.0106237	0	0	0	0.00954324	0	0	0	0	0.0149139	0	1	0.465437	0.253619	0.652903	0.225133	0.0343446	0.451964	0.191195	0.26498
Ccl17	0.0407921	0.013835	0.0414046	0	0	0.00812384	0	0	0	0	0.0325898	0.000295187	0.0139436	0	0	0.00128484	0.00599707	0	0	0	0	0.0049039	0	0	0.0100441	0	0	0	0	0.0186522	0	0	0	0	0	0	0	0	0.0227749	0	0.987906	0.125519	0.073211	0.0222205	0.0182931	0.00629789	0.00993437	0	0.00307823
Gpr114	0	0	0.650438	0	0	0	1	0.770969	1	0	0	0	0	0	0	0	0	0	0	0	0	0	0.185643	0.434794	0.0802498	0.00935554	0.910331	0.584286	0.27267	0	0	0	0	0	0	0	0	0	0	0	0.0688818	0.0301402	0.0144667	0.331976	0.0916765	0.505509	0.141864	0.0339239	0.189546
Gpr56	0.0296974	0	0.0394659	0	0.0496481	0.0301803	0	0.0171635	0.0276606	0.142802	0.0317263	0.259759	0.129429	0.272078	0.0974528	0.00118459	1	0.476006	1	0.474004	1	0.132648	0.307731	0.0425299	0	0.104634	0	0.0215443	0	0.00447767	0	0.0805157	0	0	0	0	0	0	0	0	0	0.00297843	0.031943	0	0.0043635	0	0	0	0
Gpr97	0.169814	0	0.378189	0.127893	0.284181	0.295695	0.213287	0.327376	0.252981	0	0.0393754	0	0	0.00519331	0.0050314	0	0.414742	0.00282749	0.307679	0.0582918	0.411211	0.028707	0.0611371	0	0	0.0258373	0	0	0	0.00236808	0	0	0	0	0	0	0	0	0	0	0	0.00930199	0.0956007	0	0	0	0	0	0
Ccdc135	0	0	0	0	0.00328546	0	0.00557228	0	0.00591243	0.0345842	0.00532007	0	0.0024438	0	0	0	0	0.0542464	0.581258	0.148819	0	0	0	0	0.0108845	0	0.00437675	0	0.00060031	0.000529954	0	0.00718265	0	0	0	0	0	0	0	0	0	0.000743286	0	0.00165965	0.00145196	0	0	0	0
Cdh5	0	0	0	0.00625962	0	0	0	0	0	0.000790806	0	0	0	0	0.0172411	0	0	0.0167866	0	0.000786811	0	0	0	0	0.0269896	0.000646172	0	0	0	0	0	0.0373803	0	0.0128371	0.0189294	0.00685682	0	0	0.01159	0	0.0401104	0.291643	0.767281	0.0141825	0.0063977	0.0069068	0.0149564	0.0175209	0.00712534
Ces2g	0	0	0.000142428	0	0	0	0	0	0.010993	0.00627529	0.00652123	0	0	0	0.00348904	0.0050388	0.287317	0	0	0	0.0944278	0	0	0	0	0	0.00060914	0.0321673	0.0221666	0.0121126	0	0.00573131	0	0	0	0	0	0	0	0.000537107	0.0173951	0.018537	0.0977853	0.010412	0.0112102	0.0315307	0.0018797	0.0206382	0.0212458
Cdh1	0.0157958	0	0	0.00181009	0	0	0.19393	0	0.00584618	0	0	0	0	0	0	0	0	0	0	0	0	0	0.017456	0.489296	0	0.0061792	0.0557532	0.0115769	0	0.00214307	0	0	0	0	0	0	0	0	0	0	0.0495916	0.00660345	0.0024245	0.0138496	0.00416638	0	0.0138514	0.0190436	0
Irf8	0	0	0	0	0	0	0	0	0	0	0	0	0	0	0.458786	0.31136	0	0.106978	0.0751415	0.069422	0	0	0	0	0	0	0	0	0	0.192225	0.281464	0.457554	0.27341	0.212426	0.323932	0.342672	0.309115	0	0.106507	0.0509909	0.667479	0.692855	0.0762458	0.0719493	0.0266001	0	0.869497	0.866561	0.73225
Kcnk1	0.0203296	0	0	0.00652164	0	0.0104272	0	0	0	0.0215916	0.00587965	0	0.00418772	0	0	0	0.00438726	0	0	0	0	0	0	0	0.0800128	0.00900133	0.548117	0.2338	0	0.00682248	0	0	0	0	0	0	0	0	0	0	0	0.013544	0	0.0351895	0.024254	0.00997632	0	0.00206293	0
Nrp1	0.0278567	1	0	0.00665187	0	0	0	0	0	0.0468421	0	0.293508	0.0364748	0.382873	0	0	0	0	0	0	0	0	0	0	0	0	0	0	0	0	0	0	0	0	0	0	0	0	0	0	0.521518	0.390094	0.532759	0.011498	0.00400634	0.00509879	0.0324518	0	0.017826
Fcer2a	0.00365154	0	0	0	0	0	0	0	0	0.00484018	0.00585995	0	0.00728853	0	1	1	0	0.0576901	0	0	0.0403442	0	0	0	0.0452917	0	0	0.152393	0.0366689	1	1	0.448397	1	1	1	1	1	0.148028	0.891052	0.324899	0.0400665	0.000659037	0.154619	0.0301097	0.0545774	0.0229705	0.0258386	0	0.00141546
Cd209a	0	0	0.00321814	0	0	0	0	0	0	0.00389007	0	0	0	0	0	0.0113226	0	0.00506814	0	0	0	0	0	0	0.0012223	0	0.0218585	0.0237359	0.000816079	0.0131649	0.00852312	0	0	0	0	0	0	0	0	0	0.172138	0.0624548	1	0.507356	1	1	0.0436264	0.100404	0.557342
Cd209d	0.00790955	0	0	0	0	0	0	0	0.0115569	0.00326777	0.0041129	0	0	0	0.00249569	0.00212802	0	0	0	0	0	0	0	0	0	0	0	0.00115311	0.00947845	0	0	0	0	0	0	0	0	0	0	0	0	0.00843261	0.0095399	0.00610841	0.378572	0.000962293	0.0270291	0.156988	0.307872
Cd209b	0	0	0.00401555	0	0	0	0	0	0	0	0	0	0.0128382	0	0	0.00105352	0	0	0	0	0	0	0	0	0.0103119	0	0	0.000816673	0	0.0225503	0	0.00147355	0	0	0.00857747	0.00340519	0	0.00043075	0	0	0	0.0174012	0.0481195	0.0696298	0.0704398	0.0923944	0	0.00612248	0.00464087
Cd209c	0	0.00198159	0	0	0	0	0	0	0.00208332	0.00157794	0.00238178	0	0.017779	0	0	0.00477179	0	0	0	0	0	0	0	0	0.0190336	0	0	0	0.0177697	0.0204731	0	0	0	0	0	0	0	0	0	0	0	0	0.101319	0.00499094	0.124204	0.0136521	0.00595485	0.0220747	0.0159406
2610019F03Rik	0.922526	0.00120318	1	1	0.359453	0.389157	1	1	1	0.137932	0.767446	0	0.254079	0	0	0	0	0	0	0	0	0.0990264	0	0.0570585	0.123448	0.0542494	0.175934	0.0599741	0.689937	0	0	0	0	0	0	0	0	0	0	0	0	0.00492843	0.000862413	0	0.0148631	0	0	0	0
1810011O10Rik	0	0.0177744	0.00163246	0	0	0	0	0	0	0.0087299	0.0405718	0	0	0	0	0	0	0	0	0	0	0	0	0	0.0492983	0	0.0135115	0.0139612	0.0227836	0	0	0	0	0	0	0	0	0	0	0	0.0150505	0.389952	1	0.0254307	0.030793	0	0	0.00059039	0
Msr1	0.0119286	0	0	0	0	0	0	0	0	0.0207364	0	0	0	0	0	0	0.00485835	0	0	0	0	0	0.100404	0	0.112758	0	0.0121013	0.0464775	0	0	0	0.000728129	0	0	0	0	0	0	0	0	0.00392761	0.0885973	0.84977	0.031569	0.147096	0.0538882	0	0.00639848	0
Tlr3	0.0137764	0	0	0	0	0	0	0	0	0	0.000934425	0	0	0	0	0.0203892	0	0	0	0	0	0	0	0	0.0354908	0	0.0154561	0.0233247	0.00076398	0.0219413	0.0412244	0	0	0.733365	0.017318	0.0058198	0.00280492	0.00341197	0	0.0303633	1	1	0.0697272	0.126817	0.0400208	0.0685369	1	1	1
Cpe	0.000460285	0.0794801	0	0	0	0	0	0	0	0.021303	0	0	0.0040605	0	0	0	0	0	0	0	0	0	0	0	0.0300066	0	0.0498447	0.0145388	0	0	0	0	0	0	0	0	0	0	0	0	0	0.0150938	0.00900995	0.0677537	0.0211097	0.00531094	0.0147373	0.00518735	0
Ifi30	0	0	0	0.0579409	0	0	0	0	0	0	0	0	0	0	1	0.454089	0	0.13407	0	0	0	0	0.0616605	0.113305	0.0261583	0	0	0	0	0.268053	0.419293	0.979712	0.320174	0.505376	0.972609	0.772262	0.43045	0.789417	0.528984	0.748216	0.538662	0.555528	0.710247	0.918549	0.778775	0.940341	0.804741	0.750229	0.705831
Plvap	0.0131847	0.0517195	0	0	0	0	0	0	5.30973e-05	0.0296107	0.0178759	0	0.00466275	0	0	0	0	0	0	0	0	0	0	0	0.0338364	0	0.0069448	0.0297433	0	0	0	0	0	0	0	0	0	0	0	0	0.0011724	0.089287	0.176821	0	0.0310333	0.00704879	0.00507967	0.013648	0.0126633
Bst2	0	0	0	0.0523442	0.00654531	0.00580121	0.0874618	0.00813556	0.0443384	0	0	0	0	0	0	0	0	0	0	0	0	0	0	0.014052	0	0	0	0	0.00337663	0	0	0	0	0	0	0	0	0	0	0	0	0.0302501	0.0592845	0	0	0	0.0144812	0.00300664	0.00929499
Cyp4f18	0.00656965	0	0	0	0	0	0	0	0	0	0	0	0	0	0.536438	1	0.0702594	0.852613	0.486148	0.0761876	0.0271396	0	0	0	0	0	0	0.0504638	0	0.85075	0.926474	0.313641	0.412861	1	0.721834	0.810895	0.854332	1	0.889122	1	0.0165778	0.0386004	0.711435	0.107903	0.101671	0.132594	0.00492006	0	0.0125147
Il15	0	0	0	0	0	0	0	0	0	0	0	0	0	0	0.0380303	0	0.299466	0.0336152	0.0196484	0	0.60589	0	0	0	0	0	0.00747174	0	0	0	0	0	0	0	0	0	0	0	0	0	0.0919863	0.149556	0.098623	0.100859	0.0640834	0.0249988	0.375314	0.363671	0.442544
Dpep2	0	0.00791144	0	0	0	0	0	0	0	0.0145612	0	0	0.0045875	0	0	0	0	0	0	0	0	0	0	0	0	0	0	0.0164794	0.010755	0.00762691	0	0	0	0	0	0	0	0	0	0	0.515621	0.260182	0.466166	0.0806657	0.736275	0.110275	0.349599	0.206418	0.23671
Hp	0.0267979	0.0200786	0	0	0	0	0	0	0	0.00750596	0	0	0.0149907	0	0.0612474	0.0525205	0.28942	0	0.00385258	0.0343777	0.231454	0	0	0	0.00452192	0	0	0.0136711	0	0.0164296	0	0.0114772	0	0	0	0	0	0	0	0	0.00456193	0	0.122619	0	0.0136643	0	0	0	0
Maf	0.0594907	0.400987	0	0	0	0	0	0	0	0	0	0	0	0	0	0	0	0	0.0209622	0	0	1	0.527712	0.0145564	0.311389	0.91957	0.452744	0.207582	0.00796376	0	0	0	0	0	0	0	0	0	0	0	0	0.0335692	0.174587	0	0.0134716	0	0	0	0
Mmp13	0	0.00489119	0	0.00761798	0	0.00696394	0	0	0.0108292	0.0351926	0.00925777	0	0.00659407	0	0.00557249	0.00576352	0.0019031	0.0323514	0.0548881	0.0157092	0	0	0.00169788	0	0.0269839	0	0.000935155	0.0132745	0.0111045	0	0	0	0	0	0	0	0	0	0	0	0	0.0205347	0.189427	0.00104573	0.0101245	0	0.000353731	0	0
Mmp12	0.0155636	0.008633	0.0080305	0	0	0	0	0	0	0.00284776	0	0	0.00893744	0	0	0	0.00523182	0	0	0	0	0	0	0	0	0	0	0	0	0.00694664	0	0	0	0	0.00393503	0	0	0.00161744	0	0	0	0.262345	0.426855	0.539828	1	1	0.0148136	0.00962776	0.0628069
Mmp8	0	0	0	0	0	0	0	0	0	0.00986973	0.00541207	0	0.00259025	0	0.264643	0.207627	1	0.115575	0.189512	0.14786	0.987096	0.00723323	0	0	0.00275197	0	0.00644962	0.0371986	0.0258764	0	0	0.130853	0	0	0	0	0	0	0	0	0.00397209	0	0.243743	0.0132914	0.00525052	0	0	0	0
Trpc6	0.0159429	0	0	0	0	0	0	0	0	0.00558647	0.014271	0	0.0124483	0	0	0	1	0	0	0	0.610031	0.00206506	0	0	0.0284448	0	0	0	0.00539616	0.00847375	0	0	0	0	0	0	0	0	0	0.000775823	0	0.012545	0.00236868	0.0150835	0.028752	0	0.01435	0.00952789	0
Gpr83	0.443657	1	0.343498	1	1	1	0.551187	0.58902	0.696369	0.00414149	0.272217	0	0.00401722	0.0022283	0.00859247	0.00146598	0	0	0	0	0	0.00854794	0.811608	0.0129432	0	0.0301443	0	0.00413565	0.000258398	0.0149566	0	0	0	0	0.00137702	0	0	0.0139418	0	0	0	0	0.000692801	0.0192648	0.0142834	0.0319255	0	2.81455e-05	0.0074328
Arhgap32	0	0	0	0	0	0	0	0	0	0.00948596	0	0.012851	0	0.0457766	0	0	0.635196	0.00103077	0.0892965	0.0366739	1	0.17761	0.0275964	0	0.0587585	0.0925719	0	0	0	0	0	0	0	0	0	0	0	0	0	0	0	0.104163	0.0307657	0.0603335	0.0108742	0.059341	0.0975247	0.0598492	0.1527
Thy1	0.754293	0.698308	1	1	0.737425	0.922815	1	1	1	1	0.821106	0.941688	1	0.820953	0	0	0	0	0	0	0	1	0.619366	0.343533	0.874982	1	1	1	1	0	0	0	0	0	0	0	0	0	0	0	0	0	0	0	0	0	0	0	0
Mcam	0.0230633	0.000529061	0.0370145	0	0.00040421	0	0	0.0162109	0.0171677	0.0402226	0.057064	0.0287133	0.040363	0.0148912	0	0	0	0	0	0	0	0	0.00086447	0	0	0.00594449	0	0	0	0.014345	0	0	0	0	0	0	0	0	0.0175496	0	0.0255141	0.00310823	0.0874496	0.00935575	0.00726796	0	0.0010394	0.00762483	0.0137087
Cd3d	1	1	1	1	1	1	1	1	1	0.957483	1	0.762473	1	0.758015	0	0	0	0	0	0	0	1	1	1	1	1	1	1	1	0	0	0	0	0	0	0	0	0	0	0	0	0	0	0	0	0	0	0	0
Mpzl2	0	0	0	0	0	0	0	0	0	0	0	0.0198162	0.0200629	0.0939416	0	0.00011233	0	0	0	0	0	0.0024939	0.237642	0.00888222	0.0161121	0.00791125	0	0	0	0.00901463	0	0	0	0	0.00680336	0	0	0	0	0	0.391136	0.40426	0.00363012	0.164064	0.0295338	0.026595	0.816288	0.797718	0.215792
Amica1	0	0	0	0.0297699	0	0	0.618876	0.0388968	0.0593683	0	0	0	0	0	0.0579649	0	0	0	0	0	0	0	0	0.407985	0.0355682	0	0.343443	0.156549	0.0254795	0	0	0	0	0.0829839	0.0316147	0.0279401	0	0	0	0	0.663588	0.264945	0	0.320575	0.129664	0.253032	0.659781	0.724196	0.480199
Scn4b	0.0135568	0	0.0061673	0	0.0105218	0.00540154	0	0	0	0.112145	0.0730063	0	0.273113	0.000976305	0	0.00444111	0	0.070355	0.585918	0	0	0.00911522	0	0	0.0205289	0.0437978	0	0	0	0.0111239	0	0	0	0.000132317	0	0.0103092	0	0	0	0	0	0.00277603	0.0103006	0.0313439	0.0422009	0	0.0393931	0.0304933	0.0177895
1600029D21Rik	0.0106657	0	0	0	0	0	0	0	0.00504324	0	0.00608123	0	0.00341813	0	0	0.00124952	0.00701059	0	0	0	0	0.000440727	0	0	0	0	0	0	0	0.014567	0	0	0	0.00379045	0	0	0	0	0	0	0.914971	0.0141819	3.76061e-05	0.0333549	0.0136742	0	0.0196602	0.0191407	0.0149136
Il18	0	0	0	0	0	0	0	0	0	0	0	0	0	0	0.325341	0.00743513	0.0705056	0	0.0252211	0.163592	0.232201	0	0.0439227	0	0.2566	0	0	0	0	0	0.0386605	0.155811	0	0.0489388	0.426964	0.156257	0.0743272	0.660393	0.0691096	0.670787	0.392392	0.297116	0.114568	0.112967	0.223449	0.349907	0.186181	0.191594	0.242861
Pou2af1	0	0	0.0082488	0.00936616	0	0.000585904	0.0486138	0.00856712	0.033323	0	0.0618563	0.000508722	0	0.000763614	1	1	0	1	1	1	0	0.00805381	0	0.0373905	0.0606595	0.0449608	0.0555709	0.221244	0.354436	1	1	1	1	1	1	1	1	1	1	1	0	0	0	0	0.000517463	0	0	0	0
Arhgap20	0.376483	0.578996	1	0.623855	1	1	0.069971	1	1	0.0107149	0.554717	0	0.00581848	0	7.40304e-05	0.00664293	0	0	0	0	0	0.0202365	0.0267679	0.0153814	0.0265861	0.0679627	0	0.00632012	0.0444349	0	0	0	0	0	0	0	0	0.00781589	0	0	0.00298746	0	0	0	0.00208934	0	2.85071e-05	0.00431227	0
Sema7a	0	0	0	0	0	0	0	0	0	0.341805	0.128402	0.13476	0.470018	0.064007	0.0192744	0.0193168	0.0990214	0	0	0	0.064966	0.0203066	0.108715	0	0	0.0122603	0	0	0	0.0121907	0.037255	0.164152	0.484653	0.848605	0.138789	0.189961	0.0590614	0.2691	0.494372	0.255727	0.111497	0.0132766	0	0.44956	0.155635	0.205519	0.175602	0.198551	0.0570672
Dapk2	0	0	0	0	0	0	0	0	0	0	0	0	0	0	0	0	0	0	0	0	0	0	0	0.49475	0.0696077	0	0.188944	0.128972	0.0254136	0	0	0	0	0	0	0	0	0	0	0	0	0.0454204	0.0359995	0.0541774	0.0014703	0	0.114905	0.0143931	0.00587016
Rora	0.180517	0.0609401	0.12155	0	0.070614	0.0820762	0	0.112462	0.0725706	0	0.00139872	0	0	0	0	0	0.0272978	0	0	0	0.0531518	0.342681	0.162707	0	0.021787	0.212184	0.189445	0.15513	0.081502	0	0	0	0	0	0	0	0	0	0	0	0	0	0	0.0257546	0	0	0	0	0
Myo1e	0	0.557446	0	0	0	0	0	0	0	0	0	0	0	0	1	1	0	0.411949	0.0708906	0.152016	0	0	0	0.313699	0.120915	0.0760216	0.184997	0.314612	0.0432772	0.881649	1	0.730407	0.872782	1	1	1	1	1	1	1	0	0	0.212956	0.144092	0.379398	0.166684	0	0	0
Aldh1a2	0.00889149	0.109187	0	0	0	0	0	0	0	0.0114905	0	0	0.00216124	0	0	0	0	0	0	0	0	0	0	0	0.00549333	0	0	0	0	0.0111232	0	0	0	0	0	0	0	0	0	0	0.441632	0.150189	0.333221	1	0.227124	0.102804	1	0	0.0657357
Sh3bgrl2	0.0238905	0.31168	0	0	0.00282441	0.0138508	0	0	0.00213564	0	0	0	0	0	0	0	0.000139008	0	0.0162472	0	0	0.0672309	0.565968	0.676054	0.138761	0.0903951	0.119517	0.0115398	0	0	0	0	0.27904	0	0	0	0	0.549644	0.362704	0.305288	0.0285982	0	0.000970839	0	0	0	0	0	0
Nt5e	0.0916755	1	0.00364711	0.308828	0	0.0306443	0.461689	0.0153087	0.0313425	0	0	0	0	0	0	0.0016508	0	0	0	0	0	0.0914999	0.00826665	1	0.5413	0.590855	0.936706	0.910666	0.912153	0	0	0	0.404596	0	0	0	0	0.161415	0.315463	0.0247536	0	0	0	0	0	0	0	0	0
Ctsh	0	0	0	0	0	0	0	0	0	0	0	0	0	0	0.515068	1	0.0219331	0.0101391	0	0	0.0492605	0	0.0482726	0	0.230008	0	0	0	0	1	1	0.270046	0.718869	0.934767	0.990534	0.950196	1	1	1	1	0.656703	0.811813	1	1	1	1	1	0.872707	0.97719
Plod2	0.108834	0.00441419	0.0825415	0	0.0611662	0.0469274	0	0.115449	0.0302671	0.0955928	0.0961075	0.0915373	0.0933413	0.236675	0	0	0.125528	0	0	0	0.178189	0.114723	0.389819	0.117083	0.00156532	0.159277	0	0	0.00631327	0	0	0.00391941	0	0	0	0	0	0	0	0	0	0	0	0	0	0	0	0	0
Tlr9	0	0	0	0	0	0	0	0	0	0	0	0	0	0	1	0.966977	0	0.461833	0.157381	0.0479373	0	0	0	0	0.0826448	0	0.00254433	0.0229737	0.00415395	0.781134	0.797275	1	0.446791	1	1	1	0.893848	1	1	0.975174	0.374271	0.42869	0.366106	0.561875	0.511175	0.642992	0.557436	0.56089	0.417366
Camkv	0.0176879	0	0	0.00361953	0.00209851	0	0	0	0.00142189	0.036759	0.0303153	0.085435	0.0420979	0.245117	0.0103479	0.00508466	0	0	0.0230127	0.0550383	0	0.00734992	0.062735	0	0.00338824	0.0206264	0	0.00863765	0.00552883	0	0	0.00193136	0	0	0	0	0	0	0	0	0	0.00301602	0	0.00145899	0	0	0.00328283	0	0
Ngp	0.0394111	0.00436763	0	0.0024667	0	0	0	0	0	0.0272357	0.02323	0	0.00701736	0	0.666326	0.696681	1	0.403267	0.624148	0.533436	1	0	0	0	0.0241658	0	0.0188352	0.207649	0	0	0	0.45536	0	0	0	0	0	0	0	0	0	0.000157257	0.0188468	0.0215461	0.0345196	0.0188331	0.00882379	0.0106282	0
Ltf	0.053838	0.0139866	0	0	0	0	0	0	0	0.0103923	0.00813295	0	0.00442295	0	0.315499	0.345252	1	0.179849	0.279731	0.319891	1	0	0	0	0.0102535	0	0.0362731	0.0696908	0.0105929	0	0	0.214728	0	0	0.00436314	0	0	0	0	0	0	0.00524244	0.00934592	0	0.0118156	0.0065961	0	0.00516303	0
Eomes	0.0110764	0.0665636	0.0411628	0.0285839	0.0119143	0.00958406	0.515881	0.0474793	0.179453	0.0140206	0.0145349	0	0	0	0	0	0	0	0	0	0	0.119224	0	0.421268	1	0.289766	1	1	1	0	0	0	0	0	0	0	0	0	0	0	0	0	0.0141444	0	0	0	0	0	0
Ccr8	0.397033	1	0.716465	1	1	1	0.832743	0.400414	0.89212	0.0106069	0.280746	0	0	0	0	0	0	0	0	0	0	1	1	1	0.00801687	1	0.00548212	0.011774	0.0429941	0	0	0	0	0	0	0	0	0.000263603	0	0	0	0	0	0.0145048	0	0	0.000213391	0.00147822	0.0026302
1700048O20Rik	0	0	0.0022801	0	0	0	0	0	0.007486	0.00496846	0.000574528	0.0177606	0	0.0781254	0.025674	0.0165636	0.0162286	0.129244	1	0.0700357	0.0637573	0.0153994	0.548595	0.00512044	0	0.0453554	0.0162939	0	0	0.0208957	0.0227835	0.156485	0.106708	0.376801	0.0323748	0.125433	0.0442972	0.151462	0.178447	0.155762	0	0	0	0	0.0093493	0	0	0	0
Kif15	0.0290712	0	0.232081	0.0755156	0	0	0.123658	0.33719	0.0449063	0.201838	0	1	0	0.77231	0.117474	0	0.196429	0.468715	0.64726	0.819703	0.0440512	0.566242	0.702231	0.71935	0	0.736793	0	0.0189554	0	0	0	0.349132	0.513641	0	0	0	0	0	0	0	0.158121	0.203376	0.00599065	0.0314775	0.0148918	0.13491	0.094972	0.0999497	0.0537938
Ccr9	1	0.239631	1	0.498993	1	1	1	1	1	1	1	1	1	0.445341	0	0	0	0	0	0	0	1	1	0.323875	1	1	0.492149	0.129786	1	0	0	0	0	0	0	0	0	0.221791	0.207413	0.0145934	0.041772	0.0736377	0	0.0406133	0.0101599	0.00624347	0.433994	0.305214	0.342425
Cxcr6	0.0457405	0	0.120128	0.0144026	0	0	1	0.0831741	0.297883	0	0	0	0	0	0	0.0117436	0	0	0	0	0	0.116765	0.207917	0.706625	0.878811	0.563083	1	1	0.904375	0	0.020282	0	0	0	4.34938e-06	0.00815978	0.0189756	0	0	0	0	0.00182597	0	0.0518072	0	0.0339335	0.0013926	0.00769401	0
Ccr3	0	0.0301899	0	0	0	0	0	0	0	0.0204961	0	0	0	0	0	0.0028018	0.0156601	0	0	0	0	0	0	0	1	0	0.0154003	0.0320496	0	0.0118176	0	0	0	0.00529682	0	0	0	0	0.02469	0	0	0	0.00555095	0.00639291	0	0.0255147	0	0	0.00256912
Ccr2	0	0	0	0	0	0	0	0	0	0	0	0	0	0	0	0	0	0	0	0	0	0	1	0.000568316	0	0.0196532	0.277262	0.237602	0	0	0	0	0	0	0	0	0	0	0	0	1	0.622177	0.918107	0.0120341	0.585956	0.0184522	0.153046	0.241534	0.0943393
Folr4	0.681228	1	0.511753	1	1	1	0.635808	0.606132	0.928047	0.0168277	0.55	0	0.0116471	0	0.00375169	0	0	0	0.0141217	0	0	0.493684	0.33433	0.0431891	0.192198	0.790162	0.303324	0.331062	0.252744	0	0	0	0	0	0	0	0.00719412	0.00281151	0.132527	0	0.00183557	0.00220713	0	0	0	0	0	0.00180087	0
Naalad2	0	0.000570716	0	0	0	0	0	0	0.00451854	0.00911617	0.0092089	0	0	0	0	0	0	0	0.00367036	0	0	0.00285889	0	0	0.0012713	0	0	0.0287544	0.00879144	0	0	0	0	0	0	0	0	0	0	0	1	0.0703689	0	0	0.00232763	0	0.184536	0.0991513	0.0792406
S1pr5	0.0572358	0	0	0	0	0	0	0	0	0.00466299	0.0209571	0	0.013509	0	0.0024419	0.000534903	0	0	0	0	0	0	0	0	0.0636083	0	0.0876084	0.100496	0.0061543	0.0245972	0.000440941	0	0	0	0	0.000501609	0	0	0	0	0	0.00187379	0.00257052	0.00787224	0.0149963	0	0	0	0.00225107
Anln	0.0156221	0	0.109992	0.0770628	0	0	0.136895	0.187394	0	0.175251	0	1	0	0.677779	0.0515566	0	0.275911	0.468701	0.641384	0.813013	0.076379	0.332434	0.552498	0.581621	0	0.535301	0	0.0208658	0	0	0	0.263448	0.413701	0	0	0	0	0	0	0	0.174197	0.13268	0.00415716	0.0365001	0.00333046	0.116313	0.0187441	0.0389159	0.00706921
Pate4	0.0165156	0.00406931	0.0114845	0	0	0	0	0.0019873	0.00372022	0.016496	0.0198279	0.00510801	0.00590919	0.00857075	0	0	0	0	0	0	0	0.00412588	0	0	0	0	0.00139219	0.0244535	0.00538836	0	0	0	0	0	0.00475022	0	0	0	0	0	0	0.00411595	0	0.00437952	0.0013877	0	0	0	0
Chek1	0	0	0.294121	0.0881712	0.0245652	0.0637896	0.31984	0.499375	0.429801	0.0298633	0	0.577246	0	0.921909	0.0355726	0	0.229056	0.261194	0.58006	0.754606	0.21478	0.261902	0.774064	0.682994	0	0.535944	0	0	0	0	0	0.269778	0.532291	0	0	0	0	0	0	0	0.0163255	0.012785	0	0	0	0.0365525	0	0.00726344	0.00134266
Nrgn	0.0247809	0	0.00309832	0.0475319	0.0637256	0.135457	0	0	0	0.00491414	0.0960695	0	0	0	0.00758495	0	0.332045	0.0445071	0.0305704	0.401703	0.0941118	0.115096	0.0229138	0.341653	0.088327	0.913383	0.041654	0.0484182	0.047733	0	0	0.0326123	0	0	0	0	0	0	0	0	0	0	0	0.0118283	0.0133225	0.00144222	0	0	0
Crtam	0.0629563	0	0.674389	0.0946465	0.00860738	0.014166	1	0.785407	1	0.00231211	0.0367493	0	0	0	0	0	0	0	0	0	0	0.011194	0	0.609968	1	0.146209	1	1	1	0	0	0	0	0	0	0	0	0	0	0	0	0.00570699	0.0124138	0.00671982	0.013603	0	0	0	0
Cxcr5	0.00954028	0.930394	0	0.000992035	0	0	0	0	0	0.0122733	0.00482588	0	0	0	0.985169	1	0	0.0208756	0.0867171	0	0	0	0.182438	0.192914	0.0105682	0	0.217171	0.280317	0.122545	1	1	1	1	1	1	1	1	1	1	1	0	0	0.00523888	0	0	0	0	0	0
Cd3g	1	1	1	1	1	1	1	1	1	1	1	1	1	1	0	0	0	0	0	0	0	1	1	1	1	1	1	1	1	0	0	0	0	0	0	0	0	0	0	0	0	0	0	0	0	0	0	0	0
Cd3e	1	1	1	1	1	1	1	1	1	1	1	0.722021	1	0.585143	0	0	0	0	0	0	0	1	0.832052	0.956576	1	1	1	1	1	0	0	0	0	0	0	0	0	0	0	0	0	0	0	0.00199766	0	0	0	0	0
Zbtb16	0.0177747	0	0	0.0684	0	0	0	0	0	0	0	0	0	0	0	0	0.0908412	0	0	0	0.0136824	0.00848085	0.733729	0.858585	0.109607	0.499015	0.072843	0.553704	0.0684525	0	0	0	0	0	0	0	0	0	0	0	0.0477712	0	0.0130367	0.0488132	0.0267505	0	0	0	0
1810046K07Rik	0	0.00689317	0.00490377	0	0	0	0	0	0	0	0	0	0.00301396	0	0.131087	0.178134	0.000429912	0.0934632	0.0423254	0.0374451	0	0	0	0	0.00429791	0.00435787	0.0212251	0	0	0.133982	0.0502497	0.0828864	0.0232684	0.0127705	0.0943416	0.078792	0.041862	0.932222	1	0.203202	0	0.00578379	0.00206605	0.0158486	0.0211975	0.00442828	0.0146975	0.0311894	0.0153055
Acsbg1	0.0150946	0.212777	0.0116996	0.0667384	0	0	0.153795	0.00468986	0.00418115	0.0017295	0	0	0	0	0	0	0	0	0	0	0	0.00652548	0.00863498	0.186184	0.0436383	0.0171482	0.606014	0.282697	0.103755	0.000729447	0	0	0	0	0	0	0	0	0	0	0	0	0	0	0.00256968	0	0	0.00036146	0
Coro2b	0.103392	0.0306715	0.00826625	0	0.0421574	0.0705206	0	0	0	0.0806721	0.166365	0.108925	0.0884739	0.0424484	0	0	0.124068	0	0.00750272	0	0.116931	0.398368	0.282551	0	0.0506478	0.276214	0.237558	0.157437	0.00143024	0	0	0	0.143711	0.00251476	0	0	0	0.00875411	0	0	0	0.01604	0.0304698	0	0.00587186	0	0	0	0
Ccnb2	0.00604692	0	0.0825211	0.243444	0	0	0.341118	0.106084	0.0347317	0.216856	0	1	0.00399533	0.650121	0.0403207	0	0.195546	0.537797	0.64338	0.824812	0.0964836	0.38448	0.638458	0.771074	0	0.811751	0	0.0194277	0	0	0	0.250811	0.559001	0	0	0	0	0	0	0	0.140169	0.107966	0	0.0657531	0	0.0863228	0.088155	0.0677807	0.0718944
Aqp9	0.0173148	0	0	0.0302759	0.206667	0.211054	0.00498652	0	0	0	0	0	0	0	0	0	0.291193	0	0	0	0.44126	0	0	0	0.0586939	0	0.387921	0.23564	0	0	0	0	0	0	0	0	0	0	0	0	0.00589289	0	0.0574731	0.173145	0	0	0.0815794	0	0
Hmgn3	0.00755079	0.016471	0	0	0	0	0	0	0	0	0.00349612	0.0214043	0	0	0.11354	0	0.23775	0.147452	0.341008	0.188086	0.189299	0	0	0	0	0.00158053	0	0	0	0	0	0.127113	0.526709	0.237692	0.0262246	0.0106948	0.023818	0.294209	0.174922	0.324373	0.196088	0.165043	0	0.499151	0.0912683	0.247279	0.407842	0.25136	0.272307
Trf	0	0	0	0	0	0	0	0	0	0	0	0	0	0	0	0	0	0	0.0758012	0	0.12456	0	0.0157141	0	0.860423	0	0	0	0	0	0	0	0	0	0	0	0	0	0	0	0.792369	0.167288	0.314318	0.0614752	0.170481	0.0508405	0.157015	0.165676	0.14955
Bfsp2	0.0257602	0	0	0	0	0	0	0	0	0.163487	0.0349648	0.0771215	0.168151	0.00493146	0.212323	0.155038	0	0.210554	0.762318	0.468074	0.00601386	0.0390672	0.0149993	0	0.0177335	0.00700007	0	0	0.0107338	0.0983635	0.167376	0.573852	0.464209	0.269988	0.201	0.166095	0.189667	0.149383	0.212449	0.117872	0	0	0	0	0.001216	0.0167784	0.0088859	0.00276793	0.000352971
Fbxw13	0.0043562	0.0174645	0	0	0	0	0	0	0.0264225	0.0253139	0.0143314	0	0	0	0.00924261	0.0573629	0	0.0787619	0.00542057	0	0	0	0	0	0.0184933	0	0	0.0097277	0	0.0699427	0.0219865	0	0.0082255	0.0666286	0.0282761	0.0422023	0.00311764	1	0.131	1	0.000594719	0.000665302	0	0	0.0139893	0	0	0.00165371	0
Camp	0.0110524	0	0.0114783	0.00106594	0	0	0	0	0	0.0156769	0.0203291	0	0.0141056	0	0.0386601	0.0533028	0.417695	0.026044	0.0373518	0.0449532	0.346067	0	0	0	0.0284157	0	0.00445774	0.0342474	0.0153132	0.0117335	0	0.00384705	0	0.00630983	0.00467227	0	0	0	0	0	0	0	0	0.00193843	0.00939389	0	0.005436	0	0
Ccrl2	0	0	0	0	0	0	0	0	0	0	0	0	0	0	0	0	0	0	0	0	0	0	0	0	0.0410443	0	0	0.0019598	0	0	0	0	0	0	0	0	0	0	0	0	0.181571	0.146107	0.853563	0.644791	0.415881	0.351615	0.0685737	0.0293363	0.0279361
Arpp21	0.106997	0.0024521	0.138512	0	0.0251978	0.0118869	0	0.057521	0.0126852	1	0.150572	1	1	1	0.00208485	0	0	0.0378841	0.747394	0.0642192	0	0.812411	0.451417	0	0.0381705	0.47844	0	0	0.0955093	0.00068002	0	0.00546135	0	0	0	0	0	0	0	0	0	0	0	0	0.00364659	0	0	0	0
Ccr4	1	1	0.757859	0.356431	1	1	0.294068	0.461124	0.668368	0.280445	1	0.0274633	0.449927	0.0317347	0.00304555	0	0	0	0	0	0	1	0.988457	0.416083	0.188024	1	0.130348	0.135313	0.286126	0.0191478	0	0	0	0	0	0	0	0	0	0	0	0.000469148	0	0.000621989	0.00326376	0	0	0	0
Cx3cr1	0	0	0.0074764	0	0	0	0.0287355	0	0	0	0	0	0	0	0.0018885	0	0	0	0	0	0	0.255882	0.487582	0.887611	0.00114701	0.303948	0	0.0232344	0	0	0	0	0	0	0	0	0	0	0	0	0	0.0243721	0.43171	0.150802	0.443227	0.117844	0.00416727	0.0147123	0.0994342
Xcr1	0.0412172	0.0278233	0.0212139	0	0	0.00520731	0	0	0	0.0208629	0.00686948	0	0.0140443	0	0.0128734	0.00439909	0	0	0	0	0	0.000206697	0	0	0	0	0.018251	0.0313458	0	0.00745812	0	0	0	0	0	0	0.000437113	0	0	0	1	1	0	0.0982321	0.0529304	0.021747	1	1	1
Ccr1	0.00224078	0	0	0	0	0	0	0	0.00660035	0.00115197	0.0265789	0	0	0	0.0471183	0.0351459	0.14879	0	0.00791899	0	0.0633803	0	0.0646014	0	0.0232084	0	0	0	0.00242707	0	0.00302819	0.00625706	0	0.476924	0.0911013	0.0712708	0.0303092	0.752018	0.880111	0.242618	0.0626312	0.0698899	1	0.054063	0.0208349	0	0	0	0.0730454
Ccr5	0	0	0	0	0	0	0	0	0	0	0	0	0	0	0	0	0	0	0	0	0	0	0.329135	0	0.0542266	0	0.40178	0.32699	0.000716461	0	0	0	0	0	0	0	0	0	0	0.0144479	0.589198	0.333421	0.607848	0.0263175	0.228964	0	0.387184	0.339443	0.0627231
Tspan7	0	0	0.00166908	0	0	0	0	0	0	0	0	0	0.00449423	0	0.0081915	0.000850204	0	0	0	0	0	0	0	0	0.0225784	0	0	0	0	0.0161181	0	0	0	0	0	0	0	0	0	0	0.0384355	0.265869	0.826482	0.0369512	0.0020296	0.00172111	0.00269185	0.00376721	0.00530224
Il13ra1	0	0	0	0	0	0	0	0	0.0102756	0.000663343	0	0	0	0	0	0	0.0109191	0	0	0	0	0	0.00632594	0	0.147835	0	0	0.0039766	0	0	0	0	0	0	0	0	0	0	0	0	1	0.340392	0.890117	0.568357	1	0.766314	0.530545	0.825701	0.767687
Gria3	0.0117086	0	0.312266	0	0	0	0.375667	0.705626	0.589734	0.00538021	0.0119937	0	0.000249399	0.0830437	0.00132657	0	0.389596	0.0622035	0.03357	0	0.629228	1	0.337197	0	0.141003	0.675175	0	0.0606539	0.801056	0	0	0.0584692	0	0	0	0	0	0	0	0	0	0	0	0.117368	0.0475277	0.0392454	0.088155	0.0450237	0.0693879
Sh2d1a	0.884963	0.717679	0.329222	0.624319	0.831348	0.764925	0.534422	0.489265	0.477243	0.665789	0.844687	0.887568	0.970032	0.940589	0	0	0	0	0	0	0	0.711152	0.828216	0.0677183	0.393114	1	0.374698	0.320503	0.673088	0	0	0	0	0	0	0	0	0	0	0	0	0	0	0	0	0	0	0	0
Cd40lg	0.768582	0.196193	0.0470785	0.990891	1	1	0.00374732	0.00141647	0	0	0.316579	0	0.00129917	0	0	0.005845	0	0	0	0	0	0	0	0.0343342	0.0222848	0.0618047	0.0252166	0.187762	0	0	0	0	0	0	0	0	0	0	0	0	0	0	0	0.0122218	0.00757091	0.00135714	0	0.00804185	0
Bgn	0	0	0	0	0	0	0	0	0	0.00673534	0	0	0.00401605	0	0	0	0.402597	0	0	0	0.317015	0	0	0	0	0	0	0	0	0.00152449	0	0	0	0	0	0	0	0	0	0	0.547249	0.244216	0.52174	0.00617256	0.0141857	0.0136169	0.00102781	0.0225815	0
Ar	0	0.0424872	0.0421246	0.188396	0	0	0.528918	0.199122	0.106781	0	0.00766209	0	0	0	0	0	0	0	0	0	0	0.575491	0	0.157962	0.544339	0.486135	0.689075	0.583994	1	0	0	0	0	0	0	0	0	0	0	0	0	0	0	0	0	0	0	0	0
Kif4	0.0149873	0	0.227471	0.178582	0	0	0.222317	0.310867	0.139859	0.189173	0	1	0	0.749219	0.0912118	0	0.180488	0.533687	0.737946	0.894685	0.0703867	0.478019	0.754785	0.892494	0	0.821987	0	0.0236668	0	0	0	0.397247	0.692244	0	0	0	0	0	0	0	0.178944	0.205311	0.00603876	0.0260923	0.00444359	0.096866	0.0487336	0.0735784	0.0283966
Tlr13	0.0128656	0	0	0	0	0	0	0	0	0.00714683	0	0	0	0	0.00320716	0.00449262	0.0717209	0	0	0.0097138	0.0170442	0	0.0459595	0	0.256831	0	0	0.0819462	0	0	0	0	0	0	0	0	0	0	0	0	0.699757	0.532416	0.599741	0.773278	0.425212	1	0.90903	0.707209	1
Gpr174	0.660565	0.408252	0.388915	0.367674	0.411267	0.476937	0.268462	0.446394	0.354181	0	0.357769	0	0	0.0197835	0	0.593029	0	0	0	0	0	0.0192207	0	0	0.0544628	0.0238944	0.296667	0.340252	0.30328	0.567034	0.664672	0	0	0.317047	0.00802395	0.331869	0.582495	0.0691959	0.0201922	0.216002	0	0	0	0	0	0	0	0	0
Gm6377	0	0	0	0	0	0	0	0	0	0	0	0	0	0	0.0420776	0.136851	0	0	0	0.00603606	0	0	0	0	0.0511863	0	0	0.00906628	0	0.287902	0.486029	0.0502652	0.537561	1	0.222511	0.236617	0.330128	0.128039	0.662201	0.189884	1	1	1	1	0.972687	1	1	1	1
Gpm6b	0.0155023	0.00713948	0	0	0	0	0	0	0	0	0	0	0	0	0.0084459	0.00257899	0	0.0180831	0	0	0	0	0	0	0.0178837	0.00670506	0	0.00933851	0	0.0125667	0	0.0204675	0	0.0256511	0.00606118	0.000462036	0	0	0	0.00502375	0.00471173	0	0	0.171211	0.038394	0.29908	0.0257361	0.0233997	0.0266853
Cybb	0	0.232432	0	0	0	0	0	0	0	0	0	0	0	0	1	1	0.750159	0.344774	0.0820771	0.16725	0.35537	0	0.0386218	0	0.563752	0	0	0.20713	0	1	1	1	1	1	1	1	1	1	1	1	0.312451	0.462818	1	1	1	1	0.241316	0.15203	0.718022
Cfp	0	0	0	0	0	0	0	0.00359135	0	0	0	0	0	0	0.823743	0.0164571	0.036506	0	0	0	0.0673777	0	0.00121608	0	1	0	0.00719546	0.0169393	0	0.0350385	0.00743943	0.405795	0.0441328	0.547972	0.551206	0.484713	0.159042	0.412734	0.302414	0.243559	0.129968	0.0922629	0.389237	0.870241	0.436132	0.863262	0.39642	0.142659	0.399834
Xlr	0	0.0197662	0	0	0.00108532	0	0	0	0	0	0	0	0.00808376	0.00635938	0	0	0	0	0	0	0	0	0.00368756	0	0	0	0.0032249	0	0	0	0	0	0	0	0	0.00131801	0	0	0	0	1	0.271306	0.0110118	0.0901445	0.0303986	0.0185631	0.280776	0.053871	0.19496
Vsig4	0.0205425	0.0342157	0	0	0.00261481	0	0	0	0.00648093	0.0230911	0.0155737	0	0.00752954	0.00232521	0	0	0.00350864	0	0	0	0	0	0	0	0.0228243	0	0.0158398	0.00592386	0.0603791	0.0127871	0	0.0249852	0.00542265	0	0	0	0.00409509	0	0	0.00173975	0	0.226438	0.328033	0	0.0124388	0	0	0.00460576	0.000921364
Cxcr3	0.00499573	0.732578	0	0.0103459	0	0	0.0295383	0	0	0	0	0	0	0	0	0	0	0	0	0	0	0	0	0.677843	0.761017	0.0248517	1	1	0.431339	0	0	0	0	0	0	0	0	0	0	0	0.469275	0.479433	0	0.0212678	0	0	0.425087	0.395581	0.30532
Xist	0	0.00407315	0.00473418	0	0	0.000702089	0	0	0	0	0	0	0	0	0.0030483	0.00375276	0	0.0204525	0.00277198	0	0	0.00317151	1	1	0.0287879	0	0	0.000168036	0	0	0	1	0	0.00269607	0	0	0	0	0	0	0	0.00817504	0	0.00461492	0.00418964	0.00273171	0.000264528	0.00490053	0.00140688
Cysltr1	0	0	0	0	0	0	0	0	0	0	0	0	0	0	0	0.000577511	0	0.0273083	0	0	0	0	0.122944	0.0152558	0.000300351	0	0	0	0	0.00665077	0	0	0.0217429	0	0	0	0	0	0	0.0325333	1	0.459013	0.42124	0.0846843	0.0881771	0.0319307	0.1868	0.0707798	0.168933
Itm2a	1	0.480461	1	1	1	1	0.544918	1	1	0.0162452	1	0.0487703	0.171214	0.129983	0	0	0	0	0	0	0.091402	0.246423	0.572365	0.0737575	0.0652348	0.730124	0.0914696	0.0131986	0.0369978	0	0	0	0	0	0	0	0	0	0	0	0	0	0	0	0	0	0	0	0
Xkrx	0.276881	0.0592161	0.828626	0.681592	0.252981	0.329712	0.839101	0.954867	0.923371	0.357455	0.585864	0.176388	0.809251	0.00339941	0.0716287	0.918441	0	0	0	0	0	0.00352086	0	0.00186651	0.0299345	0.0983307	0.166703	0.0364699	0.36003	0.729164	0.877095	0	0.47764	0.577891	0.158875	0.362094	1	0.591197	0.891194	0.495481	0	0	0	0	0	0	0	0	0.0393992
Car5b	0	0.16539	0	0	0	0	0	0	0	0	0	0	0	0	0	0	0.0434862	0	0	0	0.173831	0	0	0.0851807	0	0	0.013029	0.0633258	0	0	0	0	0	0	0	0	0	0.111599	0.0193465	0.0181608	0.0240024	0.023862	0.104966	0	0.011872	0	0	0	0
Tlr8	0.000554281	0	0	0	0	0	0	0	0	0.00262785	0.0118326	0	0	0	0.0143029	0	0.0171191	0	0	0	0.00149824	0	0.0160109	0	0.550872	0	0.0239143	0.0079935	0.0127673	0.0113764	0	0	0	0	0	0	0	0.0607126	0	0.101144	0.0899963	0.140541	0.793614	0.0346372	0.443337	0.118462	0	0	0
Tlr7	0.063892	0.282792	0.303488	0.546904	0.371357	0.457031	0.574446	0.40039	0.452112	0	0	0	0	0	0.0665484	0.288469	0	0	0	0	0	0	0	0	0.335547	0	0	0	0	0.227857	0.505642	0.445974	0	1	0.616954	0.659664	0.626384	0.606854	0.585166	0.684188	0	0	0.368023	0.105884	0.0739694	0.779927	0	0	0
Klra33	0.0256404	0	0	0	0	0.000995643	0	0	0.0291941	0.0288142	0.0221807	0	0	0.00745801	0.00574823	0	0	0.0420744	0.0564855	0.113439	0	0	0	0.0978215	0.0881317	0.0762462	0.357105	0.248195	0.148357	0	0	0	0	0	0	0	0.00759681	0	0	0	0	0.0335411	0.00881579	0	0	0	0	0	0.0216848
F630003A18Rik	0.0244697	0.064638	0	0.00678778	0	0.0133731	0	0	0	0	0	0	0.006544	0	0	0	0	0	0	0	0.000101588	0	0	0	0.101078	0	0.0228309	0.189017	0.0450833	0.0050955	0	0	0	0	0	0	0	0	0	0	0	0	0.000150803	0.0105559	0.0317739	0.0058842	0	0	0.0168409
Klra20	0.010418	0	0.00226423	0	0	0	0	0	0.0203337	0.0299293	0.0093703	0	0	0	0	0	0	0.00650003	0	0	0	0	0	0.0964374	0.235	0.0361914	0.43372	0.442317	0.00246638	0	0	0	0	0	0	0	0	0	0	0	0.0116355	0.0103749	0.0269962	0	0.00790584	0	0	0.00940586	0.0113868
Klra22	0.00597295	0	0	0	0	0	0	0.00596327	0.0135964	0.00768333	0	0	0	0	0.00396172	0	0	0.0293027	0.0101091	0.0722043	0	0.0269945	0	0	0.0837239	0.0135487	0.0360795	0.217489	0.0720202	0	0	0	0	0	0	0	0	0	0	0	0	0.0184369	0.00495293	0	0.00847523	0	0	0	0
Klra19	0.0105491	0.0127511	0	0	0	0	0	0	0.012094	0.0124204	0.00243883	0	0	0	0	0	0	0	0	0	0	0	0	0.792025	0.701787	0.0149478	0.913492	1	0.17318	0	0	0	0	0	0	0	0	0	0	0	0.037133	0.0924335	0.0144823	0.00933637	0.0267817	0.0311778	0.0509677	0.0477425	0.150995
Ahsp	0.00483184	0.0103278	0	0	0	0	0	0	0	0.0163667	0.00392531	0	0.000487192	0	0	0	0.00149465	0	0.00428656	0	0.00135896	0	0	0	0.00272481	0	0.00886624	0.0376871	0	0	0	0.170019	0	0	0	0	0	0	0	0	0	0.0106957	0	0	0.00609026	0.0570117	0	0.000610953	0.0459847
2810417H13Rik	0	0	0.102698	0.104488	0.00571762	0.0128382	0.254119	0.284685	0.120307	0.209003	0	0.776912	0	0.858652	0.0671492	0	0.0301324	0.50478	0.710763	0.902616	0.013348	0.311169	0.842258	0.880104	0	0.899918	0	0	0	0	0	0.279839	0.657908	0	0	0	0	0	0	0	0.0942258	0.0235416	0	0.000303777	0	0.0714034	0.0051528	0.0190206	0.0288463
Als2cl	0.491944	0.127185	0.866126	1	0.580309	0.787762	1	0.883449	0.858907	0.119405	0.248035	0	0.211691	0	0	0	0.021283	0	0	0	0.0125235	0	0	0	0	0	0	0	0	0	0	0	0	0	0	0	0	0	0	0	0	0.00762074	0	0.0147603	0.026927	0.0109973	0.0379693	0.0444462	0.0328517
Arl4d	0.0103497	0.01469	0	0	0	0	0	0	0	0.00389775	0.00203846	0	0.00211576	0	0.0017997	0	0	0	0	0	0	0	0	0	0.13699	0	0.788831	0.412764	0.0414576	0	0	0	0	0	0	0	0	0	0	0	0	0.0407365	0.0538564	0	0.0049218	0	0	0	0
BC005685	0	0.960303	0	0	0	0	0	0	0	0	0	0	0	0	0.0457164	0.0646792	0.051927	0.0195892	0.0913032	0	0.0780813	0.0563291	0.0287081	0.0140134	0.467416	0.263847	0.116763	0.656542	0.259675	0.053582	0.0635141	0.0617479	0.132128	0.34284	0.148834	0.0875251	0.0831054	0.878881	0.134323	0.928575	0.0190163	0.0371657	0	0.101004	0.00440417	0.431517	0	0	0.198698
Ccnb1	0	0	0.0973024	0.257222	0	0	0.224009	0.101311	0.00487983	0.298913	0	1	0	0.806793	0.0546636	0	0.177321	0.479154	0.771709	1	0.0760151	0.47512	1	0.942592	0	0.932616	0	0	0	0	0	0.360268	0.649882	0	0	0	0	0	0	0	0.107519	0.0914858	0	0.0206747	0	0.0528292	0.0406711	0.0277677	0.0146877
Cd80	0	0.350268	0	0	0	0	0	0	0	0	0	0	0	0	0	0.0743503	0	0	0	0	0	0	0	0	0.0410704	0	0	0	0	0.00820344	0	0	0.0340842	0.130201	0	0	0	1	0.772955	1	0.513075	0.396988	0.548523	1	0.51341	1	0.619052	0.588357	0.889136
Cfhr2	0	0.0180778	0	0	0	0	0	0	0	0.0316835	0.0115035	0	0	0	0	0	0	0	0	0	0	0.00338732	0	0	0	0	0	0.0241529	0	0	0	0	0	0	0	0	0	0	0	0	0.749088	0.16194	0.224192	0.0085968	0.100042	0.00583124	0.0259982	0.043956	0.0420885
Cyp1b1	0.0357372	0	0	0	0	0	0.000709002	0	0	0	0	0	0	0	0	0	0	0.00169067	0	0	0	0	0	0	0.0132064	0	0.0012917	0.0184391	0	0.000610118	0	0	0	0	0	0	0	0	0	0	0	0.0867763	0.0981647	0.00249853	0.0414414	0.00407187	0	0.00303223	0
Dennd5b	0	0	0	0	0	0	0	0	0	0.00700073	0	0	0	0	1	1	0.219376	0.990952	0.667302	0.917629	0.107667	0	0	0	0	0	0	0.0370406	0.00659579	0.968614	1	1	0.887007	0.747012	1	1	1	1	1	0.871416	0	0	0.0480553	0.00506683	0.0108708	0	0	0.00319647	0.000198651
Depdc1a	0.0464411	0	0.219937	0.0748047	0	0	0.16431	0.315918	0.0632231	0.138555	0	1	0	0.762838	0.038893	0	0.122664	0.323222	0.419873	0.790116	0.0282305	0.413432	0.744877	0.870955	0	0.526359	0	0.1113	0.000628553	0	0	0.231208	0.463788	0	0	0	0	0	0	0	0.102038	0.189573	0.00114672	0.0193838	0	0.103334	0.0383105	0.0327254	0.0276557
Dzip1	0.921098	0.176745	1	0.722119	0.874257	0.869271	0.623248	1	0.847122	0.528102	0.975227	0.466061	0.996094	0.117811	0	0	0	0	0	0	0.070247	0.690492	0.2208	0	0.340151	0.643044	0.341897	0.410213	0.763675	0	0	0	0	0	0	0	0	0	0	0	0	0	0	0	0	0.0199071	0	0	0
Etv5	0.0489019	0.0250796	0	0	0.229617	0.159983	0	0	0	0	0.0928375	0	0	0	0.233943	0	0.0531855	0.0104375	0.0210135	0.0269815	0.0989095	1	1	0.0929404	0.0424402	1	0	0	0.000755872	0	0	0.134229	0	0	0.0759285	0.0657821	0.0389318	0	0	0	0.0297319	0.00436277	0.0547402	0.016559	0.0138934	0.00764421	0	0	0
Ifitm1	0	0	0	0	0	0	0	0	0	0	0	0	0	0	0.000770582	0	1	0	0	0	1	0	0	1	0	0	0	0	0	0	0	0	0	0	0	0	0	0	0	0	0.00906334	0.0107383	0.118142	0.208464	0.0376683	0.27312	0.000292467	0	0.0232444
Ifitm2	0	0	0	0	0	0	0	0	0	0	0	0	0	0	0	0	0.689842	0	0.251765	0.0440871	0.70122	0	0.0461406	0.100508	0.00976938	0	0	0	0	0	0	0	0	0	0	0	0	0	0	0	0.0834542	0.17039	0.630036	0.288245	0.374028	0.340882	0.121715	0.0463852	0.18215
Ighg3	0	0.00692803	0	0	0	0	0	0	0	0.0112094	0.012186	0	0.00180034	0	1	1	0.0860337	1	0.717942	0.912075	0.0381777	0.00367444	0	0	0	0	0	0.0747837	0.0153038	1	1	1	1	1	1	1	1	1	1	1	0.021352	0	0.00885949	0	0	0	0	0	0
Igh-VJ558	0.020481	0	0	0	0	0	0	0.00402882	0	0.050351	0	0	0	0	1	1	0	0.942803	0.365618	0.517177	0	0.00166591	0	0	0.00619446	0	0.017639	0.0767296	0.0135763	1	1	1	0.807899	1	1	1	1	0.80459	1	1	0	0	0.0517845	0.0072305	0.00112435	0	0	0	0.00411696
Igk-V28	0	0.0061273	0.00255818	0	0	0	0	0	0	0	0.00468215	0	0.00994441	0	1	1	0	0.702203	0.386715	0.030066	0	0	0	0	0.0132595	0	0.0131986	0.0415544	0.0685712	1	1	1	0.982472	1	1	1	1	1	1	1	0	0	0.0129154	0.184146	0.00790184	0.0380201	0.00703178	0	0
Kif11	0.111445	0	0.585037	0.257684	0	0.00570529	0.377146	0.600829	0.139337	0.481219	0	1	0	0.949627	0.20235	0	0.36148	0.795625	0.915077	1	0.108601	0.894975	0.891867	0.899732	0	1	0	0.0676924	0	0	0	0.624504	0.717799	0	0	0	0	0	0	0	0.266902	0.351419	0.0161129	0.101344	0.0236077	0.256664	0.0705299	0.0941831	0.0457122
LOC100503889	0.0106223	0	0.0012357	0	0	0	0.00453362	0.0155166	0	0.00634677	0	0	0	0	0.887697	0.478615	0	0.0564626	0.00836278	0	0	0	0	0	0	0	0	0	0	0.386779	0.637487	0.371022	0.806033	1	0.920724	0.859328	0.732382	1	1	1	0.208634	0.0648998	0.112464	0.0776523	0	0.0851255	0.0993522	0.0972942	0.114876
Lrrk2	0	0	0	0	0	0	0	0	0	0	0	0	0	0	1	1	0.175038	0.265702	0.233553	0.0650512	0.129961	0	0	0	0	0	0	0	0	1	1	0.601374	0.556602	1	1	1	1	0.00148016	0.143281	0.769885	0.786941	0.821702	0.235667	0.93049	0.521693	1	1	1	1
Nav1	0	0	0	0	0	0	0	0	0	0.000511459	0.0143361	0	0	0	0	0	0.159237	0	0	0	0.112483	0	0.0286873	0	0.150496	0	0	0.00484565	0	0	0	0	0	0	0	0	0	0	0	0	0.506783	0.603803	0.313367	0.945403	0.652055	1	0.681279	0.730488	0.650033
Prc1	0.00596316	0	0.162333	0.130653	0	0	0.18339	0.200172	0.0253392	0.273964	0	1	0	0.577718	0.0980228	0	0.151214	0.495249	0.460057	0.709022	0.0485875	0.323313	0.553371	0.594497	0	0.549946	0	0.00416429	0	0	0	0.309789	0.505948	0	0	0	0	0	0	0	0.0843424	0.118221	0	0.0290302	0	0.0951301	0.0160721	0.0212599	0.00561536
Pstpip2	0	0.0193864	0	0	0	0	0	0	0	0	0	0.02235	0	0	0.0692999	0.100016	0.164077	0	0	0	0.129937	0	0	0	0.117123	0	0	0.00933184	0	0	0	0.0371245	0	0	0.0105119	0	0	1	1	0.375878	0.196398	0.408121	0.488035	0.462457	0.226265	0.638736	0.445871	0.261986	0.507395
Snora21	0	0	0	0.284507	0.278561	0.0871832	0.73781	0.240153	0.134084	0	0.136576	0	0	0.0663239	0.00380703	0.0859895	0	0.00779842	0.0283193	0.0307817	0.0236259	0	0	0	0	0	0	0	0	0	0.0227	0	0	0.179956	0	0.0126699	0.00934679	0.0502296	0.253815	0.100026	0	0	0	0	0	0	0	0	0
Snora3	0	0.00448199	0	0	0	0	0.0464218	0	0.0159568	0	0	0	0	0	0	0.0916408	0.167998	0	0	0	0.0557626	0	0	0	0	0	0	0	0	0.0210606	0.0285268	0	0	0.243741	0	0.0452639	0	0.0430775	0.266682	0.0573574	0	0	0	0	0	0	0	0	0.0134894
Socs2	0	0.887994	0	0	0	0	0	0	0	0	0	0	0	0	0	0	0.141621	0.0657058	0.344889	0.261828	0.113431	0	8.68781e-05	0	0.018699	0	0.112342	0.0780171	0	0	0	0	0	0	0	0	0	0	0	0	0.12171	0.0111914	0	0.675752	0.271974	0.212894	0.487825	0.405513	0.365969
Spatc1	0.0240523	0.00461223	0.0128189	0	0	0.00145773	0.000348998	0	0	0.0162671	0.0107369	0	0.0237799	0	0.0150301	0.0150946	0.0727361	0.00991819	0.00143645	0	0.00862137	0	0	0	0	0	0.00904797	0	0	0.0166998	0	0.00213933	0	0.00629793	0.00206662	0.00219064	0	0.00209678	0	0	0.014838	0.0108673	0.0642407	0.00386712	0.00666012	0.0119775	0	0.00617564	0.00770234
Tcra-V22.1	0.208151	0.35436	0.223555	0.248551	0.452044	0.590771	0.469543	0.18473	0.374038	0.0238138	0.243042	0	0.102168	0.00713562	0.00653081	0	0.0150059	0.00834583	0	0	0	0.0641382	0	0.00568242	0	0	0	0.0234911	0	0	0.00854367	0	0	0	0	0	0	0	0	0	0	0.0248661	0	0.00258493	0.0357573	0	0.00171083	0	0
Tmem154	0.291057	0.499466	0.0180566	0.092867	0.265386	0.181784	0	0	0	0	0.0224718	0	0.0151887	0	0	0.0205767	0	0	0	0	0	0.0556583	0.0177763	0.0139793	0	0.0547628	0.0239976	0.0470742	0	0	0.0252341	0	0	0.249688	0	0	0.0164679	0.770128	0.624297	0.39527	0.00042553	0	0.00737869	0	0	0	0	0	0
Tmem38b	0	0	0	0	0	0	0	0	0	0	0	0	0	0	0	0	0.0438117	0	0	0	0	0	0.00216487	0	0	0	0	0	0	0	0	0	0.00227274	0.0112277	0	0	0	0	0.0618802	0	0	0	0	0.0278579	0	0	0.02986	0.0440769	0.0449825
Top2a	0.0769365	0	0.501822	0.368695	0	0.0178549	0.462685	0.602075	0.226376	0.365699	0	0.97685	0	0.70889	0.14058	0	0.267395	0.601019	0.728299	0.807187	0.105722	0.790634	0.778075	0.818622	0	1	0	0.0301319	0	0	0	0.457184	0.536818	0	0	0	0	0	0	0	0.186053	0.205827	0	0.0548936	0.00657302	0.152104	0.0516854	0.0651796	0.0140483
Trav14-1	0.279398	0.0403634	0.374326	0.112588	0.111234	0.200385	0.0660301	0.262727	0.183883	0.10032	0.164205	0.07002	0.171143	0.0401597	0	0	0	0	0	0	0	0.103273	0.0116158	0	0.20675	0.200916	0.150486	0.552271	0.399038	0.00769535	0.000884934	0	0	0	0	0	0	0	0	0	0	0.0038547	0	0	0.00959044	0	0	0	0
Trav14d-3-dv8	1	1	1	1	1	1	1	1	1	0.516849	1	0.231761	0.717565	0.0871669	0.00134142	0	0	0	0	0	0	0.444855	0.143902	0.115362	0.55455	0.930912	0.189496	0.443171	0.829481	0	0	0	0	0	0	0	0	0	0	0	0	0	0	0	0	0	0	0	0
Trav7d-4	0.802543	0.852697	0.866806	1	1	1	0.748964	0.842305	0.927701	0.258561	0.911349	0	0.468453	0	0.0060089	0.0198191	0	0.00664781	0.00289835	0.000753515	0	0.00426593	0	0	0	0	0.000516027	0.0275838	0.0186497	0.0122747	0	0	0	0.00623729	0	0.00898507	0	0.0312632	0	0.00910082	0	0	0	0	0	0	0	0.00656555	0
Trav9d-3	0.393118	0.0531626	0.189167	0.226594	0.419481	0.345092	0.0453943	0.128299	0.161425	0.0683169	0.18776	0	0.1041	0	0	0.010548	0.000374982	0	0	0	0	0	0	0	0	0	0.000967068	0	0	0.0129849	0	0	0	0	0	0	0	0.0044738	0	0	0	0.00316282	0.00237501	0.0195493	0.0139564	0.00642532	0.00366897	0.00919769	0.0163552
Vipr1	0.0643713	0	0.0498823	1	0.294685	0.373693	0.241198	0.0160142	0.041282	0.00355093	0.0541099	0	0	0	0	0	0	0	0	0	0	0.00923354	0	0	0.0445241	0.0122144	0.59418	0.208406	0.17605	0	0	0	0	0	0	0	0	0	0	0	0.0800688	0	0	0.00412394	0.0277214	0	0	0.00156884	0
Wdfy4	0	0	0	0	0	0	0	0	0	0	0	0	0	0	1	1	0.333215	0.977378	1	0.661197	0.553599	0	0	0	0	0	0	0	0	1	0.975894	1	0.456508	1	1	1	1	1	1	1	1	1	0.239922	1	0.477224	1	1	1	1
Zc3h12c	0	0	0	0	0	0	0	0	0	0	0	0	0	0.00264677	0.0219904	0.0100064	0.0981657	0	0.0188618	0	0.147186	0	0	0.00793303	0	0	0	0	0	0	0.0177782	0.127493	0	0.877649	0.0349963	0.0592238	0.0193708	0.214198	0.483002	0.0319631	0.234631	0.378919	0.233565	0.333345	0.270504	0.124251	0.560409	0.682845	0.563031
[truncated: 181 more columns]
