# Supplementary material for: Integrative analysis of breast cancer reveals prognostic haematopoietic activity and patient-specific immune response profiles
Source: Nat Commun. 2016 Jan 4;7:10248. doi: 10.1038/ncomms10248 (PMC4725766; doi:10.1038/ncomms10248)
Supplement: Supplementary Data 4 — Comparison of univariate Cox proportional hazards models for gene set CLSs vs. full haematopoietic expression profile CLSs in METABRIC data. [file ncomms10248-s5.xlsx]

## Sheet: Sheet1
Supplementary Data 4. Comparison of univariate Cox proportional hazards models for gene set CLSs vs. full haematopoietic expression profile CLSs in METABRIC data.
	Gene Set			Gene Expression Profile
Name	P-val	Adj. p-val	HR	P-val	Adj. p-val	HR	Subtype
PREB.FRC.BM	6.66e-16	1.58e-13	1.14	2.49e-10	3.47e-09	1.03	Dev B
T.8EFF.SP.OT1.48HR.LISOVA	8.81e-13	9.31e-11	1.08	4.8e-11	8.13e-10	1.02	CD8 Eff
PROB.FRA.FL	1.18e-12	9.31e-11	1.14	2.65e-09	2.66e-08	1.03	Dev B
PROB.CLP.FL	1.22e-10	7.21e-09	1.13	6.99e-09	5.59e-08	1.03	Dev B
PROB.FRBC.FL	1.93e-10	9.15e-09	1.09	6.84e-08	4.27e-07	1.03	Dev B
B.FRE.FL	2.42e-10	9.54e-09	1.14	2.55e-15	1.21e-13	1.08	B
T.DPBL.TH	6.32e-10	2.14e-08	1.11	6.11e-10	7.62e-09	1.02	Dev T
PROB.FRBC.BM	8.35e-10	2.47e-08	1.12	4.14e-11	7.54e-10	1.04	Dev B
PROB.FRA.BM	1.39e-09	3.39e-08	1.08	2.69e-09	2.66e-08	1.05	Dev B
FRA	1.53e-09	3.39e-08	1.14	4.74e-07	2.5e-06	1.03	Dev B
CLP	1.57e-09	3.39e-08	1.13	3.61e-08	2.44e-07	1.04	Dev B
PREB.FRD.BM	4.81e-09	9.5e-08	1.11	6.14e-08	3.94e-07	1.04	Dev B
T.ISP.TH	6.47e-09	1.18e-07	1.09	6.27e-09	5.5e-08	1.02	Dev T
MATTGD.VG3.E17.TH	1.24e-08	2.09e-07	1.1	1.11e-16	1.33e-14	1.05	γδ T
T.8EFF.SP.OT1.D5.VSVOVA	1.54e-08	2.43e-07	1.07	1.33e-15	7.89e-14	1.04	CD8 Eff
B.GC.SP	7.98e-07	1.18e-05	1.1	6.44e-11	1.02e-09	1.04	B
PROB.CLP.BM	1.36e-06	1.9e-05	1.06	1.16e-05	4.65e-05	1.04	Dev B
T.8EFF.SP.OT1.D6.LISOVA	1.77e-06	2.33e-05	1.07	1.19e-11	2.82e-10	1.04	CD8 Eff
T.DN3neg4.TH	2.58e-06	3.22e-05	1.08	1.39e-07	8.26e-07	1.02	Dev T
T.8EFF.SP.OT1.D6LISO	4.57e-06	5.42e-05	1.07	1.52e-09	1.72e-08	1.02	CD8 Eff
NKT.44posNK1.1pos.TH	8.7e-06	9.82e-05	0.91	0.04	0.07	1.02	Dev T
SC.LT34F.BM	9.35e-06	0.000101	0.89	0.000583	0.00157	0.98	Stem
LTHSC.FL	1.12e-05	0.000116	1.07	0.00405	0.00842	1.02	Stem
T.DP69pos.TH	1.2e-05	0.000119	0.9	0.26	0.34	1	Dev T
B.FRE.BM	1.95e-05	0.000179	1.09	5.9e-07	3.04e-06	1.06	Dev B
T.8EFF.SP.OT1.24HR.LISOVA	1.96e-05	0.000179	1.06	2.49e-09	2.66e-08	1.03	CD8 Eff
PREB.FRD.FL	5.41e-05	0.000475	1.08	3.55e-08	2.44e-07	1.03	Dev B
SC.MEP.BM	6.08e-05	0.000515	1.09	0.000701	0.00185	1.01	Stem
FI.SK	6.35e-05	0.000519	0.96	0.00116	0.00278	0.99	Stromal
LTHSC.BM	0.000106	0.000831	1.07	0.56	0.63	1	Stem
B614WABDTREG	0.000109	0.000831	0.93	0.00389	0.00816	0.98	T-Reg
MLP.BM	0.000147	0.00108	1.09	3.13e-05	0.000109	1.03	Stem
CD150negCD48neg.FL	0.00015	0.00108	1.08	0.00417	0.00859	1.01	Stem
B6.14W.ABD.TR	0.000175	0.00118	0.93	0.00193	0.00437	0.98	T-Reg
T.8EFF.SP.OT1.12HR.LISOVA	0.000183	0.00121	1.05	2.28e-07	1.32e-06	1.03	CD8 Eff
BEC.SLN	0.000222	0.00142	0.94	0.00296	0.00638	0.99	Stromal
BEC.MLN	0.00023	0.00142	0.94	0.03	0.05	0.99	Stromal
GN.THIO.PC	0.000234	0.00142	1.03	0.37	0.44	1.01	CD11b My
T.DPSM.TH	0.000265	0.00157	0.94	0.00756	0.01	0.99	Dev T
ST.31neg38neg44neg.SLN	0.000323	0.00186	0.97	0.00822	0.02	0.99	Stromal
FI.MTS15pos.TH	0.000415	0.00229	0.97	0.000114	0.000345	0.99	Stromal
FRC.MLN	0.000417	0.00229	0.97	0.01	0.02	0.99	Stromal
MICROGLIA.CNS	0.000425	0.00229	0.93	0.04	0.06	0.99	CD11b My
T.8EFF.SP.OT1.D6.VSVOVA	0.00058	0.00306	1.05	2.95e-10	3.88e-09	1.05	CD8 Eff
T.DN1neg2.TH	0.000641	0.00324	0.92	0.44	0.52	1	Dev T
T.DN3B.TH	0.000642	0.00324	1.06	5.77e-08	3.8e-07	1.02	Dev T
T.ETP.TH	0.000836	0.00413	0.92	0.17	0.23	1.01	Dev T
DC.103neg11Bpos.LULN	0.000969	0.00469	1.07	0.00629	0.01	0.98	CD11b My
NK.DAP12neg.SP	0.00108	0.00505	0.92	3.94e-05	0.000133	0.96	NK
GN.URAC.PC	0.00109	0.00505	1.03	0.7	0.73	1	CD11b My
NK.49CIpos.SP	0.00111	0.00505	0.93	2.21e-06	1.05e-05	0.97	NK
T.4.LN.BDC	0.00118	0.0053	0.93	0.00287	0.00624	0.99	Th
GN.ARTH.SYNF	0.00129	0.00566	1.03	0.67	0.72	1	CD11b My
NK.49Hpos.SP	0.00148	0.00637	0.93	5.12e-14	1.52e-12	0.92	NK
LEC.MLN	0.00162	0.00685	0.96	0.0093	0.02	0.99	Stromal
NKT.4neg.SP	0.0017	0.00707	0.93	0.62	0.67	1	NKT
FRC.SLN	0.00182	0.00742	0.97	0.00193	0.00437	0.99	Stromal
SC.CDP.BM	0.00228	0.00914	1.06	1.55e-06	7.66e-06	1.03	Stem
SC.MPP34F.BM	0.00236	0.00932	1.07	0.00106	0.0026	1.02	Stem
LEC.SLN	0.00241	0.00935	0.96	0.00106	0.0026	0.99	Stromal
NK.49Hneg.SP	0.00395	0.02	0.94	5.6e-09	5.11e-08	0.96	NK
T.4.PLN.BDC	0.0043	0.02	0.94	0.05	0.07	0.99	Th
TGD.VG3pos24AHI.E17.TH	0.00464	0.02	1.05	2.61e-05	9.5e-05	1.01	Dev T
DC.103pos11Bpos.SI	0.00471	0.02	0.95	0.62	0.67	1	CD11b My
NK.SP	0.00477	0.02	0.94	6.09e-06	2.61e-05	0.97	NK
NK.DAP10neg.SP	0.00489	0.02	0.94	1.18e-09	1.4e-08	0.95	NK
MO.6CposIIneg.BM	0.00582	0.02	1.03	5.97e-05	0.000191	1.01	Mon
SC.MDP.BM	0.00649	0.02	1.06	0.000968	0.00247	1.01	Stem
CD150negCD48neg.BM	0.00729	0.02	1.05	0.32	0.4	0.99	Stem
NKT.4pos.SP	0.00841	0.03	0.95	0.2	0.27	1.01	NKT
NK.49CIneg.SP	0.01	0.04	0.95	2.41e-06	1.12e-05	0.97	NK
NKT.4pos.LV	0.01	0.04	0.95	0.65	0.69	1	NKT
MO.6CnegIIINT.BL	0.01	0.04	0.95	7.5e-05	0.000237	0.98	Mon
MF.IIneg480HI.PC	0.01	0.05	0.98	0.00161	0.00375	0.98	Mac
NK.HposMCMV1	0.01	0.05	1.05	2.4e-07	1.35e-06	1.04	NK
T.DN4.TH	0.02	0.05	1.04	7.68e-09	5.87e-08	1.02	Dev T
DC2.LU	0.02	0.05	0.95	0.19	0.25	0.99	DC
GN.BM	0.02	0.05	1.01	0.2	0.27	1.01	CD11b My
MLP.FL	0.02	0.05	1.05	1.23e-05	4.87e-05	1.02	Stem
DC.8pos.TH	0.02	0.05	1.05	7.81e-05	0.000244	1.03	DC
DC.8neg.TH	0.02	0.05	1.05	1.62e-05	6.28e-05	1.03	DC
DC2.MLN	0.02	0.05	0.95	0.13	0.19	0.99	CD11b My
T.DN3A.TH	0.02	0.05	0.96	0.19	0.26	1.01	Dev T
DC.103pos11Bneg.SALM3.SI	0.02	0.05	0.95	0.02	0.04	1.02	DC
MO.6CnegIIneg.BL	0.02	0.05	0.95	0.00129	0.00303	0.98	Mon
MF.BM	0.02	0.05	1.03	0.000216	0.000631	1.01	Mac
DC.103pos11Bneg.SI	0.02	0.05	0.95	0.82	0.84	1	DC
T.4FP3neg.SP	0.02	0.05	0.95	0.01	0.02	0.99	CD4 Nve
MO.6CposIIpos.BL	0.02	0.05	0.96	0.00779	0.02	0.99	Mon
T.4NVE.LN	0.02	0.06	0.95	0.00251	0.00555	0.98	CD4 Nve
T.4NVE.PP	0.02	0.06	0.95	2.84e-05	0.000102	0.97	CD4 Nve
T.8SP24INT.TH	0.02	0.06	1.05	2.11e-06	1.02e-05	1.03	Dev T
NKT.4neg.LV	0.02	0.06	0.95	0.54	0.6	1	NKT
B.FRF.BM	0.03	0.07	1.04	0.05	0.08	0.98	Dev B
GMP.BM	0.03	0.07	0.95	0.000472	0.00132	1.01	Stem
NK.B2Mneg.SP	0.03	0.08	0.95	8.22e-08	5e-07	0.96	NK
MATTGD.VG1pos.TH.B6	0.03	0.08	0.96	0.51	0.58	1	γδ T
DC7.LN	0.03	0.08	1.06	0.0011	0.00265	0.97	DC
GN.ARTH.BM	0.03	0.08	1.01	0.13	0.19	1.01	CD11b My
T.4SP69pos.TH	0.03	0.08	0.96	0.34	0.42	1.01	Dev T
T.8NVE.PP	0.04	0.08	0.96	0.00348	0.00743	0.99	CD8 Nve
T.4NVE.MLN	0.04	0.08	0.95	0.01	0.02	0.99	CD4 Nve
T.4MEM44H62L.SP	0.04	0.09	0.96	0.3	0.37	0.99	CD4 Mem
T.4NVE.SP	0.04	0.1	0.96	0.000555	0.00151	0.97	CD4 Nve
TGD.VG2pos.SP.TCRBKO	0.05	0.1	0.96	0.04	0.06	0.99	γδ T
DC6.LN	0.05	0.1	1.04	0.01	0.02	0.98	CD11b My
T.8NVE.SP	0.05	0.1	0.96	0.04	0.07	0.99	CD8 Nve
T.4SP24INT.TH	0.05	0.1	0.96	0.57	0.64	1	Dev T
TGD.VG2pos.SP	0.05	0.11	0.96	0.000112	0.000344	0.97	γδ T
DC2.LN	0.05	0.11	0.96	0.16	0.22	0.99	CD11b My
DC.103neg11BposF4neg80LO.KD	0.05	0.11	1.03	0.15	0.2	1.01	CD11b My
MO.6CposIIneg.LN	0.05	0.11	1.03	0.15	0.2	0.99	Mon
DC.PDC.8pos.MLN	0.06	0.11	1.04	3.33e-15	1.32e-13	0.92	pDC
TGD.VG2neg.SP.TCRBKO	0.06	0.12	0.97	0.11	0.17	1	γδ T
EP.MECHI.TH	0.06	0.12	1.02	0.53	0.6	1	Stromal
MATTGD.VG2pos.TH	0.07	0.15	0.96	0.00101	0.00254	0.97	γδ T
DC3.SP	0.08	0.15	0.97	0.31	0.39	0.99	CD11b My
T.4pos8INT.TH	0.08	0.15	0.96	0.08	0.12	0.99	Dev T
DC.IIpos480LO.PC	0.08	0.16	0.97	0.24	0.32	0.99	Mac
NK.MCMV7	0.09	0.17	0.96	0.12	0.18	0.99	NK
TGD.VG5neg.ACT.IEL	0.09	0.17	1.03	0.06	0.09	1.03	γδ T
MATTGD.VG1posVD6pos.TH.B6	0.09	0.17	0.96	0.000317	0.000904	1.03	γδ T
DC.8neg4neg11Bneg.SLN	0.1	0.18	1.05	0.6	0.66	1.01	DC
IMMTGD.VG2.E17.TH	0.1	0.18	1.03	1.88e-10	2.79e-09	1.03	Dev T
TGD.VG2neg.SP	0.1	0.18	0.97	0.06	0.09	0.99	γδ T
TGD.VG5pos.ACT.IEL	0.1	0.18	1.03	0.16	0.22	1.02	γδ T
T.DN2A.TH	0.1	0.18	0.96	5.44e-05	0.000179	1.02	Dev T
T.4.PA.BDC	0.12	0.21	0.97	0.95	0.95	1	Th
TGD.VG2neg.ACT.SP	0.12	0.21	0.97	0.88	0.89	1	γδ T
T.8SP24neg.TH	0.12	0.21	1.03	6.61e-09	5.59e-08	1.04	Dev T
B614WLNTREG	0.12	0.22	0.97	0.51	0.58	1	T-Reg
MF.THIO5.IIpos480LO.PC	0.13	0.22	0.98	0.000517	0.00143	0.98	Mac
IMMTGD.VG1posVD6pos.TH.B6	0.13	0.22	1.03	2.51e-11	5.4e-10	1.04	Dev T
TGD.VG5neg.IEL	0.16	0.27	0.98	2.71e-07	1.46e-06	0.95	γδ T
T.4MEM44H62L.LN	0.16	0.28	0.97	0.38	0.45	1.01	CD4 Mem
T.4INT8pos.TH	0.17	0.28	1.03	5.05e-05	0.000169	1.02	Dev T
DC.103pos.11Bneg.POLYIC.LU	0.17	0.28	1.03	0.34	0.42	1.01	DC
MF.SBCAPS.SLN	0.18	0.3	1.01	0.74	0.78	1	CD11b My
MF.THIO5.IIpos480INT.PC	0.19	0.31	0.98	5.69e-05	0.000185	0.98	Mac
TGD.VG2pos.ACT.SP	0.2	0.32	0.98	0.51	0.58	1	γδ T
GN.BL	0.2	0.32	1.01	0.95	0.95	1	CD11b My
MF.LU	0.22	0.35	0.97	0.05	0.08	0.99	Mac
NK.Hpos.MCMV7.SP	0.22	0.35	0.97	0.31	0.39	0.99	NK
B6.14W.LN.TR	0.22	0.35	0.97	0.24	0.32	0.99	T-Reg
DC.103neg.11Bpos.POLYIC.LU	0.22	0.35	1.02	0.5	0.57	1	CD11b My
MF.THIO5.IIneg480INT.PC	0.22	0.35	0.98	2.9e-05	0.000103	0.98	Mac
MO.6CnegIIpos.BL	0.23	0.35	0.98	0.37	0.44	1	Mon
TGD.VG5pos.ACT.IEL.	0.23	0.36	1.02	0.000653	0.00174	1.04	γδ T
NK.Hpos.MCMV1.SP	0.23	0.36	1.03	8.71e-09	6.45e-08	1.03	NK
DC.103neg11Bpos24neg.LU	0.24	0.36	0.98	0.08	0.12	0.99	CD11b My
T.8NVE.MLN	0.25	0.37	0.98	0.27	0.35	0.99	CD8 Nve
DC.103pos11Bneg.LULN	0.25	0.37	0.96	0.00118	0.00279	0.97	DC
DC.PDC.8pos.SLN	0.25	0.37	1.02	4.44e-15	1.5e-13	0.92	pDC
T.8MEM.SP	0.26	0.38	0.98	0.17	0.23	1.01	CD8 Mem
T.DN2B.TH	0.27	0.4	1.02	7.08e-09	5.59e-08	1.03	Dev T
IMMTGD.VG2pos.TH	0.28	0.41	0.98	0.00536	0.01	1.01	Dev T
MO.6CposIIneg.BL	0.28	0.41	0.99	0.00497	0.01	0.98	Mon
NKT.44posNK1.1neg.TH	0.3	0.42	1.02	2.03e-08	1.46e-07	1.04	Dev T
T.DP.TH	0.3	0.42	1.02	0.47	0.55	1	Dev T
DC.11CLOSER.SI	0.3	0.42	0.98	0.02	0.03	0.99	CD11b My
TGD.TH	0.3	0.42	1.02	3.14e-11	6.2e-10	1.04	Dev T
T.8EFF.SP.OT1.D45VSV	0.32	0.45	0.98	0.000931	0.0024	0.98	CD8 Mem
T.8MEM.LN	0.32	0.45	0.98	0.97	0.97	1	CD8 Mem
DC.8neg4neg11Bpos.SLN	0.33	0.45	1.02	0.06	0.09	0.98	CD11b My
T.4FP3pos25pos.SP	0.33	0.45	0.98	0.34	0.42	1	T-Reg
DC.LC.SK	0.35	0.48	0.98	0.61	0.67	1	CD11b My
T.8NVE.LN	0.35	0.48	0.98	0.59	0.65	1	CD8 Nve
T.4MEM.LN	0.36	0.49	0.98	0.24	0.32	1.01	CD4 Mem
T.8EFF.SP.OT1.D15.VSVOVA	0.37	0.5	0.98	0.3	0.38	0.99	CD8 Eff
T.8EFF.SP.OT1.D8.VSVOVA	0.38	0.5	0.99	0.48	0.56	1	CD8 Eff
T.8EFF.SP.OT1.D10LIS	0.38	0.5	0.98	0.11	0.17	1.01	CD8 Eff
TGD.VG5pos.IEL.	0.39	0.51	0.99	0.14	0.2	0.99	γδ T
T.8MEM.SP.OT1.D106.VSVOVA	0.39	0.51	0.99	0.00103	0.00256	0.98	CD8 Mem
DC1.MLN	0.39	0.51	0.98	0.78	0.82	1	DC
DC4.MLN	0.4	0.53	0.98	0.00268	0.00587	0.97	DC
DC3.MLN	0.41	0.54	1.02	0.04	0.06	0.98	CD11b My
T.8SP69pos.TH	0.42	0.55	1.02	5.59e-06	2.45e-05	1.03	Dev T
TGD.SP	0.44	0.56	1.01	0.05	0.09	0.99	γδ T
NKT.44negNK1.1neg.TH	0.44	0.56	1.01	2.78e-12	7.33e-11	1.07	Dev T
DC.103pos11Bneg.LU	0.45	0.57	0.98	0.93	0.94	1	DC
DC.103neg11Bpos.LV	0.46	0.57	0.99	0.13	0.19	0.99	CD11b My
DC.103CLOSER.SI	0.46	0.57	0.99	0.04	0.06	0.99	CD11b My
SC.CMP.BM.DR	0.46	0.57	0.98	0.08	0.12	1.01	Stem
DC.8neg4neg11Bpos.MLN	0.47	0.58	1.02	0.02	0.04	0.98	CD11b My
DC.11CLOSER.SALM3.SI	0.47	0.58	1.01	0.79	0.82	1	CD11b My
MO.6CnegIIneg.BM	0.48	0.59	0.99	0.12	0.18	1.01	Mon
TGD.VG5pos24AHI.TH	0.48	0.59	1.01	4.32e-09	4.09e-08	1.03	Dev T
T.8EFF.SP.OT1.D15.LISOVA	0.49	0.59	0.99	0.05	0.08	0.99	CD8 Eff
DC9.LN	0.49	0.59	1.02	0.01	0.02	0.98	DC
B.MZ.SP	0.49	0.59	0.99	0.13	0.18	0.98	B
T.4MEM.SP	0.5	0.59	1.01	0.12	0.18	1.01	CD4 Mem
T.8EFF.SP.OT1.D10.LISOVA	0.51	0.61	0.99	0.48	0.56	1	CD8 Eff
DC.8neg4neg11Bneg.SP	0.53	0.63	0.99	0.15	0.21	0.99	DC
DC.103neg11Bpos.SI	0.54	0.64	0.99	0.00385	0.00814	0.98	CD11b My
MF.169pos11CHI.SLN	0.56	0.65	1.01	0.27	0.35	1.01	CD11b My
B.FO.LN	0.56	0.66	1.01	0.01	0.02	0.97	B
B.T2.SP	0.57	0.66	1.01	0.44	0.52	0.99	B
SC.ST34F.BM	0.57	0.66	0.99	0.02	0.04	1.01	Stem
DC.8neg4neg11Bneg.MLN	0.58	0.67	0.98	0.00472	0.01	0.98	DC
B.FO.MLN	0.61	0.7	1.01	0.000159	0.000471	0.95	B
B1B.PC	0.62	0.71	0.99	2.51e-07	1.38e-06	0.94	B
IMMTGD.VG1pos.TH.B6	0.63	0.71	1.01	2.1e-05	7.88e-05	1.02	Dev T
DC8.LN	0.64	0.72	1.01	3.33e-05	0.000114	0.98	CD11b My
T.8MEM.SP.OT1.D45.LISOVA	0.66	0.74	0.99	6.22e-06	2.61e-05	0.96	CD8 Mem
T.8EFF.SP.OT1.D15LIS	0.66	0.74	0.99	0.34	0.42	0.99	CD8 Eff
MF.THIO5.IIneg480HI.PC	0.67	0.75	0.99	0.000134	0.000403	0.98	Mac
DC.103pos11Bneg.LV	0.71	0.78	0.99	0.86	0.87	1	DC
DC2.SP	0.72	0.79	0.99	0.58	0.64	0.99	CD11b My
T.8EFF.SP.OT1.D8LISO	0.73	0.8	0.99	0.1	0.16	1.01	CD8 Eff
B.T1.SP	0.73	0.8	1.01	0.8	0.83	1	B
MF.RP.SP	0.75	0.82	0.99	0.000364	0.00103	0.98	Mac
DC.103pos11Bpos.SALM3.SI	0.76	0.82	0.99	0.18	0.25	1.01	CD11b My
T.DN2.TH	0.76	0.82	1.01	9.05e-07	4.56e-06	1.02	Dev T
DC.103neg11Bpos24pos.LU	0.77	0.82	0.99	0.47	0.55	1	CD11b My
T.8EFF.SP.OT1.D8.LISOVA	0.77	0.82	0.99	0.82	0.84	1	CD8 Eff
DC.PDC.8pos.SP	0.78	0.83	1.01	9.99e-16	7.89e-14	0.91	pDC
B1A.SP	0.79	0.83	1	0.02	0.04	0.97	B
T.DN2neg3.TH	0.8	0.84	0.99	2.71e-06	1.24e-05	1.02	Dev T
B.FO.PC	0.8	0.84	1	2.59e-05	9.5e-05	0.96	B
B.T3.SP	0.82	0.86	1	0.03	0.05	0.98	B
MF.MEDL.SLN	0.83	0.86	1	0.43	0.51	1	CD11b My
T.8NVE.SP.OT1	0.85	0.88	1	0.14	0.2	0.99	CD8 Nve
T.8MEM.SP.OT1.D100.LISOVA	0.85	0.88	1	0.02	0.03	0.98	CD8 Mem
B1A.PC	0.86	0.88	1	5.45e-06	2.44e-05	0.93	B
DC.103neg11Bpos.SALM3.SI	0.87	0.89	1	0.46	0.54	1	CD11b My
DC.PDC.8neg.SP	0.94	0.95	1	2.22e-16	2.63e-14	0.91	pDC
T.4SP24neg.TH	0.94	0.95	1	0.00178	0.0041	1.02	Dev T
B6SPLFO	0.96	0.97	1	0.000228	0.000658	0.96	B
DC1.LN	0.97	0.97	1	0.58	0.64	1	DC
DC1.SP	0.98	0.98	1	0.08	0.12	0.98	DC
