# Supplementary material for: Integrative analysis of breast cancer reveals prognostic haematopoietic activity and patient-specific immune response profiles
Source: Nat Commun. 2016 Jan 4;7:10248. doi: 10.1038/ncomms10248 (PMC4725766; doi:10.1038/ncomms10248)
Supplement: Supplementary Data5 — Mean whole genome expression Pearson correlation coefficients for CD4+ naïve and Th cells vs developmental T cells. [file ncomms10248-s6.xlsx]

## Sheet: Sheet1
Supplementary Data 5. Mean whole genome expression Pearson correlation coefficients for CD4+ naïve and Th cells vs developmental T cells.
Lineage	CD4+ naïve (n=5)	Th (n=3)	Type	Subtype
T.4SP24neg.TH	0.8	0.8	Dedifferentiated	Dev T
T.8SP24neg.TH	0.67	0.67	Dedifferentiated	Dev T
T.4SP69pos.TH	0.69	0.73	Dedifferentiated	Dev T
T.4SP24INT.TH	0.64	0.68	Dedifferentiated	Dev T
T.8SP69pos.TH	0.64	0.69	Dedifferentiated	Dev T
T.8SP24INT.TH	0.6	0.65	Dedifferentiated	Dev T
T.4INT8pos.TH	0.63	0.69	Dedifferentiated	Dev T
T.4pos8INT.TH	0.59	0.64	Dedifferentiated	Dev T
T.DP69pos.TH	0.52	0.59	Dedifferentiated	Dev T
T.DPSM.TH	0.37	0.41	Dedifferentiated	Dev T
NKT.44posNK1.1neg.TH	0.3	0.33	Dedifferentiated	Dev T
NKT.44posNK1.1pos.TH	0.32	0.32	Dedifferentiated	Dev T
NKT.44negNK1.1neg.TH	0.32	0.38	Dedifferentiated	Dev T
IMMTGD.VG2pos.TH	0.32	0.4	Dedifferentiated	Dev T
IMMTGD.VG1pos.TH.B6	0.26	0.33	Dedifferentiated	Dev T
TGD.TH	0.26	0.36	Dedifferentiated	Dev T
T.DP.TH	0.28	0.34	Dedifferentiated	Dev T
IMMTGD.VG1posVD6pos.TH.B6	0.22	0.28	Dedifferentiated	Dev T
TGD.VG5pos24AHI.TH	0.22	0.28	Dedifferentiated	Dev T
T.DN4.TH	0.18	0.27	Dedifferentiated	Dev T
T.DN3A.TH	0.13	0.16	Dedifferentiated	Dev T
TGD.VG3pos24AHI.E17.TH	0.11	0.19	Dedifferentiated	Dev T
IMMTGD.VG2.E17.TH	0.07	0.14	Dedifferentiated	Dev T
T.DN3B.TH	0.07	0.13	Dedifferentiated	Dev T
T.DPBL.TH	0.07	0.15	Dedifferentiated	Dev T
T.ISP.TH	0.05	0.12	Dedifferentiated	Dev T
T.DN3neg4.TH	0.06	0.12	Dedifferentiated	Dev T
T.DN2neg3.TH	0.01	0.06	Dedifferentiated	Dev T
T.DN2B.TH	-0.07	-0.01	Dedifferentiated	Dev T
T.DN2.TH	-0.11	-0.07	Dedifferentiated	Dev T
T.DN2A.TH	-0.13	-0.1	Dedifferentiated	Dev T
T.DN1neg2.TH	-0.12	-0.09	Dedifferentiated	Dev T
T.ETP.TH	-0.15	-0.13	Dedifferentiated	Dev T
