# Supplementary material for: Integrative analysis of breast cancer reveals prognostic haematopoietic activity and patient-specific immune response profiles
Source: Nat Commun. 2016 Jan 4;7:10248. doi: 10.1038/ncomms10248 (PMC4725766; doi:10.1038/ncomms10248)
Supplement: Supplementary Data 6 — Univariate Cox proportional hazards model results for METABRIC samples stratified by PAM50 subtype. [file ncomms10248-s7.xlsx]

## Sheet: Basal
Supplementary Data 6. Univariate Cox proportional hazards model results for METABRIC samples stratified by PAM50 subtype.
Name	P-val	Adj. p-val	HR	95% CI	Type	Subtype
DC.PDC.8neg.SP	0.00678957	0.503122	0.928688	0.88 - 0.98	Innate	pDC
DC.PDC.8pos.SP	0.00804675	0.503122	0.928812	0.88 - 0.98	Innate	pDC
T.DP.TH	0.0173859	0.503122	1.01252	1.00 - 1.02	Dedifferentiated	Dev T
TGD.VG5pos.ACT.IEL	0.0181784	0.503122	0.940457	0.89 - 0.99	Adaptive	γδ T
DC.PDC.8pos.MLN	0.0185523	0.503122	0.941123	0.89 - 0.99	Innate	pDC
T.DP69pos.TH	0.0199745	0.503122	1.01904	1.00 - 1.04	Dedifferentiated	Dev T
T.4FP3pos25pos.SP	0.0208152	0.503122	1.02077	1.00 - 1.04	Adaptive	T-Reg
NKT.4pos.SP	0.0216791	0.503122	1.02045	1.00 - 1.04	Adaptive	NKT
FRA	0.0278034	0.503122	1.02307	1.00 - 1.04	Dedifferentiated	Dev B
T.4MEM.LN	0.0332259	0.503122	1.03237	1.00 - 1.06	Adaptive	CD4 Mem
T.4NVE.MLN	0.0356557	0.503122	1.01715	1.00 - 1.03	Adaptive	CD4 Nve
NKT.44posNK1.1pos.TH	0.036431	0.503122	1.03909	1.00 - 1.08	Dedifferentiated	Dev T
T.8SP69pos.TH	0.0399784	0.503122	1.02455	1.00 - 1.05	Dedifferentiated	Dev T
T.DPSM.TH	0.0540773	0.503122	1.01763	1.00 - 1.04	Dedifferentiated	Dev T
T.4FP3neg.SP	0.0547451	0.503122	1.01814	1.00 - 1.04	Adaptive	CD4 Nve
TGD.VG3pos24AHI.E17.TH	0.0585014	0.503122	1.00796	1.00 - 1.02	Dedifferentiated	Dev T
NK.49Hpos.SP	0.0588543	0.503122	0.960771	0.92 - 1.00	Innate	NK
T.DN2neg3.TH	0.0595812	0.503122	1.01383	1.00 - 1.03	Dedifferentiated	Dev T
DC.PDC.8pos.SLN	0.0610092	0.503122	0.9525	0.91 - 1.00	Innate	pDC
T.4INT8pos.TH	0.0637962	0.503122	1.01876	1.00 - 1.04	Dedifferentiated	Dev T
TGD.TH	0.0681305	0.503122	1.02089	1.00 - 1.04	Dedifferentiated	Dev T
EP.MECHI.TH	0.0692773	0.503122	1.01195	1.00 - 1.03	Stromal	Stromal
T.8NVE.SP	0.0702473	0.503122	1.01442	1.00 - 1.03	Adaptive	CD8 Nve
PREB.FRD.BM	0.0768994	0.503122	1.02377	1.00 - 1.05	Dedifferentiated	Dev B
T.4SP69pos.TH	0.0801156	0.503122	1.02368	1.00 - 1.05	Dedifferentiated	Dev T
IMMTGD.VG2pos.TH	0.0811339	0.503122	1.01465	1.00 - 1.03	Dedifferentiated	Dev T
NKT.44negNK1.1neg.TH	0.0833502	0.503122	1.02775	1.00 - 1.06	Dedifferentiated	Dev T
T.DN1neg2.TH	0.0844444	0.503122	1.01387	1.00 - 1.03	Dedifferentiated	Dev T
T.4pos8INT.TH	0.0872676	0.503122	1.02243	1.00 - 1.05	Dedifferentiated	Dev T
T.ETP.TH	0.0881916	0.503122	1.01985	1.00 - 1.04	Dedifferentiated	Dev T
T.4SP24INT.TH	0.0886341	0.503122	1.02256	1.00 - 1.05	Dedifferentiated	Dev T
NK.49CIneg.SP	0.0891613	0.503122	0.977192	0.95 - 1.00	Innate	NK
T.8MEM.SP	0.089401	0.503122	1.02202	1.00 - 1.05	Adaptive	CD8 Mem
TGD.VG2pos.ACT.SP	0.09332	0.503122	1.01198	1.00 - 1.03	Adaptive	γδ T
LTHSC.FL	0.0933356	0.503122	1.01567	1.00 - 1.03	Dedifferentiated	Stem
MO.6CnegIIINT.BL	0.0934309	0.503122	0.981663	0.96 - 1.00	Innate	Mon
MATTGD.VG1pos.TH.B6	0.0948728	0.503122	1.01521	1.00 - 1.03	Adaptive	γδ T
T.DN3A.TH	0.0972094	0.503122	1.01174	1.00 - 1.03	Dedifferentiated	Dev T
T.DN2B.TH	0.0984138	0.503122	1.01447	1.00 - 1.03	Dedifferentiated	Dev T
T.8SP24neg.TH	0.0992822	0.503122	1.01811	1.00 - 1.04	Dedifferentiated	Dev T
MF.BM	0.0994837	0.503122	1.00823	1.00 - 1.02	Innate	Mac
B1A.SP	0.107796	0.503122	0.955249	0.90 - 1.01	Adaptive	B
PROB.FRBC.FL	0.108278	0.503122	1.01351	1.00 - 1.03	Dedifferentiated	Dev B
BEC.MLN	0.10921	0.503122	1.01353	1.00 - 1.03	Stromal	Stromal
T.8NVE.PP	0.111332	0.503122	1.01117	1.00 - 1.03	Adaptive	CD8 Nve
MATTGD.VG3.E17.TH	0.112577	0.503122	1.02241	0.99 - 1.05	Adaptive	γδ T
T.DN2.TH	0.119998	0.503122	1.01282	1.00 - 1.03	Dedifferentiated	Dev T
NK.DAP10neg.SP	0.120366	0.503122	0.973803	0.94 - 1.01	Innate	NK
T.DN4.TH	0.123188	0.503122	1.00757	1.00 - 1.02	Dedifferentiated	Dev T
PROB.FRA.BM	0.124857	0.503122	1.0234	0.99 - 1.05	Dedifferentiated	Dev B
T.DN3B.TH	0.127957	0.503122	1.00846	1.00 - 1.02	Dedifferentiated	Dev T
MO.6CnegIIneg.BM	0.131667	0.503122	1.01145	1.00 - 1.03	Innate	Mon
TGD.VG2pos.SP.TCRBKO	0.132257	0.503122	1.0095	1.00 - 1.02	Adaptive	γδ T
B1B.PC	0.133109	0.503122	0.965924	0.92 - 1.01	Adaptive	B
NK.MCMV7	0.13464	0.503122	0.974723	0.94 - 1.01	Innate	NK
DC4.MLN	0.136121	0.503122	0.975104	0.94 - 1.01	Innate	DC
LEC.MLN	0.138308	0.503122	1.01234	1.00 - 1.03	Stromal	Stromal
T.4.LN.BDC	0.141517	0.503122	1.01099	1.00 - 1.03	Adaptive	Th
DC3.MLN	0.144443	0.503122	0.976932	0.95 - 1.01	Innate	CD11b My
GMP.BM	0.144921	0.503122	1.00765	1.00 - 1.02	Dedifferentiated	Stem
B1A.PC	0.145074	0.503122	0.954825	0.90 - 1.02	Adaptive	B
T.DPBL.TH	0.1462	0.503122	1.00742	1.00 - 1.02	Dedifferentiated	Dev T
T.DN3neg4.TH	0.147113	0.503122	1.00663	1.00 - 1.02	Dedifferentiated	Dev T
CD150negCD48neg.FL	0.147448	0.503122	1.01303	1.00 - 1.03	Dedifferentiated	Stem
T.4.PLN.BDC	0.148004	0.503122	1.01298	1.00 - 1.03	Adaptive	Th
DC.103neg11Bpos.SI	0.150721	0.503122	0.982615	0.96 - 1.01	Innate	CD11b My
FRC.MLN	0.153382	0.503122	1.00706	1.00 - 1.02	Stromal	Stromal
PROB.FRBC.BM	0.157402	0.503122	1.0166	0.99 - 1.04	Dedifferentiated	Dev B
B6SPLFO	0.158909	0.503122	0.974145	0.94 - 1.01	Adaptive	B
SC.MEP.BM	0.163506	0.503122	1.00902	1.00 - 1.02	Dedifferentiated	Stem
PREB.FRC.BM	0.165056	0.503122	1.01239	0.99 - 1.03	Dedifferentiated	Dev B
T.4NVE.PP	0.168185	0.503122	1.02038	0.99 - 1.05	Adaptive	CD4 Nve
DC.103neg11Bpos.LULN	0.170594	0.503122	0.983194	0.96 - 1.01	Innate	CD11b My
NK.DAP12neg.SP	0.171555	0.503122	0.976624	0.94 - 1.01	Innate	NK
DC.8neg4neg11Bpos.MLN	0.180715	0.503122	0.980017	0.95 - 1.01	Innate	CD11b My
TGD.VG5pos.IEL.	0.182993	0.503122	1.01288	0.99 - 1.03	Adaptive	γδ T
TGD.VG2neg.SP	0.183148	0.503122	1.00868	1.00 - 1.02	Adaptive	γδ T
DC.LC.SK	0.18437	0.503122	1.01333	0.99 - 1.03	Innate	CD11b My
BEC.SLN	0.187632	0.503122	1.01251	0.99 - 1.03	Stromal	Stromal
SC.CMP.BM.DR	0.188601	0.503122	1.01041	0.99 - 1.03	Dedifferentiated	Stem
TGD.VG5pos24AHI.TH	0.189564	0.503122	1.0143	0.99 - 1.04	Dedifferentiated	Dev T
T.4SP24neg.TH	0.191762	0.503122	1.01825	0.99 - 1.05	Dedifferentiated	Dev T
T.4.PA.BDC	0.192673	0.503122	1.01583	0.99 - 1.04	Adaptive	Th
DC.103CLOSER.SI	0.192974	0.503122	0.984391	0.96 - 1.01	Innate	CD11b My
MLP.FL	0.196781	0.503122	1.01146	0.99 - 1.03	Dedifferentiated	Stem
T.ISP.TH	0.199827	0.503122	1.00624	1.00 - 1.02	Dedifferentiated	Dev T
ST.31neg38neg44neg.SLN	0.200458	0.503122	1.00686	1.00 - 1.02	Stromal	Stromal
T.DN2A.TH	0.201558	0.503122	1.01316	0.99 - 1.03	Dedifferentiated	Dev T
MO.6CposIIneg.LN	0.201901	0.503122	0.987959	0.97 - 1.01	Innate	Mon
DC.11CLOSER.SI	0.202301	0.503122	0.983633	0.96 - 1.01	Innate	CD11b My
B.MZ.SP	0.202621	0.503122	0.966691	0.92 - 1.02	Adaptive	B
FI.SK	0.202803	0.503122	1.00678	1.00 - 1.02	Stromal	Stromal
LEC.SLN	0.203859	0.503122	1.01135	0.99 - 1.03	Stromal	Stromal
T.4NVE.LN	0.208801	0.503122	1.01687	0.99 - 1.04	Adaptive	CD4 Nve
T.8EFF.SP.OT1.12HR.LISOVA	0.210979	0.503122	1.00991	0.99 - 1.03	Adaptive	CD8 Eff
B.T3.SP	0.213199	0.503122	0.973394	0.93 - 1.02	Adaptive	B
DC8.LN	0.214326	0.503122	0.985686	0.96 - 1.01	Innate	CD11b My
NKT.4neg.LV	0.218662	0.503122	1.0153	0.99 - 1.04	Adaptive	NKT
IMMTGD.VG1posVD6pos.TH.B6	0.220836	0.503122	1.01564	0.99 - 1.04	Dedifferentiated	Dev T
MF.RP.SP	0.220937	0.503122	0.987078	0.97 - 1.01	Innate	Mac
T.8NVE.MLN	0.221286	0.503122	1.013	0.99 - 1.03	Adaptive	CD8 Nve
DC.8neg4neg11Bneg.MLN	0.224184	0.503122	0.982702	0.96 - 1.01	Innate	DC
PROB.CLP.FL	0.226292	0.503122	1.01179	0.99 - 1.03	Dedifferentiated	Dev B
LTHSC.BM	0.227499	0.503122	1.01511	0.99 - 1.04	Dedifferentiated	Stem
NK.49Hneg.SP	0.23037	0.503914	0.98536	0.96 - 1.01	Innate	NK
NK.B2Mneg.SP	0.232239	0.503914	0.981037	0.95 - 1.01	Innate	NK
SC.MPP34F.BM	0.238411	0.512471	1.00958	0.99 - 1.03	Dedifferentiated	Stem
B614WLNTREG	0.243535	0.514267	0.987195	0.97 - 1.01	Adaptive	T-Reg
SC.ST34F.BM	0.243718	0.514267	1.01019	0.99 - 1.03	Dedifferentiated	Stem
DC.IIpos480LO.PC	0.258665	0.540845	0.986836	0.96 - 1.01	Innate	Mac
MF.THIO5.IIneg480INT.PC	0.261893	0.542662	0.988497	0.97 - 1.01	Innate	Mac
B.FRE.BM	0.269834	0.554123	1.02731	0.98 - 1.08	Dedifferentiated	Dev B
TGD.VG2neg.SP.TCRBKO	0.274211	0.558129	1.00545	1.00 - 1.02	Adaptive	γδ T
PREB.FRD.FL	0.281034	0.562612	1.01225	0.99 - 1.03	Dedifferentiated	Dev B
T.8SP24INT.TH	0.281306	0.562612	1.01243	0.99 - 1.04	Dedifferentiated	Dev T
FRC.SLN	0.285084	0.565253	1.00581	1.00 - 1.02	Stromal	Stromal
B.FRE.FL	0.294102	0.578149	1.02268	0.98 - 1.07	Adaptive	B
MO.6CposIIpos.BL	0.312959	0.596651	0.990235	0.97 - 1.01	Innate	Mon
T.8EFF.SP.OT1.D8LISO	0.313566	0.596651	0.98378	0.95 - 1.02	Adaptive	CD8 Eff
T.8MEM.SP.OT1.D45.LISOVA	0.316034	0.596651	0.982701	0.95 - 1.02	Adaptive	CD8 Mem
NK.49CIpos.SP	0.316449	0.596651	0.9885	0.97 - 1.01	Innate	NK
MO.6CposIIneg.BL	0.318652	0.596651	0.988147	0.97 - 1.01	Innate	Mon
T.8EFF.SP.OT1.D15.LISOVA	0.319078	0.596651	1.01281	0.99 - 1.04	Adaptive	CD8 Eff
DC.103pos11Bneg.SI	0.327774	0.605964	0.983442	0.95 - 1.02	Innate	DC
SC.MDP.BM	0.333293	0.605964	1.00717	0.99 - 1.02	Dedifferentiated	Stem
DC6.LN	0.334566	0.605964	1.0131	0.99 - 1.04	Innate	CD11b My
DC.103pos11Bpos.SALM3.SI	0.334597	0.605964	0.987316	0.96 - 1.01	Innate	CD11b My
CLP	0.343664	0.614748	1.0144	0.98 - 1.04	Dedifferentiated	Dev B
PROB.FRA.FL	0.345272	0.614748	1.00884	0.99 - 1.03	Dedifferentiated	Dev B
T.8EFF.SP.OT1.D5.VSVOVA	0.347466	0.614748	1.01278	0.99 - 1.04	Adaptive	CD8 Eff
NKT.4neg.SP	0.351324	0.614978	1.01577	0.98 - 1.05	Adaptive	NKT
T.8EFF.SP.OT1.48HR.LISOVA	0.352944	0.614978	1.00689	0.99 - 1.02	Adaptive	CD8 Eff
MF.THIO5.IIpos480INT.PC	0.359608	0.621878	0.991561	0.97 - 1.01	Innate	Mac
NK.SP	0.365612	0.622263	0.988917	0.97 - 1.01	Innate	NK
PROB.CLP.BM	0.366633	0.622263	1.01678	0.98 - 1.05	Dedifferentiated	Dev B
MLP.BM	0.367947	0.622263	1.0111	0.99 - 1.04	Dedifferentiated	Stem
IMMTGD.VG2.E17.TH	0.371003	0.622851	1.00811	0.99 - 1.03	Dedifferentiated	Dev T
DC.103neg11BposF4neg80LO.KD	0.376006	0.625928	0.983774	0.95 - 1.02	Innate	CD11b My
NK.Hpos.MCMV7.SP	0.378278	0.625928	0.987172	0.96 - 1.02	Innate	NK
NK.Hpos.MCMV1.SP	0.387669	0.633903	1.00859	0.99 - 1.03	Innate	NK
MF.THIO5.IIpos480LO.PC	0.389169	0.633903	0.990769	0.97 - 1.01	Innate	Mac
TGD.VG2pos.SP	0.391366	0.633903	1.011	0.99 - 1.04	Adaptive	γδ T
DC.103neg11Bpos.SALM3.SI	0.405877	0.652809	0.991125	0.97 - 1.01	Innate	CD11b My
DC.103pos11Bneg.SALM3.SI	0.416307	0.663097	0.98441	0.95 - 1.02	Innate	DC
FI.MTS15pos.TH	0.418039	0.663097	1.00555	0.99 - 1.02	Stromal	Stromal
GN.BM	0.422406	0.665434	0.988682	0.96 - 1.02	Innate	CD11b My
B6.14W.LN.TR	0.425887	0.666353	0.98908	0.96 - 1.02	Adaptive	T-Reg
T.8NVE.LN	0.436388	0.67817	1.01055	0.98 - 1.04	Adaptive	CD8 Nve
DC2.SP	0.450799	0.695864	0.984792	0.95 - 1.02	Innate	CD11b My
T.8NVE.SP.OT1	0.456788	0.696216	0.98797	0.96 - 1.02	Adaptive	CD8 Nve
T.8EFF.SP.OT1.24HR.LISOVA	0.457081	0.696216	1.00629	0.99 - 1.02	Adaptive	CD8 Eff
DC.8neg4neg11Bpos.SLN	0.462104	0.699237	0.989112	0.96 - 1.02	Innate	CD11b My
MATTGD.VG1posVD6pos.TH.B6	0.468003	0.699669	1.01605	0.97 - 1.06	Adaptive	γδ T
MATTGD.VG2pos.TH	0.468474	0.699669	1.01373	0.98 - 1.05	Adaptive	γδ T
TGD.VG5pos.ACT.IEL.	0.474607	0.70331	1.01329	0.98 - 1.05	Adaptive	γδ T
CD150negCD48neg.BM	0.479055	0.70331	1.00977	0.98 - 1.04	Dedifferentiated	Stem
MF.169pos11CHI.SLN	0.48364	0.70331	0.991562	0.97 - 1.02	Innate	CD11b My
DC.103pos11Bpos.SI	0.48474	0.70331	0.988757	0.96 - 1.02	Innate	CD11b My
NKT.44posNK1.1neg.TH	0.489347	0.70331	1.01101	0.98 - 1.04	Dedifferentiated	Dev T
DC1.SP	0.493579	0.70331	0.988124	0.95 - 1.02	Innate	DC
B.GC.SP	0.495345	0.70331	1.00875	0.98 - 1.03	Adaptive	B
GN.URAC.PC	0.495375	0.70331	0.993352	0.97 - 1.01	Innate	CD11b My
IMMTGD.VG1pos.TH.B6	0.508812	0.717956	1.00772	0.98 - 1.03	Dedifferentiated	Dev T
DC2.LN	0.523058	0.733557	1.0074	0.98 - 1.03	Innate	CD11b My
B.T2.SP	0.536376	0.743715	0.9862	0.94 - 1.03	Adaptive	B
T.8EFF.SP.OT1.D15LIS	0.539608	0.743715	1.00892	0.98 - 1.04	Adaptive	CD8 Eff
GN.BL	0.540002	0.743715	0.994416	0.98 - 1.01	Innate	CD11b My
DC.11CLOSER.SALM3.SI	0.544704	0.745725	0.993397	0.97 - 1.01	Innate	CD11b My
B6.14W.ABD.TR	0.549215	0.747452	0.99197	0.97 - 1.02	Adaptive	T-Reg
MO.6CposIIneg.BM	0.566487	0.757753	1.00455	0.99 - 1.02	Innate	Mon
MO.6CnegIIpos.BL	0.575517	0.757753	1.00554	0.99 - 1.03	Innate	Mon
MO.6CnegIIneg.BL	0.577662	0.757753	0.995014	0.98 - 1.01	Innate	Mon
B.FO.LN	0.578664	0.757753	1.01236	0.97 - 1.06	Adaptive	B
T.8EFF.SP.OT1.D45VSV	0.580005	0.757753	0.992507	0.97 - 1.02	Adaptive	CD8 Mem
T.4MEM.SP	0.583913	0.757753	0.991334	0.96 - 1.02	Adaptive	CD4 Mem
DC.103neg.11Bpos.POLYIC.LU	0.584325	0.757753	0.993944	0.97 - 1.02	Innate	CD11b My
NK.HposMCMV1	0.588069	0.757753	1.00628	0.98 - 1.03	Innate	NK
DC3.SP	0.589389	0.757753	1.00748	0.98 - 1.04	Innate	CD11b My
SC.CDP.BM	0.589729	0.757753	1.00704	0.98 - 1.03	Dedifferentiated	Stem
T.8EFF.SP.OT1.D6.VSVOVA	0.594339	0.759433	1.01134	0.97 - 1.05	Adaptive	CD8 Eff
TGD.VG5neg.IEL	0.603597	0.76622	0.989558	0.95 - 1.03	Adaptive	γδ T
DC.8neg4neg11Bneg.SLN	0.609102	0.76622	0.990556	0.96 - 1.03	Innate	DC
MF.THIO5.IIneg480HI.PC	0.609644	0.76622	0.995106	0.98 - 1.01	Innate	Mac
GN.THIO.PC	0.618292	0.76743	0.994568	0.97 - 1.02	Innate	CD11b My
T.8MEM.SP.OT1.D100.LISOVA	0.620188	0.76743	0.992168	0.96 - 1.02	Adaptive	CD8 Mem
B.FO.PC	0.62205	0.76743	1.00907	0.97 - 1.05	Adaptive	B
T.8EFF.SP.OT1.D15.VSVOVA	0.626544	0.76743	1.00696	0.98 - 1.04	Adaptive	CD8 Eff
T.4NVE.SP	0.62729	0.76743	1.00711	0.98 - 1.04	Adaptive	CD4 Nve
B.FO.MLN	0.645712	0.785787	0.988078	0.94 - 1.04	Adaptive	B
T.8EFF.SP.OT1.D8.VSVOVA	0.654975	0.792121	1.00601	0.98 - 1.03	Adaptive	CD8 Eff
T.4MEM44H62L.SP	0.657805	0.792121	0.992434	0.96 - 1.03	Adaptive	CD4 Mem
DC.103pos11Bneg.LULN	0.681758	0.812681	0.993339	0.96 - 1.03	Innate	DC
DC7.LN	0.681946	0.812681	0.992339	0.96 - 1.03	Innate	DC
GN.ARTH.BM	0.689484	0.81743	0.995668	0.97 - 1.02	Innate	CD11b My
MICROGLIA.CNS	0.696837	0.820502	1.00335	0.99 - 1.02	Innate	CD11b My
T.8EFF.SP.OT1.D10LIS	0.700574	0.820502	0.993768	0.96 - 1.03	Adaptive	CD8 Eff
T.8EFF.SP.OT1.D6.LISOVA	0.702777	0.820502	1.0056	0.98 - 1.03	Adaptive	CD8 Eff
MF.MEDL.SLN	0.721232	0.832822	0.997307	0.98 - 1.01	Innate	CD11b My
DC1.LN	0.722642	0.832822	1.00582	0.97 - 1.04	Innate	DC
TGD.VG5neg.ACT.IEL	0.724193	0.832822	0.991287	0.94 - 1.04	Adaptive	γδ T
MF.LU	0.729141	0.83354	0.996769	0.98 - 1.02	Innate	Mac
TGD.SP	0.732066	0.83354	1.00236	0.99 - 1.02	Adaptive	γδ T
T.8EFF.SP.OT1.D10.LISOVA	0.743405	0.839643	1.0047	0.98 - 1.03	Adaptive	CD8 Eff
DC9.LN	0.752996	0.839643	0.994475	0.96 - 1.03	Innate	DC
DC.8pos.TH	0.753633	0.839643	0.994573	0.96 - 1.03	Innate	DC
SC.LT34F.BM	0.75598	0.839643	0.996298	0.97 - 1.02	Dedifferentiated	Stem
DC.8neg4neg11Bneg.SP	0.756448	0.839643	0.993211	0.95 - 1.04	Innate	DC
DC.8neg.TH	0.759329	0.839643	0.995374	0.97 - 1.03	Innate	DC
DC.103neg11Bpos24pos.LU	0.767784	0.84493	1.00351	0.98 - 1.03	Innate	CD11b My
T.4MEM44H62L.LN	0.776195	0.850118	0.995453	0.96 - 1.03	Adaptive	CD4 Mem
DC.103neg11Bpos.LV	0.799689	0.871699	0.997583	0.98 - 1.02	Innate	CD11b My
DC1.MLN	0.806197	0.874648	1.00414	0.97 - 1.04	Innate	DC
B.FRF.BM	0.817258	0.88191	1.00554	0.96 - 1.05	Dedifferentiated	Dev B
NKT.4pos.LV	0.82056	0.88191	1.00408	0.97 - 1.04	Adaptive	NKT
MF.IIneg480HI.PC	0.841211	0.899071	0.997411	0.97 - 1.02	Innate	Mac
T.8MEM.SP.OT1.D106.VSVOVA	0.844345	0.899071	1.00227	0.98 - 1.03	Adaptive	CD8 Mem
TGD.VG2neg.ACT.SP	0.875896	0.928369	1.00131	0.99 - 1.02	Adaptive	γδ T
B.T1.SP	0.884792	0.928891	0.996207	0.95 - 1.05	Adaptive	B
DC.103pos11Bneg.LU	0.88827	0.928891	1.00238	0.97 - 1.04	Innate	DC
B614WABDTREG	0.888505	0.928891	1.00185	0.98 - 1.03	Adaptive	T-Reg
DC2.MLN	0.904105	0.940923	0.998271	0.97 - 1.03	Innate	CD11b My
DC.103neg11Bpos24neg.LU	0.914835	0.946486	1.00099	0.98 - 1.02	Innate	CD11b My
T.8MEM.LN	0.91768	0.946486	0.999047	0.98 - 1.02	Adaptive	CD8 Mem
DC2.LU	0.933573	0.958579	1.00104	0.98 - 1.03	Innate	DC
DC.103pos11Bneg.LV	0.94355	0.961263	1.00085	0.98 - 1.02	Innate	DC
GN.ARTH.SYNF	0.944545	0.961263	1.00063	0.98 - 1.02	Innate	CD11b My
MF.SBCAPS.SLN	0.958636	0.971305	0.999662	0.99 - 1.01	Innate	CD11b My
T.8EFF.SP.OT1.D6LISO	0.980709	0.989312	0.999773	0.98 - 1.02	Adaptive	CD8 Eff
DC.103pos.11Bneg.POLYIC.LU	0.988045	0.99236	1.0002	0.97 - 1.03	Innate	DC
T.8EFF.SP.OT1.D8.LISOVA	0.996103	0.996103	0.999911	0.96 - 1.04	Adaptive	CD8 Eff

## Sheet: HER2
Name	P-val	Adj. p-val	HR	95% CI	Type	Subtype
MO.6CposIIneg.BM	0.0027716	0.213676	1.02915	1.01 - 1.05	Innate	Mon
B6SPLFO	0.00369152	0.213676	0.939509	0.90 - 0.98	Adaptive	B
MF.BM	0.00519419	0.213676	1.01824	1.01 - 1.03	Innate	Mac
BEC.MLN	0.00921922	0.213676	1.02468	1.01 - 1.04	Stromal	Stromal
B1B.PC	0.00926576	0.213676	0.929845	0.88 - 0.98	Adaptive	B
TGD.VG3pos24AHI.E17.TH	0.00966318	0.213676	1.01663	1.00 - 1.03	Dedifferentiated	Dev T
GMP.BM	0.00984371	0.213676	1.01707	1.00 - 1.03	Dedifferentiated	Stem
DC.LC.SK	0.0105618	0.213676	1.02591	1.01 - 1.05	Innate	CD11b My
PROB.FRA.BM	0.0114792	0.213676	1.046	1.01 - 1.08	Dedifferentiated	Dev B
BEC.SLN	0.0132448	0.213676	1.02591	1.01 - 1.05	Stromal	Stromal
T.4MEM.SP	0.0142629	0.213676	0.96041	0.93 - 0.99	Adaptive	CD4 Mem
B.T3.SP	0.0146993	0.213676	0.949052	0.91 - 0.99	Adaptive	B
T.8NVE.SP.OT1	0.0147398	0.213676	0.957712	0.93 - 0.99	Adaptive	CD8 Nve
B6.14W.LN.TR	0.015763	0.213676	0.963268	0.93 - 0.99	Adaptive	T-Reg
T.4NVE.SP	0.0168443	0.213676	0.957923	0.92 - 0.99	Adaptive	CD4 Nve
T.8EFF.SP.OT1.D45VSV	0.0177085	0.213676	0.966693	0.94 - 0.99	Adaptive	CD8 Mem
SC.CDP.BM	0.0213865	0.213676	1.03336	1.00 - 1.06	Dedifferentiated	Stem
T.8EFF.SP.OT1.D8LISO	0.0218845	0.213676	0.964174	0.93 - 0.99	Adaptive	CD8 Eff
ST.31neg38neg44neg.SLN	0.0219024	0.213676	1.01445	1.00 - 1.03	Stromal	Stromal
MLP.BM	0.022012	0.213676	1.0345	1.00 - 1.06	Dedifferentiated	Stem
SC.MEP.BM	0.0230021	0.213676	1.01901	1.00 - 1.04	Dedifferentiated	Stem
B.T2.SP	0.0233371	0.213676	0.950367	0.91 - 0.99	Adaptive	B
DC2.LU	0.0235406	0.213676	1.03176	1.00 - 1.06	Innate	DC
SC.MDP.BM	0.0246151	0.213676	1.0196	1.00 - 1.04	Dedifferentiated	Stem
B1A.PC	0.0247588	0.213676	0.920698	0.86 - 0.99	Adaptive	B
FRC.MLN	0.0248429	0.213676	1.01268	1.00 - 1.02	Stromal	Stromal
MLP.FL	0.0250837	0.213676	1.02327	1.00 - 1.04	Dedifferentiated	Stem
LEC.MLN	0.0272579	0.223904	1.02051	1.00 - 1.04	Stromal	Stromal
SC.CMP.BM.DR	0.028948	0.229587	1.02045	1.00 - 1.04	Dedifferentiated	Stem
LTHSC.FL	0.0301221	0.230936	1.02444	1.00 - 1.05	Dedifferentiated	Stem
PROB.FRBC.FL	0.0315721	0.231529	1.0228	1.00 - 1.04	Dedifferentiated	Dev B
LTHSC.BM	0.0333151	0.231529	1.03046	1.00 - 1.06	Dedifferentiated	Stem
NK.B2Mneg.SP	0.033647	0.231529	0.959521	0.92 - 1.00	Innate	NK
EP.MECHI.TH	0.0355348	0.231529	1.01662	1.00 - 1.03	Stromal	Stromal
T.8EFF.SP.OT1.D10LIS	0.0367857	0.231529	0.966669	0.94 - 1.00	Adaptive	CD8 Eff
PROB.CLP.BM	0.0370734	0.231529	1.04309	1.00 - 1.09	Dedifferentiated	Dev B
MF.LU	0.0372459	0.231529	1.02189	1.00 - 1.04	Innate	Mac
FRC.SLN	0.0423187	0.255443	1.01244	1.00 - 1.02	Stromal	Stromal
DC1.MLN	0.0441169	0.255443	1.03995	1.00 - 1.08	Innate	DC
LEC.SLN	0.0446871	0.255443	1.01972	1.00 - 1.04	Stromal	Stromal
NKT.4neg.SP	0.0473463	0.255443	0.964861	0.93 - 1.00	Adaptive	NKT
MF.IIneg480HI.PC	0.0477115	0.255443	1.02516	1.00 - 1.05	Innate	Mac
FI.SK	0.0478256	0.255443	1.01157	1.00 - 1.02	Stromal	Stromal
T.8EFF.SP.OT1.D8.LISOVA	0.0494931	0.255443	0.962147	0.93 - 1.00	Adaptive	CD8 Eff
MO.6CnegIIneg.BM	0.0499779	0.255443	1.01915	1.00 - 1.04	Innate	Mon
MF.THIO5.IIneg480HI.PC	0.0537038	0.255681	1.01984	1.00 - 1.04	Innate	Mac
T.4MEM44H62L.SP	0.05407	0.255681	0.964074	0.93 - 1.00	Adaptive	CD4 Mem
DC.103pos11Bneg.LV	0.0558476	0.255681	1.02658	1.00 - 1.05	Innate	DC
DC1.LN	0.0604765	0.255681	1.03595	1.00 - 1.07	Innate	DC
T.8MEM.SP.OT1.D100.LISOVA	0.0617422	0.255681	0.969326	0.94 - 1.00	Adaptive	CD8 Mem
B.MZ.SP	0.0626028	0.255681	0.948999	0.90 - 1.00	Adaptive	B
MICROGLIA.CNS	0.0635526	0.255681	1.02048	1.00 - 1.04	Innate	CD11b My
T.ETP.TH	0.0642164	0.255681	1.0262	1.00 - 1.05	Dedifferentiated	Dev T
B.FO.PC	0.0644463	0.255681	0.966581	0.93 - 1.00	Adaptive	B
MF.THIO5.IIpos480INT.PC	0.0644465	0.255681	1.01883	1.00 - 1.04	Innate	Mac
TGD.VG5pos.ACT.IEL	0.0660683	0.255681	0.949572	0.90 - 1.00	Adaptive	γδ T
DC.103pos11Bpos.SALM3.SI	0.0669773	0.255681	1.02413	1.00 - 1.05	Innate	CD11b My
DC.IIpos480LO.PC	0.069833	0.255681	1.02153	1.00 - 1.05	Innate	Mac
CLP	0.0705337	0.255681	1.03287	1.00 - 1.07	Dedifferentiated	Dev B
DC.8neg4neg11Bneg.SLN	0.0733902	0.255681	1.03597	1.00 - 1.08	Innate	DC
DC.103pos11Bneg.SALM3.SI	0.073813	0.255681	1.03372	1.00 - 1.07	Innate	DC
T.8MEM.SP.OT1.D45.LISOVA	0.0743091	0.255681	0.966067	0.93 - 1.00	Adaptive	CD8 Mem
TGD.VG2neg.ACT.SP	0.0745033	0.255681	0.984996	0.97 - 1.00	Adaptive	γδ T
PREB.FRD.BM	0.0757178	0.255681	1.03156	1.00 - 1.07	Dedifferentiated	Dev B
MF.169pos11CHI.SLN	0.0763874	0.255681	1.02287	1.00 - 1.05	Innate	CD11b My
PROB.CLP.FL	0.0775826	0.255681	1.02073	1.00 - 1.04	Dedifferentiated	Dev B
T.8EFF.SP.OT1.48HR.LISOVA	0.0776932	0.255681	1.01905	1.00 - 1.04	Adaptive	CD8 Eff
DC.103pos11Bneg.LU	0.0786885	0.255681	1.03133	1.00 - 1.07	Innate	DC
DC7.LN	0.0787626	0.255681	1.03739	1.00 - 1.08	Innate	DC
TGD.VG5pos.IEL.	0.0791226	0.255681	1.02182	1.00 - 1.05	Adaptive	γδ T
NKT.4pos.LV	0.0809986	0.255681	0.969467	0.94 - 1.00	Adaptive	NKT
T.8EFF.SP.OT1.D10.LISOVA	0.0810842	0.255681	0.974633	0.95 - 1.00	Adaptive	CD8 Eff
DC.103neg11Bpos24pos.LU	0.081399	0.255681	1.02355	1.00 - 1.05	Innate	CD11b My
CD150negCD48neg.BM	0.0822627	0.255681	1.02625	1.00 - 1.06	Dedifferentiated	Stem
SC.MPP34F.BM	0.0837522	0.25684	1.01809	1.00 - 1.04	Dedifferentiated	Stem
T.DN3B.TH	0.0872416	0.262002	1.01351	1.00 - 1.03	Dedifferentiated	Dev T
B614WLNTREG	0.0882531	0.262002	0.981281	0.96 - 1.00	Adaptive	T-Reg
DC1.SP	0.0888529	0.262002	1.03222	1.00 - 1.07	Innate	DC
NK.DAP12neg.SP	0.0901499	0.262462	0.965617	0.93 - 1.01	Innate	NK
MF.RP.SP	0.0977003	0.269562	1.02184	1.00 - 1.05	Innate	Mac
CD150negCD48neg.FL	0.0978611	0.269562	1.01693	1.00 - 1.04	Dedifferentiated	Stem
TGD.SP	0.0996539	0.269562	0.98659	0.97 - 1.00	Adaptive	γδ T
T.4MEM44H62L.LN	0.0996631	0.269562	0.971246	0.94 - 1.01	Adaptive	CD4 Mem
MO.6CposIIneg.BL	0.102848	0.269562	1.02334	1.00 - 1.05	Innate	Mon
SC.ST34F.BM	0.104639	0.269562	1.01901	1.00 - 1.04	Dedifferentiated	Stem
B.T1.SP	0.104988	0.269562	0.960573	0.91 - 1.01	Adaptive	B
T.8EFF.SP.OT1.D15.LISOVA	0.106246	0.269562	0.977604	0.95 - 1.00	Adaptive	CD8 Eff
FI.MTS15pos.TH	0.108237	0.269562	1.0129	1.00 - 1.03	Stromal	Stromal
T.8SP24INT.TH	0.10866	0.269562	0.978553	0.95 - 1.00	Dedifferentiated	Dev T
B.FO.MLN	0.108908	0.269562	0.956973	0.91 - 1.01	Adaptive	B
TGD.VG2neg.SP	0.109527	0.269562	0.988831	0.98 - 1.00	Adaptive	γδ T
MF.THIO5.IIpos480LO.PC	0.110016	0.269562	1.01863	1.00 - 1.04	Innate	Mac
T.8EFF.SP.OT1.D8.VSVOVA	0.110247	0.269562	0.978255	0.95 - 1.01	Adaptive	CD8 Eff
NK.49CIneg.SP	0.110616	0.269562	0.974598	0.94 - 1.01	Innate	NK
T.8EFF.SP.OT1.D15.VSVOVA	0.111783	0.269562	0.977245	0.95 - 1.01	Adaptive	CD8 Eff
T.8EFF.SP.OT1.D15LIS	0.113311	0.269562	0.975719	0.95 - 1.01	Adaptive	CD8 Eff
DC6.LN	0.113829	0.269562	1.02429	0.99 - 1.06	Innate	CD11b My
PREB.FRC.BM	0.114857	0.269562	1.01829	1.00 - 1.04	Dedifferentiated	Dev B
NK.Hpos.MCMV7.SP	0.116311	0.270218	0.971095	0.94 - 1.01	Innate	NK
DC.103pos11Bneg.SI	0.117552	0.27037	1.02595	0.99 - 1.06	Innate	DC
MATTGD.VG3.E17.TH	0.120512	0.2736	1.0306	0.99 - 1.07	Adaptive	γδ T
T.DN3neg4.TH	0.12206	0.2736	1.01004	1.00 - 1.02	Dedifferentiated	Dev T
DC.103pos11Bneg.LULN	0.122525	0.2736	1.02993	0.99 - 1.07	Innate	DC
T.DN2.TH	0.124943	0.274343	1.01702	1.00 - 1.04	Dedifferentiated	Dev T
T.DN2neg3.TH	0.125244	0.274343	1.01492	1.00 - 1.03	Dedifferentiated	Dev T
T.DN4.TH	0.129278	0.280509	1.0111	1.00 - 1.03	Dedifferentiated	Dev T
B.FO.LN	0.134266	0.28861	0.966528	0.92 - 1.01	Adaptive	B
FRA	0.137088	0.291946	1.01838	0.99 - 1.04	Dedifferentiated	Dev B
DC.103pos.11Bneg.POLYIC.LU	0.141479	0.298535	1.02176	0.99 - 1.05	Innate	DC
T.8NVE.LN	0.144289	0.30097	0.978173	0.95 - 1.01	Adaptive	CD8 Nve
SC.LT34F.BM	0.145251	0.30097	1.01786	0.99 - 1.04	Dedifferentiated	Stem
MO.6CnegIIINT.BL	0.15325	0.304558	1.01878	0.99 - 1.05	Innate	Mon
B1A.SP	0.153388	0.304558	0.956788	0.90 - 1.02	Adaptive	B
T.8EFF.SP.OT1.12HR.LISOVA	0.15409	0.304558	1.0177	0.99 - 1.04	Adaptive	CD8 Eff
T.8MEM.SP.OT1.D106.VSVOVA	0.155507	0.304558	0.981387	0.96 - 1.01	Adaptive	CD8 Mem
PROB.FRBC.BM	0.156465	0.304558	1.02286	0.99 - 1.06	Dedifferentiated	Dev B
T.DN1neg2.TH	0.15694	0.304558	1.0133	0.99 - 1.03	Dedifferentiated	Dev T
DC.103neg11Bpos.SALM3.SI	0.157337	0.304558	1.01708	0.99 - 1.04	Innate	CD11b My
DC4.MLN	0.158032	0.304558	1.02866	0.99 - 1.07	Innate	DC
TGD.VG2pos.SP.TCRBKO	0.15985	0.304558	0.989692	0.98 - 1.00	Adaptive	γδ T
NK.MCMV7	0.160533	0.304558	0.971317	0.93 - 1.01	Innate	NK
MF.THIO5.IIneg480INT.PC	0.161946	0.304558	1.01658	0.99 - 1.04	Innate	Mac
DC.103neg11BposF4neg80LO.KD	0.162873	0.304558	1.02894	0.99 - 1.07	Innate	CD11b My
MO.6CposIIpos.BL	0.180485	0.327907	1.01562	0.99 - 1.04	Innate	Mon
MO.6CnegIIneg.BL	0.180741	0.327907	1.016	0.99 - 1.04	Innate	Mon
TGD.VG2pos.SP	0.180922	0.327907	0.980363	0.95 - 1.01	Adaptive	γδ T
DC.8neg4neg11Bpos.SLN	0.181062	0.327907	1.02344	0.99 - 1.06	Innate	CD11b My
T.4.PA.BDC	0.183249	0.329276	0.98269	0.96 - 1.01	Adaptive	Th
DC.103neg11Bpos24neg.LU	0.188855	0.335034	1.01554	0.99 - 1.04	Innate	CD11b My
T.4NVE.PP	0.189367	0.335034	0.979122	0.95 - 1.01	Adaptive	CD4 Nve
GN.ARTH.BM	0.1922	0.337248	1.01564	0.99 - 1.04	Innate	CD11b My
T.8MEM.LN	0.193551	0.337248	0.986551	0.97 - 1.01	Adaptive	CD8 Mem
PROB.FRA.FL	0.201283	0.348084	1.01494	0.99 - 1.04	Dedifferentiated	Dev B
DC.103pos11Bpos.SI	0.203413	0.349141	1.02007	0.99 - 1.05	Innate	CD11b My
NK.DAP10neg.SP	0.205626	0.350326	0.973098	0.93 - 1.02	Innate	NK
MF.MEDL.SLN	0.222017	0.37547	1.01083	0.99 - 1.03	Innate	CD11b My
TGD.VG2neg.SP.TCRBKO	0.224719	0.377266	0.993124	0.98 - 1.00	Adaptive	γδ T
T.DN2B.TH	0.233386	0.388976	1.01366	0.99 - 1.04	Dedifferentiated	Dev T
T.8NVE.SP	0.238743	0.395042	0.989076	0.97 - 1.01	Adaptive	CD8 Nve
T.DN2A.TH	0.243848	0.400383	1.01557	0.99 - 1.04	Dedifferentiated	Dev T
DC.8neg4neg11Bneg.MLN	0.245452	0.400383	1.01841	0.99 - 1.05	Innate	DC
TGD.VG5pos.ACT.IEL.	0.248689	0.402806	1.02847	0.98 - 1.08	Adaptive	γδ T
NKT.4neg.LV	0.25296	0.406859	0.984917	0.96 - 1.01	Adaptive	NKT
GN.BM	0.257333	0.409064	1.01824	0.99 - 1.05	Innate	CD11b My
T.ISP.TH	0.259484	0.409064	1.0076	0.99 - 1.02	Dedifferentiated	Dev T
T.8NVE.MLN	0.259667	0.409064	0.986991	0.96 - 1.01	Adaptive	CD8 Nve
MO.6CnegIIpos.BL	0.262596	0.410864	1.01367	0.99 - 1.04	Innate	Mon
NK.49Hpos.SP	0.267422	0.415588	0.97143	0.92 - 1.02	Innate	NK
TGD.VG2pos.ACT.SP	0.270333	0.417293	0.992188	0.98 - 1.01	Adaptive	γδ T
B.FRF.BM	0.272769	0.418245	0.974624	0.93 - 1.02	Dedifferentiated	Dev B
DC.8pos.TH	0.276921	0.419634	1.02003	0.98 - 1.06	Innate	DC
T.8NVE.PP	0.277323	0.419634	0.991208	0.98 - 1.01	Adaptive	CD8 Nve
NK.49Hneg.SP	0.281025	0.419766	0.982058	0.95 - 1.01	Innate	NK
DC.103neg11Bpos.LULN	0.28106	0.419766	1.01465	0.99 - 1.04	Innate	CD11b My
T.DN3A.TH	0.288961	0.428781	1.00978	0.99 - 1.03	Dedifferentiated	Dev T
DC.103neg.11Bpos.POLYIC.LU	0.292101	0.429525	1.0131	0.99 - 1.04	Innate	CD11b My
DC.8neg.TH	0.293375	0.429525	1.01785	0.98 - 1.05	Innate	DC
T.4NVE.LN	0.295065	0.429525	0.98465	0.96 - 1.01	Adaptive	CD4 Nve
T.8EFF.SP.OT1.D6.VSVOVA	0.29795	0.429839	0.978343	0.94 - 1.02	Adaptive	CD8 Eff
DC.103neg11Bpos.SI	0.300548	0.429839	1.01434	0.99 - 1.04	Innate	CD11b My
T.DPBL.TH	0.300888	0.429839	1.00727	0.99 - 1.02	Dedifferentiated	Dev T
DC.11CLOSER.SI	0.308409	0.437864	1.01447	0.99 - 1.04	Innate	CD11b My
TGD.VG5neg.IEL	0.319945	0.451456	0.974987	0.93 - 1.02	Adaptive	γδ T
DC3.MLN	0.322659	0.45251	1.01939	0.98 - 1.06	Innate	CD11b My
MO.6CposIIneg.LN	0.326379	0.454953	1.01122	0.99 - 1.03	Innate	Mon
T.4SP69pos.TH	0.336791	0.464939	0.986103	0.96 - 1.01	Dedifferentiated	Dev T
T.DP.TH	0.3377	0.464939	1.0062	0.99 - 1.02	Dedifferentiated	Dev T
NK.SP	0.339607	0.464939	0.985026	0.95 - 1.02	Innate	NK
NK.49CIpos.SP	0.344666	0.469072	0.984993	0.95 - 1.02	Innate	NK
T.4SP24neg.TH	0.350135	0.473712	0.985004	0.95 - 1.02	Dedifferentiated	Dev T
DC.11CLOSER.SALM3.SI	0.353146	0.474992	1.01184	0.99 - 1.04	Innate	CD11b My
GN.ARTH.SYNF	0.356634	0.476894	1.01003	0.99 - 1.03	Innate	CD11b My
NKT.4pos.SP	0.365829	0.486363	1.00965	0.99 - 1.03	Adaptive	NKT
T.4MEM.LN	0.369145	0.48795	0.984999	0.95 - 1.02	Adaptive	CD4 Mem
DC8.LN	0.373918	0.490911	1.01185	0.99 - 1.04	Innate	CD11b My
DC.103CLOSER.SI	0.375653	0.490911	1.01186	0.99 - 1.04	Innate	CD11b My
DC9.LN	0.386825	0.502183	1.01917	0.98 - 1.06	Innate	DC
DC.103neg11Bpos.LV	0.388646	0.502183	1.01001	0.99 - 1.03	Innate	CD11b My
T.4INT8pos.TH	0.400428	0.514516	0.990817	0.97 - 1.01	Dedifferentiated	Dev T
T.4SP24INT.TH	0.406517	0.518686	0.987735	0.96 - 1.02	Dedifferentiated	Dev T
T.8EFF.SP.OT1.24HR.LISOVA	0.408184	0.518686	1.01108	0.99 - 1.04	Adaptive	CD8 Eff
MF.SBCAPS.SLN	0.414941	0.524376	1.00585	0.99 - 1.02	Innate	CD11b My
DC.8neg4neg11Bneg.SP	0.430917	0.541589	1.01649	0.98 - 1.06	Innate	DC
NKT.44negNK1.1neg.TH	0.441649	0.552062	1.01819	0.97 - 1.07	Dedifferentiated	Dev T
T.4FP3neg.SP	0.444874	0.553087	0.991971	0.97 - 1.01	Adaptive	CD4 Nve
B6.14W.ABD.TR	0.463158	0.572722	0.986473	0.95 - 1.02	Adaptive	T-Reg
DC2.LN	0.468896	0.576717	1.00967	0.98 - 1.04	Innate	CD11b My
T.4pos8INT.TH	0.478932	0.585927	0.990441	0.96 - 1.02	Dedifferentiated	Dev T
DC.PDC.8pos.SP	0.501523	0.609728	0.978973	0.92 - 1.04	Innate	pDC
IMMTGD.VG1posVD6pos.TH.B6	0.506519	0.609728	1.01068	0.98 - 1.04	Dedifferentiated	Dev T
TGD.VG5pos24AHI.TH	0.508928	0.609728	1.00904	0.98 - 1.04	Dedifferentiated	Dev T
T.8EFF.SP.OT1.D6LISO	0.50899	0.609728	0.993018	0.97 - 1.01	Adaptive	CD8 Eff
GN.THIO.PC	0.518308	0.617673	1.00865	0.98 - 1.04	Innate	CD11b My
T.8EFF.SP.OT1.D5.VSVOVA	0.535774	0.635196	1.01069	0.98 - 1.05	Adaptive	CD8 Eff
IMMTGD.VG2pos.TH	0.566247	0.667882	0.994523	0.98 - 1.01	Dedifferentiated	Dev T
T.4NVE.MLN	0.590576	0.692256	0.994906	0.98 - 1.01	Adaptive	CD4 Nve
DC.PDC.8neg.SP	0.592932	0.692256	0.983261	0.92 - 1.05	Innate	pDC
TGD.TH	0.61557	0.715056	1.0079	0.98 - 1.04	Dedifferentiated	Dev T
DC.PDC.8pos.SLN	0.627732	0.72552	1.01396	0.96 - 1.07	Innate	pDC
MATTGD.VG1pos.TH.B6	0.632358	0.726822	1.00527	0.98 - 1.03	Adaptive	γδ T
B.GC.SP	0.636155	0.726822	1.00814	0.97 - 1.04	Adaptive	B
T.4.LN.BDC	0.640928	0.726822	0.99614	0.98 - 1.01	Adaptive	Th
T.4FP3pos25pos.SP	0.641499	0.726822	0.994866	0.97 - 1.02	Adaptive	T-Reg
T.8EFF.SP.OT1.D6.LISOVA	0.650855	0.729389	0.992774	0.96 - 1.02	Adaptive	CD8 Eff
MATTGD.VG2pos.TH	0.652651	0.729389	1.01054	0.97 - 1.06	Adaptive	γδ T
T.4.PLN.BDC	0.654824	0.729389	0.995246	0.97 - 1.02	Adaptive	Th
T.8MEM.SP	0.659348	0.729389	0.993741	0.97 - 1.02	Adaptive	CD8 Mem
MATTGD.VG1posVD6pos.TH.B6	0.659621	0.729389	0.988681	0.94 - 1.04	Adaptive	γδ T
GN.URAC.PC	0.668707	0.735898	1.00516	0.98 - 1.03	Innate	CD11b My
GN.BL	0.728898	0.796134	1.00352	0.98 - 1.02	Innate	CD11b My
B.FRE.FL	0.730366	0.796134	1.00926	0.96 - 1.06	Adaptive	B
DC3.SP	0.74401	0.807181	1.00469	0.98 - 1.03	Innate	CD11b My
DC.PDC.8pos.MLN	0.751864	0.811872	1.0096	0.95 - 1.07	Innate	pDC
NKT.44posNK1.1neg.TH	0.757601	0.814244	1.00612	0.97 - 1.05	Dedifferentiated	Dev T
DC.8neg4neg11Bpos.MLN	0.767994	0.821575	1.00562	0.97 - 1.04	Innate	CD11b My
T.8SP24neg.TH	0.776085	0.826387	0.996038	0.97 - 1.02	Dedifferentiated	Dev T
T.DP69pos.TH	0.799089	0.846961	1.00248	0.98 - 1.02	Dedifferentiated	Dev T
T.DPSM.TH	0.849691	0.896463	1.00193	0.98 - 1.02	Dedifferentiated	Dev T
NK.HposMCMV1	0.881544	0.924204	0.997931	0.97 - 1.03	Innate	NK
IMMTGD.VG2.E17.TH	0.889101	0.924204	0.998382	0.98 - 1.02	Dedifferentiated	Dev T
NKT.44posNK1.1pos.TH	0.889371	0.924204	1.00269	0.97 - 1.04	Dedifferentiated	Dev T
B.FRE.BM	0.892058	0.924204	1.00337	0.96 - 1.05	Dedifferentiated	Dev B
T.8SP69pos.TH	0.913148	0.941812	1.00163	0.97 - 1.03	Dedifferentiated	Dev T
B614WABDTREG	0.93544	0.959964	0.998447	0.96 - 1.04	Adaptive	T-Reg
IMMTGD.VG1pos.TH.B6	0.941808	0.959964	1.00097	0.98 - 1.03	Dedifferentiated	Dev T
DC2.SP	0.950694	0.959964	0.998583	0.95 - 1.04	Innate	CD11b My
TGD.VG5neg.ACT.IEL	0.951599	0.959964	0.998356	0.95 - 1.05	Adaptive	γδ T
NK.Hpos.MCMV1.SP	0.951616	0.959964	0.9993	0.98 - 1.02	Innate	NK
PREB.FRD.FL	0.957595	0.961777	1.00075	0.97 - 1.03	Dedifferentiated	Dev B
DC2.MLN	0.979283	0.979283	1.00045	0.97 - 1.03	Innate	CD11b My

## Sheet: LumA
Name	P-val	Adj. p-val	HR	95% CI	Type	Subtype
B1A.SP	0.00164982	0.379459	0.917077	0.87 - 0.97	Adaptive	B
NK.Hpos.MCMV1.SP	0.00389193	0.447572	1.03606	1.01 - 1.06	Innate	NK
NK.49Hpos.SP	0.00899522	0.689633	0.928216	0.88 - 0.98	Innate	NK
NK.HposMCMV1	0.0144151	0.828866	1.04284	1.01 - 1.08	Innate	NK
B.FRE.BM	0.0201794	0.928253	1.06813	1.01 - 1.13	Dedifferentiated	Dev B
IMMTGD.VG2pos.TH	0.0303434	0.961094	1.02941	1.00 - 1.06	Dedifferentiated	Dev T
SC.LT34F.BM	0.0425944	0.961094	0.978988	0.96 - 1.00	Dedifferentiated	Stem
MF.IIneg480HI.PC	0.0581458	0.961094	0.971578	0.94 - 1.00	Innate	Mac
T.8EFF.SP.OT1.D8LISO	0.0661322	0.961094	1.03429	1.00 - 1.07	Adaptive	CD8 Eff
DC.PDC.8neg.SP	0.0686617	0.961094	0.951441	0.90 - 1.00	Innate	pDC
T.4INT8pos.TH	0.0695519	0.961094	1.02563	1.00 - 1.05	Dedifferentiated	Dev T
T.ETP.TH	0.0715746	0.961094	0.970187	0.94 - 1.00	Dedifferentiated	Dev T
TGD.VG2neg.ACT.SP	0.0804425	0.961094	1.01888	1.00 - 1.04	Adaptive	γδ T
B1A.PC	0.0807664	0.961094	0.938824	0.87 - 1.01	Adaptive	B
DC.LC.SK	0.0811466	0.961094	0.97835	0.95 - 1.00	Innate	CD11b My
NK.DAP10neg.SP	0.0856406	0.961094	0.961696	0.92 - 1.01	Innate	NK
B1B.PC	0.0856728	0.961094	0.947496	0.89 - 1.01	Adaptive	B
TGD.VG5pos.ACT.IEL.	0.0863175	0.961094	0.958644	0.91 - 1.01	Adaptive	γδ T
TGD.VG5pos.IEL.	0.100945	0.961094	0.975251	0.95 - 1.00	Adaptive	γδ T
T.8EFF.SP.OT1.D6.VSVOVA	0.102139	0.961094	1.03305	0.99 - 1.07	Adaptive	CD8 Eff
GMP.BM	0.110256	0.961094	0.991635	0.98 - 1.00	Dedifferentiated	Stem
DC.PDC.8pos.SP	0.112523	0.961094	0.957136	0.91 - 1.01	Innate	pDC
T.4MEM.SP	0.113984	0.961094	1.03125	0.99 - 1.07	Adaptive	CD4 Mem
MF.LU	0.117744	0.961094	0.979914	0.96 - 1.01	Innate	Mac
T.DN2A.TH	0.136031	0.961094	0.974327	0.94 - 1.01	Dedifferentiated	Dev T
SC.ST34F.BM	0.142192	0.961094	0.978938	0.95 - 1.01	Dedifferentiated	Stem
DC.103pos11Bneg.SI	0.143668	0.961094	0.974698	0.94 - 1.01	Innate	DC
T.4MEM.LN	0.148163	0.961094	1.02939	0.99 - 1.07	Adaptive	CD4 Mem
T.4SP24neg.TH	0.162044	0.961094	1.0265	0.99 - 1.06	Dedifferentiated	Dev T
B.FRE.FL	0.165417	0.961094	1.03426	0.99 - 1.08	Adaptive	B
FI.SK	0.185198	0.961094	0.991963	0.98 - 1.00	Stromal	Stromal
FI.MTS15pos.TH	0.191651	0.961094	0.991193	0.98 - 1.00	Stromal	Stromal
DC.IIpos480LO.PC	0.202102	0.961094	0.980829	0.95 - 1.01	Innate	Mac
B.MZ.SP	0.202874	0.961094	0.96328	0.91 - 1.02	Adaptive	B
MATTGD.VG3.E17.TH	0.209266	0.961094	1.02067	0.99 - 1.05	Adaptive	γδ T
T.8SP24neg.TH	0.210343	0.961094	1.01746	0.99 - 1.05	Dedifferentiated	Dev T
B6SPLFO	0.21263	0.961094	0.967852	0.92 - 1.02	Adaptive	B
TGD.VG2neg.SP	0.216155	0.961094	1.0131	0.99 - 1.03	Adaptive	γδ T
T.8EFF.SP.OT1.D10LIS	0.233462	0.961094	1.02295	0.99 - 1.06	Adaptive	CD8 Eff
FRC.SLN	0.235986	0.961094	0.992777	0.98 - 1.00	Stromal	Stromal
MF.THIO5.IIpos480LO.PC	0.240654	0.961094	0.982112	0.95 - 1.01	Innate	Mac
T.4SP69pos.TH	0.245595	0.961094	1.02259	0.98 - 1.06	Dedifferentiated	Dev T
GN.BM	0.250376	0.961094	1.01774	0.99 - 1.05	Innate	CD11b My
GN.URAC.PC	0.256082	0.961094	1.01416	0.99 - 1.04	Innate	CD11b My
DC.103pos11Bpos.SI	0.257116	0.961094	0.98282	0.95 - 1.01	Innate	CD11b My
SC.CMP.BM.DR	0.257172	0.961094	0.987076	0.97 - 1.01	Dedifferentiated	Stem
MF.THIO5.IIneg480HI.PC	0.259718	0.961094	0.985477	0.96 - 1.01	Innate	Mac
NK.Hpos.MCMV7.SP	0.260785	0.961094	1.02312	0.98 - 1.06	Innate	NK
FRC.MLN	0.263886	0.961094	0.993459	0.98 - 1.00	Stromal	Stromal
DC.8neg4neg11Bpos.MLN	0.272601	0.961094	1.02071	0.98 - 1.06	Innate	CD11b My
DC.PDC.8pos.SLN	0.2763	0.961094	0.966534	0.91 - 1.03	Innate	pDC
T.8SP24INT.TH	0.277094	0.961094	1.01778	0.99 - 1.05	Dedifferentiated	Dev T
DC.103pos11Bneg.SALM3.SI	0.287653	0.961094	0.978702	0.94 - 1.02	Innate	DC
LEC.SLN	0.287982	0.961094	0.990529	0.97 - 1.01	Stromal	Stromal
MF.BM	0.289648	0.961094	0.995225	0.99 - 1.00	Innate	Mac
IMMTGD.VG1pos.TH.B6	0.293619	0.961094	0.983477	0.95 - 1.01	Dedifferentiated	Dev T
NKT.4neg.LV	0.295564	0.961094	1.01805	0.98 - 1.05	Adaptive	NKT
TGD.VG5neg.IEL	0.32059	0.961094	0.974718	0.93 - 1.03	Adaptive	γδ T
GN.THIO.PC	0.321078	0.961094	1.01342	0.99 - 1.04	Innate	CD11b My
DC.PDC.8pos.MLN	0.321217	0.961094	0.967529	0.91 - 1.03	Innate	pDC
SC.MDP.BM	0.324919	0.961094	0.989754	0.97 - 1.01	Dedifferentiated	Stem
T.8EFF.SP.OT1.48HR.LISOVA	0.332356	0.961094	0.990588	0.97 - 1.01	Adaptive	CD8 Eff
MF.THIO5.IIneg480INT.PC	0.33534	0.961094	0.986375	0.96 - 1.01	Innate	Mac
TGD.VG2neg.SP.TCRBKO	0.338611	0.961094	1.00751	0.99 - 1.02	Adaptive	γδ T
GN.ARTH.BM	0.338805	0.961094	1.00994	0.99 - 1.03	Innate	CD11b My
TGD.VG5neg.ACT.IEL	0.343193	0.961094	1.03167	0.97 - 1.10	Adaptive	γδ T
PROB.FRBC.FL	0.354034	0.961094	0.988807	0.97 - 1.01	Dedifferentiated	Dev B
NK.49Hneg.SP	0.355263	0.961094	0.979459	0.94 - 1.02	Innate	NK
DC2.SP	0.357206	0.961094	1.02052	0.98 - 1.07	Innate	CD11b My
MLP.FL	0.358179	0.961094	0.988589	0.96 - 1.01	Dedifferentiated	Stem
T.8NVE.SP.OT1	0.359259	0.961094	0.981743	0.94 - 1.02	Adaptive	CD8 Nve
DC.8neg4neg11Bneg.SLN	0.363278	0.961094	1.02416	0.97 - 1.08	Innate	DC
T.8SP69pos.TH	0.365916	0.961094	1.01494	0.98 - 1.05	Dedifferentiated	Dev T
MF.THIO5.IIpos480INT.PC	0.372339	0.961094	0.988402	0.96 - 1.01	Innate	Mac
SC.MPP34F.BM	0.374949	0.961094	0.987813	0.96 - 1.01	Dedifferentiated	Stem
T.8EFF.SP.OT1.D15.VSVOVA	0.377995	0.961094	1.01571	0.98 - 1.05	Adaptive	CD8 Eff
T.8NVE.MLN	0.379416	0.961094	1.01373	0.98 - 1.05	Adaptive	CD8 Nve
DC3.MLN	0.380828	0.961094	1.01859	0.98 - 1.06	Innate	CD11b My
B.FO.MLN	0.38808	0.961094	0.969045	0.90 - 1.04	Adaptive	B
T.8EFF.SP.OT1.D8.VSVOVA	0.388879	0.961094	1.01397	0.98 - 1.05	Adaptive	CD8 Eff
DC.103neg11BposF4neg80LO.KD	0.390337	0.961094	1.01849	0.98 - 1.06	Innate	CD11b My
PREB.FRD.BM	0.398656	0.961094	1.01714	0.98 - 1.06	Dedifferentiated	Dev B
NK.49CIneg.SP	0.401036	0.961094	0.983854	0.95 - 1.02	Innate	NK
SC.CDP.BM	0.404451	0.961094	0.986834	0.96 - 1.02	Dedifferentiated	Stem
B.T1.SP	0.405012	0.961094	1.02791	0.96 - 1.10	Adaptive	B
T.8EFF.SP.OT1.D10.LISOVA	0.411023	0.961094	1.01486	0.98 - 1.05	Adaptive	CD8 Eff
T.DN1neg2.TH	0.421205	0.961094	0.990154	0.97 - 1.01	Dedifferentiated	Dev T
DC.8neg4neg11Bneg.SP	0.422976	0.961094	0.983569	0.94 - 1.02	Innate	DC
MLP.BM	0.430033	0.961094	0.98794	0.96 - 1.02	Dedifferentiated	Stem
B614WABDTREG	0.436742	0.961094	0.987479	0.96 - 1.02	Adaptive	T-Reg
T.8EFF.SP.OT1.D15LIS	0.442214	0.961094	1.01366	0.98 - 1.05	Adaptive	CD8 Eff
MF.169pos11CHI.SLN	0.442251	0.961094	1.00939	0.99 - 1.03	Innate	CD11b My
ST.31neg38neg44neg.SLN	0.445049	0.961094	0.995241	0.98 - 1.01	Stromal	Stromal
NKT.44posNK1.1pos.TH	0.456925	0.961094	1.01442	0.98 - 1.05	Dedifferentiated	Dev T
DC.103pos11Bneg.LV	0.458653	0.961094	1.01194	0.98 - 1.04	Innate	DC
LEC.MLN	0.475282	0.961094	0.993568	0.98 - 1.01	Stromal	Stromal
GN.BL	0.482523	0.961094	1.00675	0.99 - 1.03	Innate	CD11b My
TGD.VG2pos.ACT.SP	0.483021	0.961094	1.00608	0.99 - 1.02	Adaptive	γδ T
T.DN2B.TH	0.491987	0.961094	0.988812	0.96 - 1.02	Dedifferentiated	Dev T
DC1.LN	0.497005	0.961094	1.01504	0.97 - 1.06	Innate	DC
MF.SBCAPS.SLN	0.503478	0.961094	0.996022	0.98 - 1.01	Innate	CD11b My
MATTGD.VG2pos.TH	0.507325	0.961094	0.98219	0.93 - 1.04	Adaptive	γδ T
DC.103pos.11Bneg.POLYIC.LU	0.50847	0.961094	1.0095	0.98 - 1.04	Innate	DC
T.8NVE.SP	0.512432	0.961094	0.993414	0.97 - 1.01	Adaptive	CD8 Nve
PROB.CLP.BM	0.512645	0.961094	0.987796	0.95 - 1.02	Dedifferentiated	Dev B
T.8EFF.SP.OT1.D6LISO	0.516743	0.961094	1.00777	0.98 - 1.03	Adaptive	CD8 Eff
T.8MEM.SP.OT1.D45.LISOVA	0.519697	0.961094	0.984266	0.94 - 1.03	Adaptive	CD8 Mem
DC6.LN	0.520694	0.961094	1.01354	0.97 - 1.06	Innate	CD11b My
DC.103pos11Bpos.SALM3.SI	0.521407	0.961094	0.991716	0.97 - 1.02	Innate	CD11b My
DC4.MLN	0.525726	0.961094	1.01454	0.97 - 1.06	Innate	DC
T.4pos8INT.TH	0.527135	0.961094	1.0122	0.97 - 1.05	Dedifferentiated	Dev T
TGD.SP	0.5274	0.961094	1.0084	0.98 - 1.03	Adaptive	γδ T
DC.11CLOSER.SI	0.532079	0.961094	0.9915	0.97 - 1.02	Innate	CD11b My
NKT.4neg.SP	0.535626	0.961094	1.01322	0.97 - 1.06	Adaptive	NKT
T.8MEM.SP.OT1.D106.VSVOVA	0.538517	0.961094	0.990388	0.96 - 1.02	Adaptive	CD8 Mem
NKT.44negNK1.1neg.TH	0.540456	0.961094	1.01539	0.97 - 1.07	Dedifferentiated	Dev T
DC.8neg4neg11Bneg.MLN	0.540652	0.961094	0.989372	0.96 - 1.02	Innate	DC
DC2.LU	0.541047	0.961094	0.99049	0.96 - 1.02	Innate	DC
T.8EFF.SP.OT1.24HR.LISOVA	0.545597	0.961094	0.9932	0.97 - 1.02	Adaptive	CD8 Eff
NKT.4pos.SP	0.546521	0.961094	0.994388	0.98 - 1.01	Adaptive	NKT
TGD.TH	0.549335	0.961094	1.01068	0.98 - 1.05	Dedifferentiated	Dev T
MF.RP.SP	0.552607	0.961094	1.00994	0.98 - 1.04	Innate	Mac
DC.11CLOSER.SALM3.SI	0.554629	0.961094	1.00779	0.98 - 1.03	Innate	CD11b My
IMMTGD.VG2.E17.TH	0.555718	0.961094	1.00922	0.98 - 1.04	Dedifferentiated	Dev T
T.8NVE.PP	0.557205	0.961094	0.994023	0.97 - 1.01	Adaptive	CD8 Nve
B.FO.LN	0.559248	0.961094	1.01789	0.96 - 1.08	Adaptive	B
SC.MEP.BM	0.561085	0.961094	0.993929	0.97 - 1.01	Dedifferentiated	Stem
TGD.VG3pos24AHI.E17.TH	0.565915	0.961094	0.996705	0.99 - 1.01	Dedifferentiated	Dev T
T.4.PA.BDC	0.566045	0.961094	1.00964	0.98 - 1.04	Adaptive	Th
T.4FP3pos25pos.SP	0.567223	0.961094	1.00884	0.98 - 1.04	Adaptive	T-Reg
T.4FP3neg.SP	0.57959	0.961094	1.00922	0.98 - 1.04	Adaptive	CD4 Nve
B6.14W.ABD.TR	0.582433	0.961094	0.990587	0.96 - 1.02	Adaptive	T-Reg
T.8EFF.SP.OT1.D45VSV	0.591509	0.961094	1.01032	0.97 - 1.05	Adaptive	CD8 Mem
B.T3.SP	0.592397	0.961094	0.986477	0.94 - 1.04	Adaptive	B
TGD.VG5pos24AHI.TH	0.594126	0.961094	0.990863	0.96 - 1.02	Dedifferentiated	Dev T
B614WLNTREG	0.595596	0.961094	0.994246	0.97 - 1.02	Adaptive	T-Reg
T.DP.TH	0.597323	0.961094	1.00516	0.99 - 1.02	Dedifferentiated	Dev T
T.DN2neg3.TH	0.597735	0.961094	1.00627	0.98 - 1.03	Dedifferentiated	Dev T
FRA	0.600516	0.961094	1.0072	0.98 - 1.03	Dedifferentiated	Dev B
T.4SP24INT.TH	0.602147	0.961094	1.01028	0.97 - 1.05	Dedifferentiated	Dev T
PROB.FRA.BM	0.603058	0.961094	1.00982	0.97 - 1.05	Dedifferentiated	Dev B
T.8EFF.SP.OT1.D8.LISOVA	0.605964	0.961094	1.01111	0.97 - 1.05	Adaptive	CD8 Eff
T.8EFF.SP.OT1.D5.VSVOVA	0.606142	0.961094	1.00862	0.98 - 1.04	Adaptive	CD8 Eff
DC.8neg4neg11Bpos.SLN	0.607017	0.961094	1.01	0.97 - 1.05	Innate	CD11b My
NK.MCMV7	0.608303	0.961094	0.988693	0.95 - 1.03	Innate	NK
DC7.LN	0.610086	0.961094	1.01258	0.97 - 1.06	Innate	DC
DC.8neg.TH	0.627919	0.976586	1.00838	0.97 - 1.04	Innate	DC
MATTGD.VG1posVD6pos.TH.B6	0.628595	0.976586	0.988762	0.94 - 1.04	Adaptive	γδ T
B6.14W.LN.TR	0.632658	0.976586	0.991629	0.96 - 1.03	Adaptive	T-Reg
GN.ARTH.SYNF	0.650422	0.983848	1.00488	0.98 - 1.03	Innate	CD11b My
T.4MEM44H62L.LN	0.650754	0.983848	1.00976	0.97 - 1.05	Adaptive	CD4 Mem
LTHSC.BM	0.655516	0.983848	1.008	0.97 - 1.04	Dedifferentiated	Stem
T.4MEM44H62L.SP	0.658156	0.983848	1.01032	0.97 - 1.06	Adaptive	CD4 Mem
BEC.SLN	0.65875	0.983848	0.995524	0.98 - 1.02	Stromal	Stromal
PROB.FRA.FL	0.666221	0.985674	0.993822	0.97 - 1.02	Dedifferentiated	Dev B
T.DN2.TH	0.682557	0.985674	0.99424	0.97 - 1.02	Dedifferentiated	Dev T
NKT.4pos.LV	0.692331	0.985674	1.00916	0.96 - 1.06	Adaptive	NKT
CLP	0.701555	0.985674	1.00695	0.97 - 1.04	Dedifferentiated	Dev B
DC.103CLOSER.SI	0.701605	0.985674	0.995197	0.97 - 1.02	Innate	CD11b My
T.8EFF.SP.OT1.12HR.LISOVA	0.70392	0.985674	0.995573	0.97 - 1.02	Adaptive	CD8 Eff
DC1.MLN	0.705826	0.985674	1.0088	0.96 - 1.06	Innate	DC
DC.103neg11Bpos.LULN	0.707427	0.985674	0.994737	0.97 - 1.02	Innate	CD11b My
DC.103neg11Bpos.LV	0.708027	0.985674	1.00497	0.98 - 1.03	Innate	CD11b My
T.8NVE.LN	0.710497	0.985674	0.993848	0.96 - 1.03	Adaptive	CD8 Nve
T.DN3neg4.TH	0.710505	0.985674	0.996513	0.98 - 1.02	Dedifferentiated	Dev T
DC.8pos.TH	0.715621	0.985674	0.992859	0.96 - 1.03	Innate	DC
MO.6CnegIIINT.BL	0.715685	0.985674	0.994333	0.96 - 1.03	Innate	Mon
T.4.PLN.BDC	0.721155	0.987296	0.994857	0.97 - 1.02	Adaptive	Th
B.FRF.BM	0.72688	0.989245	1.01079	0.95 - 1.07	Dedifferentiated	Dev B
T.4NVE.LN	0.733596	0.99153	1.00703	0.97 - 1.05	Adaptive	CD4 Nve
T.4.LN.BDC	0.745351	0.99153	1.00442	0.98 - 1.03	Adaptive	Th
T.DPBL.TH	0.751267	0.99153	1.00324	0.98 - 1.02	Dedifferentiated	Dev T
T.8MEM.SP	0.760909	0.99153	1.00519	0.97 - 1.04	Adaptive	CD8 Mem
T.8MEM.LN	0.763045	0.99153	0.997377	0.98 - 1.01	Adaptive	CD8 Mem
NK.DAP12neg.SP	0.766501	0.99153	1.00711	0.96 - 1.06	Innate	NK
T.8EFF.SP.OT1.D6.LISOVA	0.772664	0.99153	1.00487	0.97 - 1.04	Adaptive	CD8 Eff
NKT.44posNK1.1neg.TH	0.773134	0.99153	0.994257	0.96 - 1.03	Dedifferentiated	Dev T
TGD.VG5pos.ACT.IEL	0.777398	0.99153	0.992666	0.94 - 1.04	Adaptive	γδ T
T.8MEM.SP.OT1.D100.LISOVA	0.780389	0.99153	1.00605	0.96 - 1.05	Adaptive	CD8 Mem
T.4NVE.SP	0.781801	0.99153	0.993699	0.95 - 1.04	Adaptive	CD4 Nve
PROB.FRBC.BM	0.782345	0.99153	1.00479	0.97 - 1.04	Dedifferentiated	Dev B
MO.6CposIIneg.LN	0.784602	0.99153	0.996362	0.97 - 1.02	Innate	Mon
CD150negCD48neg.BM	0.806082	0.998603	1.00419	0.97 - 1.04	Dedifferentiated	Stem
T.4NVE.PP	0.809079	0.998603	1.00557	0.96 - 1.05	Adaptive	CD4 Nve
DC9.LN	0.80944	0.998603	1.00516	0.96 - 1.05	Innate	DC
DC.103neg11Bpos24pos.LU	0.811837	0.998603	0.996644	0.97 - 1.02	Innate	CD11b My
DC8.LN	0.812676	0.998603	0.996854	0.97 - 1.02	Innate	CD11b My
NK.B2Mneg.SP	0.821221	0.998603	0.99491	0.95 - 1.04	Innate	NK
T.ISP.TH	0.824563	0.998603	0.997649	0.98 - 1.02	Dedifferentiated	Dev T
DC.103neg11Bpos.SALM3.SI	0.826008	0.998603	1.00285	0.98 - 1.03	Innate	CD11b My
PROB.CLP.FL	0.834596	0.998603	0.997167	0.97 - 1.02	Dedifferentiated	Dev B
MATTGD.VG1pos.TH.B6	0.850459	0.998603	1.00248	0.98 - 1.03	Adaptive	γδ T
T.4NVE.MLN	0.850917	0.998603	1.00283	0.97 - 1.03	Adaptive	CD4 Nve
DC2.MLN	0.856495	0.998603	1.00314	0.97 - 1.04	Innate	CD11b My
MO.6CposIIpos.BL	0.859114	0.998603	0.997275	0.97 - 1.03	Innate	Mon
B.FO.PC	0.862212	0.998603	1.00453	0.95 - 1.06	Adaptive	B
MO.6CnegIIneg.BM	0.869261	0.998603	0.998626	0.98 - 1.02	Innate	Mon
T.8EFF.SP.OT1.D15.LISOVA	0.873397	0.998603	1.00268	0.97 - 1.04	Adaptive	CD8 Eff
TGD.VG2pos.SP.TCRBKO	0.884064	0.998603	1.00136	0.98 - 1.02	Adaptive	γδ T
DC.103pos11Bneg.LULN	0.88491	0.998603	1.00317	0.96 - 1.05	Innate	DC
T.DN3A.TH	0.897368	0.998603	1.00139	0.98 - 1.02	Dedifferentiated	Dev T
MO.6CnegIIpos.BL	0.90139	0.998603	0.998362	0.97 - 1.02	Innate	Mon
DC.103pos11Bneg.LU	0.906205	0.998603	1.00224	0.97 - 1.04	Innate	DC
DC.103neg11Bpos24neg.LU	0.914332	0.998603	0.998594	0.97 - 1.02	Innate	CD11b My
MO.6CposIIneg.BM	0.925118	0.998603	1.00073	0.99 - 1.02	Innate	Mon
T.DN3B.TH	0.9369	0.998603	1.00076	0.98 - 1.02	Dedifferentiated	Dev T
MICROGLIA.CNS	0.938371	0.998603	1.00089	0.98 - 1.02	Innate	CD11b My
NK.49CIpos.SP	0.939404	0.998603	0.998538	0.96 - 1.04	Innate	NK
T.DPSM.TH	0.94117	0.998603	1.00111	0.97 - 1.03	Dedifferentiated	Dev T
DC1.SP	0.943596	0.998603	1.00156	0.96 - 1.05	Innate	DC
T.DP69pos.TH	0.943596	0.998603	1.00101	0.97 - 1.03	Dedifferentiated	Dev T
MF.MEDL.SLN	0.945063	0.998603	1.00065	0.98 - 1.02	Innate	CD11b My
DC.103neg11Bpos.SI	0.948353	0.998603	0.99907	0.97 - 1.03	Innate	CD11b My
TGD.VG2pos.SP	0.948408	0.998603	0.998554	0.96 - 1.04	Adaptive	γδ T
B.GC.SP	0.953026	0.998603	1.00106	0.97 - 1.04	Adaptive	B
BEC.MLN	0.954654	0.998603	0.999453	0.98 - 1.02	Stromal	Stromal
T.DN4.TH	0.95726	0.998603	1.0005	0.98 - 1.02	Dedifferentiated	Dev T
EP.MECHI.TH	0.965603	0.998603	0.99952	0.98 - 1.02	Stromal	Stromal
MO.6CposIIneg.BL	0.965839	0.998603	0.999245	0.97 - 1.03	Innate	Mon
IMMTGD.VG1posVD6pos.TH.B6	0.966949	0.998603	0.999255	0.96 - 1.04	Dedifferentiated	Dev T
DC2.LN	0.970759	0.998603	1.00051	0.97 - 1.03	Innate	CD11b My
DC3.SP	0.971069	0.998603	1.00048	0.98 - 1.03	Innate	CD11b My
NK.SP	0.977457	0.998603	0.999452	0.96 - 1.04	Innate	NK
PREB.FRC.BM	0.980633	0.998603	0.999672	0.97 - 1.03	Dedifferentiated	Dev B
DC.103neg.11Bpos.POLYIC.LU	0.986042	0.998603	0.999792	0.98 - 1.02	Innate	CD11b My
PREB.FRD.FL	0.986429	0.998603	1.00028	0.97 - 1.03	Dedifferentiated	Dev B
CD150negCD48neg.FL	0.986716	0.998603	1.00018	0.98 - 1.02	Dedifferentiated	Stem
B.T2.SP	0.995271	0.998603	1.00017	0.95 - 1.06	Adaptive	B
MO.6CnegIIneg.BL	0.997759	0.998603	0.999955	0.97 - 1.03	Innate	Mon
LTHSC.FL	0.998603	0.998603	0.999974	0.97 - 1.03	Dedifferentiated	Stem

## Sheet: LumB
Name	P-val	Adj. p-val	HR	95% CI	Type	Subtype
DC.PDC.8pos.SLN	0.000330181	0.02622	0.923444	0.88 - 0.96	Innate	pDC
DC.PDC.8pos.SP	0.000433643	0.02622	0.924803	0.89 - 0.97	Innate	pDC
DC.PDC.8neg.SP	0.000445861	0.02622	0.925661	0.89 - 0.97	Innate	pDC
NK.49Hpos.SP	0.000456	0.02622	0.914929	0.87 - 0.96	Innate	NK
B.FRE.BM	0.00144263	0.0597007	1.08787	1.03 - 1.15	Dedifferentiated	Dev B
DC.PDC.8pos.MLN	0.00155741	0.0597007	0.927662	0.89 - 0.97	Innate	pDC
B.FRE.FL	0.00218776	0.0682816	1.07544	1.03 - 1.13	Adaptive	B
NKT.44negNK1.1neg.TH	0.00237501	0.0682816	1.06694	1.02 - 1.11	Dedifferentiated	Dev T
TGD.TH	0.00378489	0.0967249	1.04286	1.01 - 1.07	Dedifferentiated	Dev T
NK.HposMCMV1	0.00601103	0.136285	1.04152	1.01 - 1.07	Innate	NK
T.4INT8pos.TH	0.006518	0.136285	1.0339	1.01 - 1.06	Dedifferentiated	Dev T
PROB.FRBC.BM	0.00791064	0.151621	1.03869	1.01 - 1.07	Dedifferentiated	Dev B
NK.Hpos.MCMV1.SP	0.00925793	0.163794	1.03263	1.01 - 1.06	Innate	NK
PREB.FRD.BM	0.0108374	0.178043	1.04771	1.01 - 1.09	Dedifferentiated	Dev B
B.T1.SP	0.0122876	0.188409	1.07227	1.02 - 1.13	Adaptive	B
B1B.PC	0.0153177	0.220191	0.941381	0.90 - 0.99	Adaptive	B
T.8SP24neg.TH	0.0187954	0.251314	1.03245	1.01 - 1.06	Dedifferentiated	Dev T
FRA	0.019668	0.251314	1.02846	1.00 - 1.05	Dedifferentiated	Dev B
T.8SP69pos.TH	0.02286	0.276727	1.0368	1.01 - 1.07	Dedifferentiated	Dev T
T.8SP24INT.TH	0.0288764	0.307298	1.02972	1.00 - 1.06	Dedifferentiated	Dev T
NKT.4neg.LV	0.0297589	0.307298	1.02459	1.00 - 1.05	Adaptive	NKT
NKT.4neg.SP	0.0313621	0.307298	1.03879	1.00 - 1.08	Adaptive	NKT
T.4SP24neg.TH	0.0328162	0.307298	1.03724	1.00 - 1.07	Dedifferentiated	Dev T
IMMTGD.VG2pos.TH	0.0349408	0.307298	1.02076	1.00 - 1.04	Dedifferentiated	Dev T
PREB.FRD.FL	0.0367041	0.307298	1.02526	1.00 - 1.05	Dedifferentiated	Dev B
B1A.PC	0.0374772	0.307298	0.936463	0.88 - 1.00	Adaptive	B
MATTGD.VG3.E17.TH	0.0377857	0.307298	1.03506	1.00 - 1.07	Adaptive	γδ T
MF.IIneg480HI.PC	0.0381462	0.307298	0.975114	0.95 - 1.00	Innate	Mac
MF.THIO5.IIpos480LO.PC	0.0390903	0.307298	0.97552	0.95 - 1.00	Innate	Mac
T.DPBL.TH	0.0400823	0.307298	1.0135	1.00 - 1.03	Dedifferentiated	Dev T
MF.THIO5.IIneg480HI.PC	0.0450155	0.333986	0.980257	0.96 - 1.00	Innate	Mac
TGD.VG5neg.ACT.IEL	0.0491972	0.337909	1.06682	1.00 - 1.14	Adaptive	γδ T
T.8EFF.SP.OT1.D5.VSVOVA	0.0498583	0.337909	1.02616	1.00 - 1.05	Adaptive	CD8 Eff
TGD.VG2neg.ACT.SP	0.0511835	0.337909	1.01249	1.00 - 1.03	Adaptive	γδ T
MF.THIO5.IIpos480INT.PC	0.0526033	0.337909	0.980841	0.96 - 1.00	Innate	Mac
T.8EFF.SP.OT1.D6.VSVOVA	0.0528902	0.337909	1.03086	1.00 - 1.06	Adaptive	CD8 Eff
DC.103pos11Bneg.SI	0.0570011	0.352653	0.971494	0.94 - 1.00	Innate	DC
PROB.FRA.BM	0.0605345	0.352653	1.03357	1.00 - 1.07	Dedifferentiated	Dev B
T.4MEM.LN	0.0610632	0.352653	1.03173	1.00 - 1.07	Adaptive	CD4 Mem
MF.THIO5.IIneg480INT.PC	0.061331	0.352653	0.97877	0.96 - 1.00	Innate	Mac
T.8MEM.LN	0.077053	0.432249	1.01255	1.00 - 1.03	Adaptive	CD8 Mem
NKT.44posNK1.1pos.TH	0.079025	0.432756	1.02951	1.00 - 1.06	Dedifferentiated	Dev T
T.DN2neg3.TH	0.0835638	0.446969	1.01707	1.00 - 1.04	Dedifferentiated	Dev T
NK.DAP10neg.SP	0.0883193	0.461536	0.968338	0.93 - 1.00	Innate	NK
DC.IIpos480LO.PC	0.0903006	0.461536	0.97863	0.95 - 1.00	Innate	Mac
LTHSC.FL	0.0936327	0.465369	1.02034	1.00 - 1.04	Dedifferentiated	Stem
IMMTGD.VG2.E17.TH	0.0950971	0.465369	1.01545	1.00 - 1.03	Dedifferentiated	Dev T
T.4pos8INT.TH	0.10348	0.486441	1.02297	1.00 - 1.05	Dedifferentiated	Dev T
B1A.SP	0.103633	0.486441	0.962916	0.92 - 1.01	Adaptive	B
B.FRF.BM	0.107201	0.493126	1.03987	0.99 - 1.09	Dedifferentiated	Dev B
T.DN2B.TH	0.112	0.505096	1.01674	1.00 - 1.04	Dedifferentiated	Dev T
DC.103pos.11Bneg.POLYIC.LU	0.116085	0.508233	1.01999	1.00 - 1.05	Innate	DC
T.4SP69pos.TH	0.118417	0.508233	1.02564	0.99 - 1.06	Dedifferentiated	Dev T
IMMTGD.VG1posVD6pos.TH.B6	0.119939	0.508233	1.02156	0.99 - 1.05	Dedifferentiated	Dev T
T.DN4.TH	0.121534	0.508233	1.01059	1.00 - 1.02	Dedifferentiated	Dev T
NK.49Hneg.SP	0.125134	0.512648	0.97699	0.95 - 1.01	Innate	NK
TGD.VG3pos24AHI.E17.TH	0.127534	0.512648	1.01072	1.00 - 1.02	Dedifferentiated	Dev T
SC.LT34F.BM	0.129276	0.512648	0.987396	0.97 - 1.00	Dedifferentiated	Stem
CLP	0.132866	0.517952	1.02457	0.99 - 1.06	Dedifferentiated	Dev B
DC.103pos11Bpos.SI	0.141947	0.538443	0.98041	0.95 - 1.01	Innate	CD11b My
PREB.FRC.BM	0.142804	0.538443	1.01543	0.99 - 1.04	Dedifferentiated	Dev B
DC8.LN	0.147263	0.546298	0.982125	0.96 - 1.01	Innate	CD11b My
T.ISP.TH	0.151849	0.554369	1.00881	1.00 - 1.02	Dedifferentiated	Dev T
PROB.FRA.FL	0.162912	0.575714	1.01331	0.99 - 1.03	Dedifferentiated	Dev B
T.8MEM.SP	0.163828	0.575714	1.02209	0.99 - 1.05	Adaptive	CD8 Mem
T.DN3B.TH	0.16687	0.575714	1.01069	1.00 - 1.03	Dedifferentiated	Dev T
DC.103pos11Bneg.SALM3.SI	0.167885	0.575714	0.976355	0.94 - 1.01	Innate	DC
T.8EFF.SP.OT1.24HR.LISOVA	0.170211	0.575714	1.01482	0.99 - 1.04	Adaptive	CD8 Eff
T.8EFF.SP.OT1.D6.LISOVA	0.175721	0.577725	1.01804	0.99 - 1.04	Adaptive	CD8 Eff
TGD.VG2pos.ACT.SP	0.175829	0.577725	1.00703	1.00 - 1.02	Adaptive	γδ T
T.8EFF.SP.OT1.D8.VSVOVA	0.181987	0.584648	1.01525	0.99 - 1.04	Adaptive	CD8 Eff
T.8EFF.SP.OT1.D8.LISOVA	0.18302	0.584648	1.02316	0.99 - 1.06	Adaptive	CD8 Eff
T.8EFF.SP.OT1.D15.VSVOVA	0.186591	0.587889	1.01673	0.99 - 1.04	Adaptive	CD8 Eff
T.4MEM.SP	0.197497	0.603203	1.02045	0.99 - 1.05	Adaptive	CD4 Mem
LTHSC.BM	0.205449	0.603203	1.01844	0.99 - 1.05	Dedifferentiated	Stem
T.8EFF.SP.OT1.D10.LISOVA	0.206406	0.603203	1.01688	0.99 - 1.04	Adaptive	CD8 Eff
T.8EFF.SP.OT1.12HR.LISOVA	0.210786	0.603203	1.01377	0.99 - 1.04	Adaptive	CD8 Eff
T.4FP3pos25pos.SP	0.213744	0.603203	1.01244	0.99 - 1.03	Adaptive	T-Reg
T.DN3neg4.TH	0.217934	0.603203	1.00768	1.00 - 1.02	Dedifferentiated	Dev T
T.DN2.TH	0.219655	0.603203	1.01367	0.99 - 1.04	Dedifferentiated	Dev T
NKT.4pos.LV	0.220401	0.603203	1.02333	0.99 - 1.06	Adaptive	NKT
T.4.PA.BDC	0.221608	0.603203	1.01678	0.99 - 1.04	Adaptive	Th
MO.6CposIIneg.BL	0.225232	0.603203	0.983342	0.96 - 1.01	Innate	Mon
T.8MEM.SP.OT1.D45.LISOVA	0.225481	0.603203	0.977427	0.94 - 1.01	Adaptive	CD8 Mem
DC.8neg4neg11Bneg.SP	0.22713	0.603203	0.977653	0.94 - 1.01	Innate	DC
TGD.VG5pos24AHI.TH	0.227773	0.603203	1.0141	0.99 - 1.04	Dedifferentiated	Dev T
B.GC.SP	0.228168	0.603203	1.0171	0.99 - 1.05	Adaptive	B
MATTGD.VG1pos.TH.B6	0.231811	0.605868	1.0113	0.99 - 1.03	Adaptive	γδ T
T.4NVE.SP	0.241437	0.623939	0.980212	0.95 - 1.01	Adaptive	CD4 Nve
PROB.FRBC.FL	0.255031	0.644649	1.01161	0.99 - 1.03	Dedifferentiated	Dev B
TGD.VG2neg.SP	0.256739	0.644649	1.00667	1.00 - 1.02	Adaptive	γδ T
DC.8pos.TH	0.257859	0.644649	0.983593	0.96 - 1.01	Innate	DC
NKT.4pos.SP	0.270775	0.667594	1.00761	0.99 - 1.02	Adaptive	NKT
DC.8neg4neg11Bneg.MLN	0.272991	0.667594	0.982844	0.95 - 1.01	Innate	DC
MO.6CnegIIINT.BL	0.275745	0.667594	0.986368	0.96 - 1.01	Innate	Mon
TGD.VG2neg.SP.TCRBKO	0.283919	0.680223	1.0041	1.00 - 1.01	Adaptive	γδ T
NK.Hpos.MCMV7.SP	0.294051	0.693974	1.01721	0.99 - 1.05	Innate	NK
T.4SP24INT.TH	0.295693	0.693974	1.01729	0.99 - 1.05	Dedifferentiated	Dev T
NKT.44posNK1.1neg.TH	0.302311	0.695743	1.01667	0.99 - 1.05	Dedifferentiated	Dev T
T.DP.TH	0.303039	0.695743	1.00636	0.99 - 1.02	Dedifferentiated	Dev T
MF.LU	0.305522	0.695743	0.989605	0.97 - 1.01	Innate	Mac
DC.103neg11Bpos.SI	0.314871	0.701856	0.986958	0.96 - 1.01	Innate	CD11b My
T.8EFF.SP.OT1.48HR.LISOVA	0.316455	0.701856	1.00904	0.99 - 1.03	Adaptive	CD8 Eff
DC.11CLOSER.SI	0.317361	0.701856	0.987675	0.96 - 1.01	Innate	CD11b My
T.8NVE.LN	0.333223	0.726937	1.01367	0.99 - 1.04	Adaptive	CD8 Nve
DC1.LN	0.338969	0.726937	1.01716	0.98 - 1.05	Innate	DC
PROB.CLP.FL	0.339858	0.726937	1.00971	0.99 - 1.03	Dedifferentiated	Dev B
EP.MECHI.TH	0.341344	0.726937	1.00746	0.99 - 1.02	Stromal	Stromal
B6SPLFO	0.359798	0.751062	0.981517	0.94 - 1.02	Adaptive	B
T.4NVE.MLN	0.360439	0.751062	1.00783	0.99 - 1.02	Adaptive	CD4 Nve
T.8EFF.SP.OT1.D6LISO	0.362968	0.751062	1.00792	0.99 - 1.03	Adaptive	CD8 Eff
TGD.VG5pos.ACT.IEL	0.366614	0.751062	0.979231	0.94 - 1.02	Adaptive	γδ T
T.8NVE.MLN	0.369	0.751062	1.01021	0.99 - 1.03	Adaptive	CD8 Nve
T.DP69pos.TH	0.384504	0.774955	1.00801	0.99 - 1.03	Dedifferentiated	Dev T
B.FO.LN	0.387478	0.774955	1.02019	0.97 - 1.07	Adaptive	B
T.8NVE.PP	0.40162	0.782304	1.00511	0.99 - 1.02	Adaptive	CD8 Nve
DC.103CLOSER.SI	0.404239	0.782304	0.990453	0.97 - 1.01	Innate	CD11b My
DC.8neg.TH	0.405784	0.782304	0.989328	0.96 - 1.01	Innate	DC
ST.31neg38neg44neg.SLN	0.406757	0.782304	1.00493	0.99 - 1.02	Stromal	Stromal
NK.49CIpos.SP	0.411221	0.782304	0.98885	0.96 - 1.02	Innate	NK
T.8EFF.SP.OT1.D15LIS	0.41156	0.782304	1.0107	0.99 - 1.04	Adaptive	CD8 Eff
DC.8neg4neg11Bpos.SLN	0.420372	0.792504	0.985486	0.95 - 1.02	Innate	CD11b My
TGD.SP	0.427573	0.792906	1.00477	0.99 - 1.02	Adaptive	γδ T
T.DN1neg2.TH	0.430361	0.792906	1.00803	0.99 - 1.03	Dedifferentiated	Dev T
DC.11CLOSER.SALM3.SI	0.4357	0.792906	1.00862	0.99 - 1.03	Innate	CD11b My
DC1.SP	0.436451	0.792906	0.985535	0.95 - 1.02	Innate	DC
B614WLNTREG	0.443367	0.792906	0.993651	0.98 - 1.01	Adaptive	T-Reg
MF.BM	0.447583	0.792906	1.00315	1.00 - 1.01	Innate	Mac
DC.103pos11Bneg.LU	0.460621	0.792906	0.98766	0.96 - 1.02	Innate	DC
MO.6CposIIpos.BL	0.46085	0.792906	0.99185	0.97 - 1.01	Innate	Mon
T.DN3A.TH	0.461115	0.792906	1.00669	0.99 - 1.02	Dedifferentiated	Dev T
PROB.CLP.BM	0.463642	0.792906	1.01306	0.98 - 1.05	Dedifferentiated	Dev B
DC1.MLN	0.465475	0.792906	1.01408	0.98 - 1.05	Innate	DC
T.4FP3neg.SP	0.466505	0.792906	1.00708	0.99 - 1.03	Adaptive	CD4 Nve
T.8EFF.SP.OT1.D10LIS	0.469136	0.792906	1.0108	0.98 - 1.04	Adaptive	CD8 Eff
T.8NVE.SP	0.477677	0.792906	1.00464	0.99 - 1.02	Adaptive	CD8 Nve
DC.103neg11Bpos.LULN	0.4802	0.792906	0.991271	0.97 - 1.02	Innate	CD11b My
CD150negCD48neg.FL	0.484919	0.792906	1.00601	0.99 - 1.02	Dedifferentiated	Stem
MLP.BM	0.485724	0.792906	1.00969	0.98 - 1.04	Dedifferentiated	Stem
DC6.LN	0.485842	0.792906	1.01022	0.98 - 1.04	Innate	CD11b My
TGD.VG2pos.SP.TCRBKO	0.493406	0.792906	1.00346	0.99 - 1.01	Adaptive	γδ T
SC.CMP.BM.DR	0.49418	0.792906	1.00725	0.99 - 1.03	Dedifferentiated	Stem
SC.MPP34F.BM	0.495524	0.792906	1.00678	0.99 - 1.03	Dedifferentiated	Stem
T.4.PLN.BDC	0.499228	0.792906	1.00771	0.99 - 1.03	Adaptive	Th
FRC.MLN	0.501833	0.792906	1.00364	0.99 - 1.01	Stromal	Stromal
FRC.SLN	0.503801	0.792906	1.00403	0.99 - 1.02	Stromal	Stromal
T.4MEM44H62L.SP	0.511798	0.792906	1.01205	0.98 - 1.05	Adaptive	CD4 Mem
T.8EFF.SP.OT1.D15.LISOVA	0.512211	0.792906	1.00754	0.99 - 1.03	Adaptive	CD8 Eff
T.8EFF.SP.OT1.D8LISO	0.513665	0.792906	1.00975	0.98 - 1.04	Adaptive	CD8 Eff
MO.6CnegIIneg.BL	0.52109	0.794592	0.993289	0.97 - 1.01	Innate	Mon
MO.6CposIIneg.BM	0.521667	0.794592	1.00406	0.99 - 1.02	Innate	Mon
T.8MEM.SP.OT1.D106.VSVOVA	0.532256	0.799522	1.00652	0.99 - 1.03	Adaptive	CD8 Mem
DC.103neg11BposF4neg80LO.KD	0.534148	0.799522	0.987906	0.95 - 1.03	Innate	CD11b My
MF.RP.SP	0.539249	0.799522	0.992163	0.97 - 1.02	Innate	Mac
T.8NVE.SP.OT1	0.542117	0.799522	0.990086	0.96 - 1.02	Adaptive	CD8 Nve
IMMTGD.VG1pos.TH.B6	0.542285	0.799522	1.00688	0.98 - 1.03	Dedifferentiated	Dev T
CD150negCD48neg.BM	0.553322	0.810599	1.00835	0.98 - 1.04	Dedifferentiated	Stem
B.T2.SP	0.561804	0.813759	1.01357	0.97 - 1.06	Adaptive	B
NK.49CIneg.SP	0.562891	0.813759	0.991751	0.96 - 1.02	Innate	NK
GMP.BM	0.569529	0.813759	1.00295	0.99 - 1.01	Dedifferentiated	Stem
NK.MCMV7	0.569631	0.813759	0.990219	0.96 - 1.02	Innate	NK
B614WABDTREG	0.580878	0.824704	0.991295	0.96 - 1.02	Adaptive	T-Reg
BEC.MLN	0.589099	0.831244	1.00492	0.99 - 1.02	Stromal	Stromal
T.4MEM44H62L.LN	0.60857	0.848528	1.00868	0.98 - 1.04	Adaptive	CD4 Mem
LEC.MLN	0.612214	0.848528	1.00467	0.99 - 1.02	Stromal	Stromal
FI.SK	0.614014	0.848528	1.00289	0.99 - 1.01	Stromal	Stromal
DC9.LN	0.616105	0.848528	1.00982	0.97 - 1.05	Innate	DC
B6.14W.ABD.TR	0.629815	0.862247	0.991784	0.96 - 1.03	Adaptive	T-Reg
NK.DAP12neg.SP	0.639308	0.870065	1.00937	0.97 - 1.05	Innate	NK
DC2.LN	0.648113	0.874183	0.995391	0.98 - 1.02	Innate	CD11b My
FI.MTS15pos.TH	0.649936	0.874183	1.00333	0.99 - 1.02	Stromal	Stromal
NK.B2Mneg.SP	0.653884	0.87438	0.992007	0.96 - 1.03	Innate	NK
DC.103pos11Bneg.LV	0.6635	0.88211	1.00536	0.98 - 1.03	Innate	DC
DC4.MLN	0.685187	0.899583	0.991478	0.95 - 1.03	Innate	DC
DC.103pos11Bneg.LULN	0.687984	0.899583	0.992374	0.96 - 1.03	Innate	DC
MO.6CnegIIneg.BM	0.688377	0.899583	1.00234	0.99 - 1.01	Innate	Mon
MO.6CposIIneg.LN	0.694314	0.902215	0.996362	0.98 - 1.01	Innate	Mon
T.4NVE.PP	0.700229	0.904791	1.00641	0.97 - 1.04	Adaptive	CD4 Nve
TGD.VG5neg.IEL	0.707828	0.906579	0.991463	0.95 - 1.04	Adaptive	γδ T
DC.LC.SK	0.709497	0.906579	0.996141	0.98 - 1.02	Innate	CD11b My
MF.SBCAPS.SLN	0.735735	0.920295	1.00141	0.99 - 1.01	Innate	CD11b My
B.T3.SP	0.736995	0.920295	0.992748	0.95 - 1.04	Adaptive	B
MO.6CnegIIpos.BL	0.738207	0.920295	0.997118	0.98 - 1.01	Innate	Mon
MICROGLIA.CNS	0.738767	0.920295	0.997059	0.98 - 1.01	Innate	CD11b My
DC.103neg11Bpos24neg.LU	0.743573	0.920295	0.997021	0.98 - 1.02	Innate	CD11b My
DC.103neg.11Bpos.POLYIC.LU	0.744238	0.920295	1.00338	0.98 - 1.02	Innate	CD11b My
T.8MEM.SP.OT1.D100.LISOVA	0.752302	0.92155	0.994773	0.96 - 1.03	Adaptive	CD8 Mem
T.ETP.TH	0.753267	0.92155	1.00435	0.98 - 1.03	Dedifferentiated	Dev T
B.FO.PC	0.762037	0.927346	1.00565	0.97 - 1.04	Adaptive	B
GN.THIO.PC	0.766244	0.927558	1.003	0.98 - 1.02	Innate	CD11b My
MATTGD.VG2pos.TH	0.771594	0.927921	0.994028	0.95 - 1.04	Adaptive	γδ T
SC.CDP.BM	0.775669	0.927921	0.996464	0.97 - 1.02	Dedifferentiated	Stem
GN.URAC.PC	0.778647	0.927921	1.00257	0.98 - 1.02	Innate	CD11b My
DC.103neg11Bpos.LV	0.794117	0.932833	0.997443	0.98 - 1.02	Innate	CD11b My
T.4.LN.BDC	0.800317	0.932833	1.00195	0.99 - 1.02	Adaptive	Th
GN.BM	0.80073	0.932833	0.996819	0.97 - 1.02	Innate	CD11b My
TGD.VG5pos.IEL.	0.802278	0.932833	1.003	0.98 - 1.03	Adaptive	γδ T
BEC.SLN	0.803047	0.932833	1.00249	0.98 - 1.02	Stromal	Stromal
DC.103neg11Bpos.SALM3.SI	0.813656	0.933117	1.00266	0.98 - 1.03	Innate	CD11b My
T.8EFF.SP.OT1.D45VSV	0.820475	0.933117	0.996788	0.97 - 1.02	Adaptive	CD8 Mem
B.FO.MLN	0.827315	0.933117	1.00635	0.95 - 1.07	Adaptive	B
MF.169pos11CHI.SLN	0.827987	0.933117	1.00195	0.98 - 1.02	Innate	CD11b My
B6.14W.LN.TR	0.828908	0.933117	0.996971	0.97 - 1.02	Adaptive	T-Reg
GN.BL	0.83011	0.933117	0.998389	0.98 - 1.01	Innate	CD11b My
DC.103neg11Bpos24pos.LU	0.831691	0.933117	0.997528	0.98 - 1.02	Innate	CD11b My
SC.ST34F.BM	0.837813	0.935422	1.00203	0.98 - 1.02	Dedifferentiated	Stem
DC.8neg4neg11Bpos.MLN	0.848005	0.938826	0.996451	0.96 - 1.03	Innate	CD11b My
MATTGD.VG1posVD6pos.TH.B6	0.849025	0.938826	0.996282	0.96 - 1.04	Adaptive	γδ T
NK.SP	0.875227	0.958972	1.00204	0.98 - 1.03	Innate	NK
T.DPSM.TH	0.875992	0.958972	1.0015	0.98 - 1.02	Dedifferentiated	Dev T
DC2.SP	0.887224	0.958972	0.997215	0.96 - 1.04	Innate	CD11b My
T.DN2A.TH	0.890509	0.958972	1.00157	0.98 - 1.02	Dedifferentiated	Dev T
GN.ARTH.SYNF	0.890721	0.958972	1.00107	0.99 - 1.02	Innate	CD11b My
DC3.MLN	0.892797	0.958972	0.997352	0.96 - 1.04	Innate	CD11b My
TGD.VG5pos.ACT.IEL.	0.896431	0.958972	1.00288	0.96 - 1.05	Adaptive	γδ T
MLP.FL	0.902268	0.960749	1.00122	0.98 - 1.02	Dedifferentiated	Stem
SC.MDP.BM	0.917396	0.972238	0.999099	0.98 - 1.02	Dedifferentiated	Stem
LEC.SLN	0.921513	0.972238	1.00094	0.98 - 1.02	Stromal	Stromal
DC7.LN	0.931181	0.976175	1.00168	0.96 - 1.04	Innate	DC
B.MZ.SP	0.942525	0.976175	0.998215	0.95 - 1.05	Adaptive	B
DC3.SP	0.945895	0.976175	0.99927	0.98 - 1.02	Innate	CD11b My
DC2.MLN	0.947312	0.976175	1.00095	0.97 - 1.03	Innate	CD11b My
DC.103pos11Bpos.SALM3.SI	0.948029	0.976175	0.999248	0.98 - 1.02	Innate	CD11b My
T.4NVE.LN	0.95071	0.976175	1.00087	0.97 - 1.03	Adaptive	CD4 Nve
DC.8neg4neg11Bneg.SLN	0.956533	0.976518	0.998778	0.96 - 1.04	Innate	DC
GN.ARTH.BM	0.961203	0.976518	0.999592	0.98 - 1.02	Innate	CD11b My
DC2.LU	0.963781	0.976518	1.00058	0.98 - 1.03	Innate	DC
SC.MEP.BM	0.976771	0.98534	1.00023	0.98 - 1.02	Dedifferentiated	Stem
MF.MEDL.SLN	0.993058	0.997395	1.00005	0.99 - 1.01	Innate	CD11b My
TGD.VG2pos.SP	0.998526	0.998526	1.00003	0.97 - 1.03	Adaptive	γδ T

## Sheet: Normal
Name	P-val	Adj. p-val	HR	95% CI	Type	Subtype
B.FRE.FL	0.000546135	0.072873	1.1341	1.06 - 1.22	Adaptive	B
MATTGD.VG3.E17.TH	0.000633679	0.072873	1.08145	1.03 - 1.13	Adaptive	γδ T
T.8EFF.SP.OT1.48HR.LISOVA	0.00167926	0.128743	1.04849	1.02 - 1.08	Adaptive	CD8 Eff
T.8EFF.SP.OT1.24HR.LISOVA	0.0032216	0.185242	1.05105	1.02 - 1.09	Adaptive	CD8 Eff
T.8EFF.SP.OT1.12HR.LISOVA	0.00569484	0.245872	1.05397	1.02 - 1.09	Adaptive	CD8 Eff
T.8EFF.SP.OT1.D5.VSVOVA	0.00722755	0.245872	1.0617	1.02 - 1.11	Adaptive	CD8 Eff
B.GC.SP	0.00748306	0.245872	1.07882	1.02 - 1.14	Adaptive	B
PROB.FRA.BM	0.0142148	0.381503	1.06762	1.01 - 1.12	Dedifferentiated	Dev B
B.FRE.BM	0.0174793	0.381503	1.10045	1.02 - 1.19	Dedifferentiated	Dev B
T.8SP24neg.TH	0.0184615	0.381503	1.04539	1.01 - 1.08	Dedifferentiated	Dev T
CLP	0.0194704	0.381503	1.06727	1.01 - 1.13	Dedifferentiated	Dev B
FRA	0.0219043	0.381503	1.05262	1.01 - 1.10	Dedifferentiated	Dev B
NKT.44negNK1.1neg.TH	0.0325587	0.381503	1.08052	1.01 - 1.16	Dedifferentiated	Dev T
NK.49Hpos.SP	0.0328051	0.381503	0.927596	0.87 - 0.99	Innate	NK
IMMTGD.VG2.E17.TH	0.0328441	0.381503	1.05634	1.00 - 1.11	Dedifferentiated	Dev T
PROB.CLP.BM	0.033321	0.381503	1.06691	1.01 - 1.13	Dedifferentiated	Dev B
T.8SP69pos.TH	0.0338391	0.381503	1.04925	1.00 - 1.10	Dedifferentiated	Dev T
IMMTGD.VG1posVD6pos.TH.B6	0.0345931	0.381503	1.05224	1.00 - 1.10	Dedifferentiated	Dev T
TGD.TH	0.0363687	0.381503	1.05069	1.00 - 1.10	Dedifferentiated	Dev T
PROB.CLP.FL	0.0403338	0.381503	1.04593	1.00 - 1.09	Dedifferentiated	Dev B
T.4NVE.PP	0.0407215	0.381503	0.951321	0.91 - 1.00	Adaptive	CD4 Nve
NK.SP	0.0422211	0.381503	0.936084	0.88 - 1.00	Innate	NK
TGD.VG5pos24AHI.TH	0.0448929	0.381503	1.04858	1.00 - 1.10	Dedifferentiated	Dev T
NK.B2Mneg.SP	0.0466931	0.381503	0.935877	0.88 - 1.00	Innate	NK
NK.49CIneg.SP	0.0471471	0.381503	0.947021	0.90 - 1.00	Innate	NK
SC.CDP.BM	0.0477298	0.381503	1.048	1.00 - 1.10	Dedifferentiated	Stem
DC.PDC.8pos.SP	0.0487112	0.381503	0.912966	0.83 - 1.00	Innate	pDC
NK.DAP10neg.SP	0.050603	0.381503	0.943727	0.89 - 1.00	Innate	NK
MATTGD.VG1posVD6pos.TH.B6	0.0517872	0.381503	1.07902	1.00 - 1.16	Adaptive	γδ T
MLP.BM	0.0540285	0.381503	1.04731	1.00 - 1.10	Dedifferentiated	Stem
T.8MEM.SP.OT1.D106.VSVOVA	0.056905	0.381503	0.94776	0.90 - 1.00	Adaptive	CD8 Mem
DC9.LN	0.0569817	0.381503	0.93948	0.88 - 1.00	Innate	DC
PREB.FRC.BM	0.0570733	0.381503	1.04123	1.00 - 1.09	Dedifferentiated	Dev B
T.DN4.TH	0.0592011	0.381503	1.0231	1.00 - 1.05	Dedifferentiated	Dev T
T.8EFF.SP.OT1.D6.LISOVA	0.0602554	0.381503	1.03896	1.00 - 1.08	Adaptive	CD8 Eff
PROB.FRBC.BM	0.0602881	0.381503	1.05013	1.00 - 1.11	Dedifferentiated	Dev B
DC8.LN	0.0622921	0.381503	0.962557	0.92 - 1.00	Innate	CD11b My
T.DN3B.TH	0.0642221	0.381503	1.02305	1.00 - 1.05	Dedifferentiated	Dev T
DC.PDC.8neg.SP	0.0650403	0.381503	0.920532	0.84 - 1.01	Innate	pDC
NK.DAP12neg.SP	0.0671165	0.381503	0.935833	0.87 - 1.00	Innate	NK
NK.49CIpos.SP	0.0680071	0.381503	0.946381	0.89 - 1.00	Innate	NK
TGD.VG5pos.ACT.IEL.	0.0699912	0.383285	1.0643	0.99 - 1.14	Adaptive	γδ T
DC.8neg.TH	0.08571	0.414661	1.04826	0.99 - 1.11	Innate	DC
B6.14W.ABD.TR	0.0862726	0.414661	0.957674	0.91 - 1.01	Adaptive	T-Reg
T.8EFF.SP.OT1.D6LISO	0.0892733	0.414661	1.03043	1.00 - 1.07	Adaptive	CD8 Eff
NK.49Hneg.SP	0.0894462	0.414661	0.944299	0.88 - 1.01	Innate	NK
TGD.VG5pos.ACT.IEL	0.090654	0.414661	1.06888	0.99 - 1.15	Adaptive	γδ T
DC.8pos.TH	0.0916425	0.414661	1.05227	0.99 - 1.12	Innate	DC
PROB.FRA.FL	0.0939314	0.414661	1.04081	0.99 - 1.09	Dedifferentiated	Dev B
T.4SP24neg.TH	0.0946378	0.414661	1.04251	0.99 - 1.09	Dedifferentiated	Dev T
GN.ARTH.BM	0.0946427	0.414661	1.0322	0.99 - 1.07	Innate	CD11b My
B.FO.PC	0.0964073	0.414661	0.945745	0.89 - 1.01	Adaptive	B
DC7.LN	0.0995861	0.414661	0.947277	0.89 - 1.01	Innate	DC
PROB.FRBC.FL	0.100589	0.414661	1.03107	0.99 - 1.07	Dedifferentiated	Dev B
SC.LT34F.BM	0.100939	0.414661	0.970879	0.94 - 1.01	Dedifferentiated	Stem
NK.Hpos.MCMV1.SP	0.100961	0.414661	1.02556	1.00 - 1.06	Innate	NK
MLP.FL	0.105372	0.425187	1.03063	0.99 - 1.07	Dedifferentiated	Stem
GN.BM	0.110547	0.438377	1.04192	0.99 - 1.10	Innate	CD11b My
DC.103pos11Bneg.LULN	0.114564	0.446606	0.954607	0.90 - 1.01	Innate	DC
T.4SP24INT.TH	0.121013	0.463885	1.04341	0.99 - 1.10	Dedifferentiated	Dev T
T.8MEM.SP.OT1.D45.LISOVA	0.123183	0.464462	0.949883	0.89 - 1.01	Adaptive	CD8 Mem
T.DN2B.TH	0.127593	0.465603	1.03298	0.99 - 1.08	Dedifferentiated	Dev T
PREB.FRD.FL	0.128144	0.465603	1.04152	0.99 - 1.10	Dedifferentiated	Dev B
NKT.44posNK1.1neg.TH	0.129909	0.465603	1.04796	0.99 - 1.11	Dedifferentiated	Dev T
MO.6CposIIneg.BM	0.134033	0.465603	1.01925	0.99 - 1.04	Innate	Mon
T.8EFF.SP.OT1.D45VSV	0.134297	0.465603	0.960549	0.91 - 1.01	Adaptive	CD8 Mem
T.DN2.TH	0.13617	0.465603	1.02703	0.99 - 1.06	Dedifferentiated	Dev T
NKT.4neg.SP	0.137657	0.465603	0.955761	0.90 - 1.01	Adaptive	NKT
T.ISP.TH	0.141792	0.467949	1.021	0.99 - 1.05	Dedifferentiated	Dev T
FI.MTS15pos.TH	0.142419	0.467949	0.987046	0.97 - 1.00	Stromal	Stromal
GN.THIO.PC	0.146574	0.474818	1.03441	0.99 - 1.08	Innate	CD11b My
DC.103pos11Bneg.SALM3.SI	0.151445	0.476034	1.04213	0.98 - 1.10	Innate	DC
DC.PDC.8pos.MLN	0.15392	0.476034	0.938335	0.86 - 1.02	Innate	pDC
PREB.FRD.BM	0.155187	0.476034	1.03856	0.99 - 1.09	Dedifferentiated	Dev B
MF.THIO5.IIneg480INT.PC	0.155712	0.476034	0.975661	0.94 - 1.01	Innate	Mac
B614WABDTREG	0.159185	0.476034	0.965845	0.92 - 1.01	Adaptive	T-Reg
TGD.VG5neg.ACT.IEL	0.159368	0.476034	1.06196	0.98 - 1.15	Adaptive	γδ T
T.DPBL.TH	0.163543	0.482242	1.0184	0.99 - 1.04	Dedifferentiated	Dev T
T.4INT8pos.TH	0.170848	0.488518	1.02286	0.99 - 1.06	Dedifferentiated	Dev T
SC.MEP.BM	0.171162	0.488518	1.02054	0.99 - 1.05	Dedifferentiated	Stem
DC.PDC.8pos.SLN	0.174306	0.488518	0.943437	0.87 - 1.03	Innate	pDC
T.8SP24INT.TH	0.174956	0.488518	1.02772	0.99 - 1.07	Dedifferentiated	Dev T
LEC.SLN	0.177952	0.488518	0.985004	0.96 - 1.01	Stromal	Stromal
GMP.BM	0.180859	0.488518	1.01059	1.00 - 1.03	Dedifferentiated	Stem
IMMTGD.VG1pos.TH.B6	0.181037	0.488518	1.03126	0.99 - 1.08	Dedifferentiated	Dev T
T.DN3neg4.TH	0.182663	0.488518	1.01624	0.99 - 1.04	Dedifferentiated	Dev T
SC.MDP.BM	0.187348	0.494109	1.01876	0.99 - 1.05	Dedifferentiated	Stem
T.8EFF.SP.OT1.D6.VSVOVA	0.18905	0.494109	1.03384	0.98 - 1.09	Adaptive	CD8 Eff
T.DN2neg3.TH	0.194122	0.501664	1.01839	0.99 - 1.05	Dedifferentiated	Dev T
GN.BL	0.198516	0.504463	1.02501	0.99 - 1.06	Innate	CD11b My
T.8EFF.SP.OT1.D15.VSVOVA	0.199592	0.504463	0.966744	0.92 - 1.02	Adaptive	CD8 Eff
T.DN2A.TH	0.202803	0.507009	1.03339	0.98 - 1.09	Dedifferentiated	Dev T
T.4SP69pos.TH	0.205818	0.509012	1.03261	0.98 - 1.09	Dedifferentiated	Dev T
TGD.VG3pos24AHI.E17.TH	0.209423	0.512417	1.00968	0.99 - 1.02	Dedifferentiated	Dev T
NKT.4neg.LV	0.220983	0.535013	0.969217	0.92 - 1.02	Adaptive	NKT
DC2.LU	0.226743	0.542368	0.977855	0.94 - 1.01	Innate	DC
T.4pos8INT.TH	0.234027	0.542368	0.974674	0.93 - 1.02	Dedifferentiated	Dev T
BEC.SLN	0.234194	0.542368	0.985804	0.96 - 1.01	Stromal	Stromal
MF.RP.SP	0.234493	0.542368	0.979467	0.95 - 1.01	Innate	Mac
DC4.MLN	0.235812	0.542368	0.963974	0.91 - 1.02	Innate	DC
GN.URAC.PC	0.242332	0.547064	1.02669	0.98 - 1.07	Innate	CD11b My
TGD.VG5neg.IEL	0.248065	0.547064	0.959021	0.89 - 1.03	Adaptive	γδ T
FI.SK	0.2483	0.547064	0.991803	0.98 - 1.01	Stromal	Stromal
DC.8neg4neg11Bpos.SLN	0.249352	0.547064	0.968997	0.92 - 1.02	Innate	CD11b My
GN.ARTH.SYNF	0.250959	0.547064	1.02343	0.98 - 1.06	Innate	CD11b My
LEC.MLN	0.252125	0.547064	0.987771	0.97 - 1.01	Stromal	Stromal
FRC.SLN	0.268934	0.578082	0.992192	0.98 - 1.01	Stromal	Stromal
MO.6CnegIIINT.BL	0.272405	0.580121	0.980466	0.95 - 1.02	Innate	Mon
DC.8neg4neg11Bneg.MLN	0.282614	0.596341	0.973004	0.93 - 1.02	Innate	DC
MF.BM	0.287815	0.599705	1.00797	0.99 - 1.02	Innate	Mac
B.MZ.SP	0.290098	0.599705	1.04571	0.96 - 1.14	Adaptive	B
DC.103neg11Bpos.LULN	0.292535	0.599705	0.978951	0.94 - 1.02	Innate	CD11b My
ST.31neg38neg44neg.SLN	0.294638	0.599705	0.992417	0.98 - 1.01	Stromal	Stromal
MO.6CposIIneg.BL	0.301748	0.608791	0.979279	0.94 - 1.02	Innate	Mon
MF.THIO5.IIpos480INT.PC	0.312865	0.62573	0.98527	0.96 - 1.01	Innate	Mac
DC.8neg4neg11Bpos.MLN	0.321247	0.629828	0.972556	0.92 - 1.03	Innate	CD11b My
DC3.MLN	0.321646	0.629828	0.971632	0.92 - 1.03	Innate	CD11b My
BEC.MLN	0.325768	0.629828	0.989263	0.97 - 1.01	Stromal	Stromal
T.DN3A.TH	0.325868	0.629828	1.01289	0.99 - 1.04	Dedifferentiated	Dev T
DC6.LN	0.335873	0.637937	0.978994	0.94 - 1.02	Innate	CD11b My
T.4MEM44H62L.SP	0.342125	0.637937	0.969391	0.91 - 1.03	Adaptive	CD4 Mem
T.8EFF.SP.OT1.D15.LISOVA	0.343079	0.637937	0.973741	0.92 - 1.03	Adaptive	CD8 Eff
MF.THIO5.IIneg480HI.PC	0.346857	0.637937	0.985793	0.96 - 1.02	Innate	Mac
B1B.PC	0.348696	0.637937	0.964025	0.89 - 1.04	Adaptive	B
MF.SBCAPS.SLN	0.348823	0.637937	1.01702	0.98 - 1.05	Innate	CD11b My
DC.103CLOSER.SI	0.349478	0.637937	0.982923	0.95 - 1.02	Innate	CD11b My
IMMTGD.VG2pos.TH	0.358187	0.648686	1.01533	0.98 - 1.05	Dedifferentiated	Dev T
TGD.VG2neg.SP	0.36704	0.65699	0.988453	0.96 - 1.01	Adaptive	γδ T
FRC.MLN	0.368486	0.65699	0.993939	0.98 - 1.01	Stromal	Stromal
T.4NVE.MLN	0.3866	0.674419	0.984977	0.95 - 1.02	Adaptive	CD4 Nve
T.DPSM.TH	0.388764	0.674419	0.986012	0.95 - 1.02	Dedifferentiated	Dev T
T.8EFF.SP.OT1.D15LIS	0.390549	0.674419	0.975944	0.92 - 1.03	Adaptive	CD8 Eff
DC.103pos11Bneg.SI	0.394534	0.674419	1.021	0.97 - 1.07	Innate	DC
DC.11CLOSER.SI	0.39486	0.674419	0.983285	0.95 - 1.02	Innate	CD11b My
T.8NVE.PP	0.395855	0.674419	0.984793	0.95 - 1.02	Adaptive	CD8 Nve
T.8MEM.SP.OT1.D100.LISOVA	0.407588	0.688894	0.976848	0.92 - 1.03	Adaptive	CD8 Mem
NK.Hpos.MCMV7.SP	0.411929	0.688894	0.973014	0.91 - 1.04	Innate	NK
T.8EFF.SP.OT1.D8.VSVOVA	0.413337	0.688894	0.979501	0.93 - 1.03	Adaptive	CD8 Eff
TGD.VG2pos.ACT.SP	0.41836	0.688925	0.987858	0.96 - 1.02	Adaptive	γδ T
MF.THIO5.IIpos480LO.PC	0.419575	0.688925	0.986339	0.95 - 1.02	Innate	Mac
T.4NVE.SP	0.423263	0.688925	0.979403	0.93 - 1.03	Adaptive	CD4 Nve
DC2.MLN	0.427353	0.688925	0.980154	0.93 - 1.03	Innate	CD11b My
DC.103neg11BposF4neg80LO.KD	0.428332	0.688925	1.02411	0.97 - 1.09	Innate	CD11b My
TGD.VG2pos.SP	0.432751	0.6912	0.980636	0.93 - 1.03	Adaptive	γδ T
T.4.LN.BDC	0.445027	0.705906	0.989037	0.96 - 1.02	Adaptive	Th
T.8NVE.SP	0.450134	0.709116	0.98632	0.95 - 1.02	Adaptive	CD8 Nve
T.8EFF.SP.OT1.D10.LISOVA	0.460398	0.72028	0.981547	0.93 - 1.03	Adaptive	CD8 Eff
CD150negCD48neg.BM	0.463485	0.72028	0.98443	0.94 - 1.03	Dedifferentiated	Stem
TGD.VG2neg.SP.TCRBKO	0.466668	0.720361	0.990901	0.97 - 1.02	Adaptive	γδ T
T.4FP3pos25pos.SP	0.47187	0.722513	0.987617	0.95 - 1.02	Adaptive	T-Reg
NK.MCMV7	0.474345	0.722513	0.979328	0.92 - 1.04	Innate	NK
DC2.LN	0.481451	0.728512	0.984951	0.94 - 1.03	Innate	CD11b My
DC.103neg11Bpos24neg.LU	0.493744	0.735177	0.986887	0.95 - 1.02	Innate	CD11b My
SC.CMP.BM.DR	0.497368	0.735177	1.00986	0.98 - 1.04	Dedifferentiated	Stem
MF.IIneg480HI.PC	0.500797	0.735177	0.98687	0.95 - 1.03	Innate	Mac
DC.103neg11Bpos24pos.LU	0.50146	0.735177	0.986652	0.95 - 1.03	Innate	CD11b My
T.4FP3neg.SP	0.505203	0.735177	0.987358	0.95 - 1.03	Adaptive	CD4 Nve
T.8MEM.LN	0.505636	0.735177	1.01582	0.97 - 1.06	Adaptive	CD8 Mem
MF.LU	0.512211	0.735177	0.990493	0.96 - 1.02	Innate	Mac
B6SPLFO	0.512306	0.735177	0.980532	0.92 - 1.04	Adaptive	B
TGD.VG2neg.ACT.SP	0.514624	0.735177	0.988659	0.96 - 1.02	Adaptive	γδ T
T.8NVE.SP.OT1	0.51815	0.735646	1.01574	0.97 - 1.07	Adaptive	CD8 Nve
TGD.VG2pos.SP.TCRBKO	0.568658	0.789242	0.990376	0.96 - 1.02	Adaptive	γδ T
B.FRF.BM	0.571009	0.789242	0.977883	0.91 - 1.06	Dedifferentiated	Dev B
T.4NVE.LN	0.577355	0.789242	0.986909	0.94 - 1.03	Adaptive	CD4 Nve
T.8EFF.SP.OT1.D10LIS	0.577893	0.789242	1.01233	0.97 - 1.06	Adaptive	CD8 Eff
DC.103neg11Bpos.SI	0.578588	0.789242	0.989074	0.95 - 1.03	Innate	CD11b My
B1A.PC	0.581134	0.789242	0.971963	0.88 - 1.08	Adaptive	B
TGD.SP	0.586323	0.789242	0.987072	0.94 - 1.03	Adaptive	γδ T
T.8EFF.SP.OT1.D8LISO	0.588511	0.789242	1.01204	0.97 - 1.06	Adaptive	CD8 Eff
DC.103pos11Bneg.LU	0.590886	0.789242	0.985188	0.93 - 1.04	Innate	DC
DC.103neg.11Bpos.POLYIC.LU	0.594022	0.789242	0.990255	0.96 - 1.03	Innate	CD11b My
MATTGD.VG2pos.TH	0.59591	0.789242	0.980143	0.91 - 1.06	Adaptive	γδ T
CD150negCD48neg.FL	0.597813	0.789242	1.00956	0.97 - 1.05	Dedifferentiated	Stem
LTHSC.BM	0.60051	0.789242	0.989979	0.95 - 1.03	Dedifferentiated	Stem
SC.MPP34F.BM	0.611143	0.798653	1.00981	0.97 - 1.05	Dedifferentiated	Stem
B.FO.MLN	0.618578	0.803011	0.9763	0.89 - 1.07	Adaptive	B
T.8NVE.LN	0.62611	0.803011	1.0109	0.97 - 1.06	Adaptive	CD8 Nve
MICROGLIA.CNS	0.628452	0.803011	0.991656	0.96 - 1.03	Innate	CD11b My
DC.103pos11Bpos.SI	0.6311	0.803011	1.01146	0.97 - 1.06	Innate	CD11b My
DC3.SP	0.631935	0.803011	0.989587	0.95 - 1.03	Innate	CD11b My
DC.103neg11Bpos.SALM3.SI	0.641735	0.810984	0.991505	0.96 - 1.03	Innate	CD11b My
SC.ST34F.BM	0.648169	0.81287	1.01023	0.97 - 1.06	Dedifferentiated	Stem
T.4MEM.SP	0.650296	0.81287	1.01124	0.96 - 1.06	Adaptive	CD4 Mem
DC.103pos.11Bneg.POLYIC.LU	0.657306	0.814853	0.990313	0.95 - 1.03	Innate	DC
NK.HposMCMV1	0.661804	0.814853	1.00992	0.97 - 1.06	Innate	NK
B.FO.LN	0.662511	0.814853	0.982822	0.91 - 1.06	Adaptive	B
DC.8neg4neg11Bneg.SP	0.666175	0.815001	0.987186	0.93 - 1.05	Innate	DC
MO.6CnegIIneg.BL	0.674869	0.820123	0.992619	0.96 - 1.03	Innate	Mon
NKT.44posNK1.1pos.TH	0.677493	0.820123	0.98852	0.94 - 1.04	Dedifferentiated	Dev T
DC.103neg11Bpos.LV	0.69679	0.836554	0.992917	0.96 - 1.03	Innate	CD11b My
DC1.SP	0.69834	0.836554	0.989537	0.94 - 1.04	Innate	DC
DC.LC.SK	0.709224	0.837967	0.994725	0.97 - 1.02	Innate	CD11b My
T.4MEM44H62L.LN	0.709734	0.837967	1.01032	0.96 - 1.07	Adaptive	CD4 Mem
T.DN1neg2.TH	0.71045	0.837967	1.0054	0.98 - 1.03	Dedifferentiated	Dev T
MO.6CnegIIneg.BM	0.717752	0.84226	1.00521	0.98 - 1.03	Innate	Mon
B1A.SP	0.730475	0.852839	1.01606	0.93 - 1.11	Adaptive	B
NKT.4pos.SP	0.743133	0.863236	0.994328	0.96 - 1.03	Adaptive	NKT
T.4.PLN.BDC	0.751453	0.864823	0.994788	0.96 - 1.03	Adaptive	Th
DC2.SP	0.75202	0.864823	0.990354	0.93 - 1.05	Innate	CD11b My
MF.MEDL.SLN	0.761179	0.871	1.00521	0.97 - 1.04	Innate	CD11b My
LTHSC.FL	0.775238	0.879322	1.00492	0.97 - 1.04	Dedifferentiated	Stem
B.T3.SP	0.776097	0.879322	0.990304	0.93 - 1.06	Adaptive	B
DC1.MLN	0.783135	0.880974	0.992988	0.94 - 1.04	Innate	DC
MO.6CposIIpos.BL	0.785216	0.880974	0.99498	0.96 - 1.03	Innate	Mon
B.T2.SP	0.796212	0.888975	1.00927	0.94 - 1.08	Adaptive	B
T.8EFF.SP.OT1.D8.LISOVA	0.804459	0.893844	0.992428	0.93 - 1.05	Adaptive	CD8 Eff
MF.169pos11CHI.SLN	0.818559	0.905137	1.00446	0.97 - 1.04	Innate	CD11b My
DC.8neg4neg11Bneg.SLN	0.829794	0.909016	0.993126	0.93 - 1.06	Innate	DC
DC.103pos11Bpos.SALM3.SI	0.83355	0.909016	1.00387	0.97 - 1.04	Innate	CD11b My
B6.14W.LN.TR	0.833923	0.909016	1.00474	0.96 - 1.05	Adaptive	T-Reg
T.8MEM.SP	0.853301	0.922186	1.00399	0.96 - 1.05	Adaptive	CD8 Mem
MO.6CnegIIpos.BL	0.854964	0.922186	0.996008	0.95 - 1.04	Innate	Mon
DC.103pos11Bneg.LV	0.858034	0.922186	0.996653	0.96 - 1.03	Innate	DC
TGD.VG5pos.IEL.	0.862691	0.922879	1.00286	0.97 - 1.04	Adaptive	γδ T
T.ETP.TH	0.867313	0.923527	1.00352	0.96 - 1.05	Dedifferentiated	Dev T
T.DP69pos.TH	0.879919	0.932633	0.997465	0.97 - 1.03	Dedifferentiated	Dev T
MATTGD.VG1pos.TH.B6	0.885994	0.934764	1.00277	0.97 - 1.04	Adaptive	γδ T
DC.11CLOSER.SALM3.SI	0.913492	0.955538	1.00213	0.96 - 1.04	Innate	CD11b My
DC1.LN	0.913993	0.955538	1.00285	0.95 - 1.06	Innate	DC
T.4.PA.BDC	0.936465	0.974601	1.00161	0.96 - 1.04	Adaptive	Th
EP.MECHI.TH	0.942261	0.974896	1.00078	0.98 - 1.02	Stromal	Stromal
MO.6CposIIneg.LN	0.945225	0.974896	1.00149	0.96 - 1.04	Innate	Mon
T.8NVE.MLN	0.962647	0.98612	0.999122	0.96 - 1.04	Adaptive	CD8 Nve
NKT.4pos.LV	0.96702	0.98612	1.0013	0.94 - 1.07	Adaptive	NKT
T.4MEM.LN	0.971335	0.98612	1.00093	0.95 - 1.05	Adaptive	CD4 Mem
B614WLNTREG	0.977087	0.98612	1.00052	0.97 - 1.04	Adaptive	T-Reg
T.DP.TH	0.977545	0.98612	0.999711	0.98 - 1.02	Dedifferentiated	Dev T
DC.IIpos480LO.PC	0.988271	0.991212	1.00027	0.97 - 1.04	Innate	Mac
B.T1.SP	0.991212	0.991212	0.999536	0.92 - 1.09	Adaptive	B
