# Supplementary material for: Integrative analysis of breast cancer reveals prognostic haematopoietic activity and patient-specific immune response profiles
Source: Nat Commun. 2016 Jan 4;7:10248. doi: 10.1038/ncomms10248 (PMC4725766; doi:10.1038/ncomms10248)
Supplement: Supplementary Data 7 — Univariate Cox proportional hazards model results for METABRIC samples stratified by Curtis integrative clustering subtypes. [file ncomms10248-s8.xlsx]

## Sheet: 1
Supplementary Data 7. Univariate Cox proportional hazards model results for METABRIC samples stratified by Curtis integrative clustering subtypes.
Name	P-val	Adj. p-val	HR	95% CI	Type	Subtype
NK.49Hpos.SP	0.0040384	0.928832	0.829106	0.73 - 0.94	Innate	NK
DC.PDC.8pos.MLN	0.018807	0.990726	0.834639	0.72 - 0.97	Innate	pDC
B.FRE.FL	0.0235062	0.990726	1.21007	1.03 - 1.43	Adaptive	B
DC.PDC.8pos.SLN	0.0251421	0.990726	0.846648	0.73 - 0.98	Innate	pDC
MF.THIO5.IIpos480INT.PC	0.0393839	0.990726	0.935639	0.88 - 1.00	Innate	Mac
T.8SP24INT.TH	0.0402801	0.990726	1.0965	1.00 - 1.20	Dedifferentiated	Dev T
PROB.FRBC.BM	0.0458461	0.990726	1.09738	1.00 - 1.20	Dedifferentiated	Dev B
PREB.FRD.FL	0.0522862	0.990726	1.07748	1.00 - 1.16	Dedifferentiated	Dev B
NKT.44negNK1.1neg.TH	0.0568144	0.990726	1.1385	1.00 - 1.30	Dedifferentiated	Dev T
DC.PDC.8neg.SP	0.0570677	0.990726	0.863914	0.74 - 1.00	Innate	pDC
B.FRE.BM	0.05763	0.990726	1.17496	0.99 - 1.39	Dedifferentiated	Dev B
NK.49Hneg.SP	0.0634542	0.990726	0.923657	0.85 - 1.00	Innate	NK
MF.THIO5.IIpos480LO.PC	0.0640566	0.990726	0.930744	0.86 - 1.00	Innate	Mac
MF.THIO5.IIneg480INT.PC	0.0806366	0.990726	0.930768	0.86 - 1.01	Innate	Mac
T.8EFF.SP.OT1.D5.VSVOVA	0.0842703	0.990726	1.07968	0.99 - 1.18	Adaptive	CD8 Eff
DC.PDC.8pos.SP	0.0897189	0.990726	0.883825	0.77 - 1.02	Innate	pDC
MF.THIO5.IIneg480HI.PC	0.0960384	0.990726	0.945844	0.89 - 1.01	Innate	Mac
T.8EFF.SP.OT1.D6.LISOVA	0.0976003	0.990726	1.0688	0.99 - 1.16	Adaptive	CD8 Eff
SC.LT34F.BM	0.104884	0.990726	0.949844	0.89 - 1.01	Dedifferentiated	Stem
T.8EFF.SP.OT1.D6.VSVOVA	0.110882	0.990726	1.07386	0.98 - 1.17	Adaptive	CD8 Eff
TGD.TH	0.121134	0.990726	1.07965	0.98 - 1.19	Dedifferentiated	Dev T
T.4NVE.LN	0.132518	0.990726	0.945548	0.88 - 1.02	Adaptive	CD4 Nve
IMMTGD.VG1posVD6pos.TH.B6	0.134889	0.990726	1.06966	0.98 - 1.17	Dedifferentiated	Dev T
T.8EFF.SP.OT1.D8.LISOVA	0.147466	0.990726	1.07825	0.97 - 1.19	Adaptive	CD8 Eff
MF.IIneg480HI.PC	0.151618	0.990726	0.941277	0.87 - 1.02	Innate	Mac
TGD.VG3pos24AHI.E17.TH	0.153141	0.990726	1.04123	0.99 - 1.10	Dedifferentiated	Dev T
PROB.FRA.BM	0.160548	0.990726	1.07332	0.97 - 1.18	Dedifferentiated	Dev B
MATTGD.VG3.E17.TH	0.168946	0.990726	1.09253	0.96 - 1.24	Adaptive	γδ T
CLP	0.170536	0.990726	1.06513	0.97 - 1.17	Dedifferentiated	Dev B
T.8EFF.SP.OT1.D6LISO	0.171551	0.990726	1.04347	0.98 - 1.11	Adaptive	CD8 Eff
T.4.LN.BDC	0.172906	0.990726	0.972662	0.93 - 1.01	Adaptive	Th
T.8EFF.SP.OT1.48HR.LISOVA	0.175464	0.990726	1.04622	0.98 - 1.12	Adaptive	CD8 Eff
TGD.VG5pos24AHI.TH	0.178891	0.990726	1.04829	0.98 - 1.12	Dedifferentiated	Dev T
T.DPBL.TH	0.180769	0.990726	1.02898	0.99 - 1.07	Dedifferentiated	Dev T
PROB.FRA.FL	0.185222	0.990726	1.04137	0.98 - 1.11	Dedifferentiated	Dev B
T.8MEM.LN	0.186291	0.990726	1.03067	0.99 - 1.08	Adaptive	CD8 Mem
NKT.4neg.SP	0.19741	0.990726	1.06298	0.97 - 1.17	Adaptive	NKT
PREB.FRC.BM	0.198496	0.990726	1.04545	0.98 - 1.12	Dedifferentiated	Dev B
NKT.44posNK1.1pos.TH	0.203408	0.990726	1.07162	0.96 - 1.19	Dedifferentiated	Dev T
T.DN4.TH	0.205413	0.990726	1.0321	0.98 - 1.08	Dedifferentiated	Dev T
NKT.44posNK1.1neg.TH	0.207029	0.990726	1.06997	0.96 - 1.19	Dedifferentiated	Dev T
NK.DAP12neg.SP	0.207198	0.990726	0.92466	0.82 - 1.04	Innate	NK
B.FRF.BM	0.207449	0.990726	1.10062	0.95 - 1.28	Dedifferentiated	Dev B
PREB.FRD.BM	0.209604	0.990726	1.07221	0.96 - 1.20	Dedifferentiated	Dev B
T.8EFF.SP.OT1.24HR.LISOVA	0.209696	0.990726	1.05425	0.97 - 1.14	Adaptive	CD8 Eff
B.GC.SP	0.210249	0.990726	1.06206	0.97 - 1.17	Adaptive	B
TGD.VG2neg.ACT.SP	0.216093	0.990726	1.02603	0.99 - 1.07	Adaptive	γδ T
T.4.PLN.BDC	0.223665	0.990726	0.961761	0.90 - 1.02	Adaptive	Th
T.4INT8pos.TH	0.236517	0.990726	1.04979	0.97 - 1.14	Dedifferentiated	Dev T
IMMTGD.VG2.E17.TH	0.250973	0.990726	1.03571	0.98 - 1.10	Dedifferentiated	Dev T
T.ISP.TH	0.252077	0.990726	1.0243	0.98 - 1.07	Dedifferentiated	Dev T
T.DN3neg4.TH	0.276815	0.990726	1.02402	0.98 - 1.07	Dedifferentiated	Dev T
T.4FP3neg.SP	0.28565	0.990726	0.971364	0.92 - 1.02	Adaptive	CD4 Nve
T.DN3A.TH	0.292343	0.990726	0.973613	0.93 - 1.02	Dedifferentiated	Dev T
NK.B2Mneg.SP	0.299741	0.990726	0.942496	0.84 - 1.05	Innate	NK
NK.49CIpos.SP	0.310119	0.990726	0.955063	0.87 - 1.04	Innate	NK
DC.103pos.11Bneg.POLYIC.LU	0.310614	0.990726	1.04108	0.96 - 1.13	Innate	DC
T.8EFF.SP.OT1.D15.VSVOVA	0.311325	0.990726	1.03793	0.97 - 1.12	Adaptive	CD8 Eff
T.8EFF.SP.OT1.D8LISO	0.315925	0.990726	1.04466	0.96 - 1.14	Adaptive	CD8 Eff
MF.LU	0.317187	0.990726	0.96948	0.91 - 1.03	Innate	Mac
T.8NVE.MLN	0.324365	0.990726	0.968735	0.91 - 1.03	Adaptive	CD8 Nve
T.4NVE.SP	0.327245	0.990726	0.952732	0.86 - 1.05	Adaptive	CD4 Nve
IMMTGD.VG1pos.TH.B6	0.328301	0.990726	1.03255	0.97 - 1.10	Dedifferentiated	Dev T
T.DN2B.TH	0.33111	0.990726	1.03527	0.97 - 1.11	Dedifferentiated	Dev T
T.8SP69pos.TH	0.33872	0.990726	1.06246	0.94 - 1.20	Dedifferentiated	Dev T
TGD.VG5neg.ACT.IEL	0.35371	0.990726	1.08855	0.91 - 1.30	Adaptive	γδ T
MO.6CposIIneg.BL	0.359619	0.990726	0.954766	0.86 - 1.05	Innate	Mon
MLP.BM	0.360073	0.990726	1.04106	0.96 - 1.13	Dedifferentiated	Stem
T.8EFF.SP.OT1.D15LIS	0.36085	0.990726	1.03937	0.96 - 1.13	Adaptive	CD8 Eff
T.8EFF.SP.OT1.D8.VSVOVA	0.363628	0.990726	1.03307	0.96 - 1.11	Adaptive	CD8 Eff
NK.DAP10neg.SP	0.373377	0.990726	0.956121	0.87 - 1.06	Innate	NK
NK.SP	0.374723	0.990726	0.962589	0.88 - 1.05	Innate	NK
B1A.PC	0.376176	0.990726	0.927221	0.78 - 1.10	Adaptive	B
FRA	0.384648	0.990726	1.03148	0.96 - 1.11	Dedifferentiated	Dev B
T.4NVE.PP	0.387246	0.990726	0.965232	0.89 - 1.05	Adaptive	CD4 Nve
DC2.MLN	0.38965	0.990726	1.04155	0.95 - 1.14	Innate	CD11b My
PROB.CLP.FL	0.395454	0.990726	1.02823	0.96 - 1.10	Dedifferentiated	Dev B
T.4NVE.MLN	0.401771	0.990726	0.981056	0.94 - 1.03	Adaptive	CD4 Nve
T.8NVE.PP	0.405764	0.990726	1.01399	0.98 - 1.05	Adaptive	CD8 Nve
TGD.VG2pos.ACT.SP	0.411228	0.990726	1.01344	0.98 - 1.05	Adaptive	γδ T
MO.6CposIIpos.BL	0.414186	0.990726	0.967759	0.89 - 1.05	Innate	Mon
PROB.CLP.BM	0.415458	0.990726	1.04267	0.94 - 1.15	Dedifferentiated	Dev B
NKT.4pos.LV	0.4161	0.990726	1.04016	0.95 - 1.14	Adaptive	NKT
T.4MEM44H62L.LN	0.421993	0.990726	1.0411	0.94 - 1.15	Adaptive	CD4 Mem
T.8NVE.LN	0.428458	0.990726	0.968471	0.89 - 1.05	Adaptive	CD8 Nve
T.4MEM44H62L.SP	0.440985	0.990726	1.04143	0.94 - 1.15	Adaptive	CD4 Mem
T.8EFF.SP.OT1.D15.LISOVA	0.442382	0.990726	1.02595	0.96 - 1.10	Adaptive	CD8 Eff
T.8NVE.SP.OT1	0.443718	0.990726	0.966283	0.89 - 1.05	Adaptive	CD8 Nve
TGD.VG5pos.IEL.	0.443958	0.990726	0.978332	0.92 - 1.03	Adaptive	γδ T
B.T1.SP	0.446995	0.990726	1.06135	0.91 - 1.24	Adaptive	B
DC.103pos11Bpos.SALM3.SI	0.447539	0.990726	1.03023	0.95 - 1.11	Innate	CD11b My
T.DN3B.TH	0.452661	0.990726	1.02126	0.97 - 1.08	Dedifferentiated	Dev T
DC.11CLOSER.SALM3.SI	0.460826	0.990726	1.02772	0.96 - 1.11	Innate	CD11b My
T.8SP24neg.TH	0.461682	0.990726	1.03989	0.94 - 1.15	Dedifferentiated	Dev T
T.8MEM.SP.OT1.D106.VSVOVA	0.471378	0.990726	1.01963	0.97 - 1.08	Adaptive	CD8 Mem
T.8MEM.SP.OT1.D100.LISOVA	0.47254	0.990726	0.967218	0.88 - 1.06	Adaptive	CD8 Mem
T.4MEM.LN	0.474198	0.990726	1.03802	0.94 - 1.15	Adaptive	CD4 Mem
PROB.FRBC.FL	0.474692	0.990726	1.0234	0.96 - 1.09	Dedifferentiated	Dev B
DC.IIpos480LO.PC	0.475152	0.990726	0.969779	0.89 - 1.05	Innate	Mac
NKT.4neg.LV	0.479016	0.990726	1.02179	0.96 - 1.08	Adaptive	NKT
GN.URAC.PC	0.480912	0.990726	1.02286	0.96 - 1.09	Innate	CD11b My
T.8EFF.SP.OT1.D10.LISOVA	0.484442	0.990726	1.02995	0.95 - 1.12	Adaptive	CD8 Eff
T.DPSM.TH	0.493279	0.990726	0.983529	0.94 - 1.03	Dedifferentiated	Dev T
DC.103neg11Bpos.LULN	0.494358	0.990726	1.03271	0.94 - 1.13	Innate	CD11b My
MF.RP.SP	0.496543	0.990726	0.972621	0.90 - 1.05	Innate	Mac
T.4MEM.SP	0.50913	0.990726	1.03438	0.94 - 1.14	Adaptive	CD4 Mem
B1A.SP	0.509714	0.990726	0.956927	0.84 - 1.09	Adaptive	B
DC.103neg11Bpos.SI	0.513137	0.990726	0.968878	0.88 - 1.07	Innate	CD11b My
DC3.SP	0.514749	0.990726	1.02282	0.96 - 1.09	Innate	CD11b My
T.4SP24INT.TH	0.515085	0.990726	0.967616	0.88 - 1.07	Dedifferentiated	Dev T
T.8EFF.SP.OT1.D10LIS	0.517875	0.990726	1.02737	0.95 - 1.11	Adaptive	CD8 Eff
T.8EFF.SP.OT1.12HR.LISOVA	0.531243	0.990726	1.02518	0.95 - 1.11	Adaptive	CD8 Eff
DC.8neg4neg11Bneg.MLN	0.531591	0.990726	0.969409	0.88 - 1.07	Innate	DC
FI.SK	0.544878	0.990726	0.989574	0.96 - 1.02	Stromal	Stromal
MICROGLIA.CNS	0.550247	0.990726	0.98034	0.92 - 1.05	Innate	CD11b My
MO.6CnegIIINT.BL	0.553383	0.990726	0.974068	0.89 - 1.06	Innate	Mon
SC.MPP34F.BM	0.556488	0.990726	1.01807	0.96 - 1.08	Dedifferentiated	Stem
TGD.VG5neg.IEL	0.557531	0.990726	0.966571	0.86 - 1.08	Adaptive	γδ T
GN.ARTH.SYNF	0.56437	0.990726	1.01559	0.96 - 1.07	Innate	CD11b My
DC.LC.SK	0.571405	0.990726	0.982981	0.93 - 1.04	Innate	CD11b My
GN.THIO.PC	0.578496	0.990726	1.0199	0.95 - 1.09	Innate	CD11b My
IMMTGD.VG2pos.TH	0.590984	0.990726	1.01517	0.96 - 1.07	Dedifferentiated	Dev T
T.8MEM.SP	0.595461	0.990726	1.02635	0.93 - 1.13	Adaptive	CD8 Mem
NKT.4pos.SP	0.596996	0.990726	1.01496	0.96 - 1.07	Adaptive	NKT
TGD.SP	0.60758	0.990726	1.0102	0.97 - 1.05	Adaptive	γδ T
T.8EFF.SP.OT1.D45VSV	0.61873	0.990726	0.980396	0.91 - 1.06	Adaptive	CD8 Mem
DC2.SP	0.622498	0.990726	1.03526	0.90 - 1.19	Innate	CD11b My
MO.6CnegIIneg.BM	0.626161	0.990726	0.989902	0.95 - 1.03	Innate	Mon
DC9.LN	0.626944	0.990726	1.03265	0.91 - 1.18	Innate	DC
MATTGD.VG2pos.TH	0.634231	0.990726	0.975883	0.88 - 1.08	Adaptive	γδ T
B6.14W.LN.TR	0.636719	0.990726	0.979835	0.90 - 1.07	Adaptive	T-Reg
GN.BL	0.640935	0.990726	1.01209	0.96 - 1.06	Innate	CD11b My
T.DN2.TH	0.64313	0.990726	1.01721	0.95 - 1.09	Dedifferentiated	Dev T
T.8MEM.SP.OT1.D45.LISOVA	0.645098	0.990726	0.979202	0.90 - 1.07	Adaptive	CD8 Mem
T.4FP3pos25pos.SP	0.648215	0.990726	0.986867	0.93 - 1.04	Adaptive	T-Reg
TGD.VG2neg.SP	0.658086	0.990726	1.00759	0.97 - 1.04	Adaptive	γδ T
LEC.MLN	0.665951	0.990726	0.988453	0.94 - 1.04	Stromal	Stromal
NK.Hpos.MCMV7.SP	0.667393	0.990726	0.977097	0.88 - 1.09	Innate	NK
BEC.MLN	0.669738	0.990726	0.989141	0.94 - 1.04	Stromal	Stromal
DC1.LN	0.670046	0.990726	1.02553	0.91 - 1.15	Innate	DC
B6SPLFO	0.671529	0.990726	0.974739	0.87 - 1.10	Adaptive	B
DC4.MLN	0.673238	0.990726	0.968137	0.83 - 1.13	Innate	DC
GN.ARTH.BM	0.676925	0.990726	1.01176	0.96 - 1.07	Innate	CD11b My
BEC.SLN	0.677211	0.990726	0.98792	0.93 - 1.05	Stromal	Stromal
B.FO.LN	0.686015	0.990726	0.975265	0.86 - 1.10	Adaptive	B
LEC.SLN	0.690287	0.990726	0.98859	0.93 - 1.05	Stromal	Stromal
T.4pos8INT.TH	0.692282	0.990726	1.01509	0.94 - 1.09	Dedifferentiated	Dev T
DC.8neg4neg11Bpos.SLN	0.706082	0.990726	0.976589	0.86 - 1.10	Innate	CD11b My
TGD.VG5pos.ACT.IEL.	0.722901	0.990726	1.02369	0.90 - 1.17	Adaptive	γδ T
DC.103neg11Bpos.SALM3.SI	0.724656	0.990726	1.0145	0.94 - 1.10	Innate	CD11b My
T.4SP69pos.TH	0.727779	0.990726	0.982579	0.89 - 1.08	Dedifferentiated	Dev T
CD150negCD48neg.FL	0.728333	0.990726	1.00941	0.96 - 1.06	Dedifferentiated	Stem
LTHSC.BM	0.733276	0.990726	1.01408	0.94 - 1.10	Dedifferentiated	Stem
DC.8neg.TH	0.735265	0.990726	0.986502	0.91 - 1.07	Innate	DC
FRC.MLN	0.740643	0.990726	0.994691	0.96 - 1.03	Stromal	Stromal
SC.CMP.BM.DR	0.740803	0.990726	1.01069	0.95 - 1.08	Dedifferentiated	Stem
MF.SBCAPS.SLN	0.742102	0.990726	1.00434	0.98 - 1.03	Innate	CD11b My
LTHSC.FL	0.743063	0.990726	1.01104	0.95 - 1.08	Dedifferentiated	Stem
MF.MEDL.SLN	0.749389	0.990726	0.993769	0.96 - 1.03	Innate	CD11b My
B614WLNTREG	0.751253	0.990726	0.9918	0.94 - 1.04	Adaptive	T-Reg
B1B.PC	0.756152	0.990726	0.977978	0.85 - 1.13	Adaptive	B
GN.BM	0.762132	0.990726	1.0125	0.93 - 1.10	Innate	CD11b My
T.4.PA.BDC	0.770499	0.990726	1.01305	0.93 - 1.11	Adaptive	Th
T.DP.TH	0.772295	0.990726	0.995555	0.97 - 1.03	Dedifferentiated	Dev T
DC6.LN	0.77966	0.990726	0.988502	0.91 - 1.07	Innate	CD11b My
B6.14W.ABD.TR	0.782064	0.990726	1.01273	0.93 - 1.11	Adaptive	T-Reg
B614WABDTREG	0.784971	0.990726	1.01177	0.93 - 1.10	Adaptive	T-Reg
MATTGD.VG1pos.TH.B6	0.79296	0.990726	1.0058	0.96 - 1.05	Adaptive	γδ T
TGD.VG2pos.SP	0.794389	0.990726	1.00979	0.94 - 1.09	Adaptive	γδ T
FRC.SLN	0.795609	0.990726	0.995214	0.96 - 1.03	Stromal	Stromal
EP.MECHI.TH	0.795773	0.990726	1.0056	0.96 - 1.05	Stromal	Stromal
FI.MTS15pos.TH	0.811258	0.990726	0.994045	0.95 - 1.04	Stromal	Stromal
T.8NVE.SP	0.814087	0.990726	0.995098	0.96 - 1.04	Adaptive	CD8 Nve
DC3.MLN	0.81983	0.990726	0.984346	0.86 - 1.13	Innate	CD11b My
B.T3.SP	0.82026	0.990726	1.01535	0.89 - 1.16	Adaptive	B
DC.8neg4neg11Bpos.MLN	0.823116	0.990726	1.0151	0.89 - 1.16	Innate	CD11b My
MO.6CposIIneg.BM	0.83812	0.990726	1.00467	0.96 - 1.05	Innate	Mon
DC.103neg11Bpos24neg.LU	0.847928	0.990726	0.994448	0.94 - 1.05	Innate	CD11b My
SC.CDP.BM	0.848982	0.990726	0.993533	0.93 - 1.06	Dedifferentiated	Stem
DC.8neg4neg11Bneg.SLN	0.849705	0.990726	0.987384	0.87 - 1.13	Innate	DC
MF.169pos11CHI.SLN	0.852064	0.990726	0.994887	0.94 - 1.05	Innate	CD11b My
CD150negCD48neg.BM	0.852337	0.990726	1.00807	0.93 - 1.10	Dedifferentiated	Stem
DC.8neg4neg11Bneg.SP	0.853166	0.990726	1.01033	0.91 - 1.13	Innate	DC
T.DN1neg2.TH	0.853846	0.990726	0.994977	0.94 - 1.05	Dedifferentiated	Dev T
DC7.LN	0.854017	0.990726	0.989175	0.88 - 1.11	Innate	DC
T.4SP24neg.TH	0.854294	0.990726	1.01081	0.90 - 1.13	Dedifferentiated	Dev T
MATTGD.VG1posVD6pos.TH.B6	0.855635	0.990726	1.01095	0.90 - 1.14	Adaptive	γδ T
GMP.BM	0.866721	0.990726	0.997291	0.97 - 1.03	Dedifferentiated	Stem
DC.103neg11BposF4neg80LO.KD	0.869131	0.990726	1.01076	0.89 - 1.15	Innate	CD11b My
NK.49CIneg.SP	0.873275	0.990726	0.993575	0.92 - 1.08	Innate	NK
MO.6CposIIneg.LN	0.876693	0.990726	1.0047	0.95 - 1.07	Innate	Mon
DC.103neg.11Bpos.POLYIC.LU	0.878954	0.990726	1.00551	0.94 - 1.08	Innate	CD11b My
DC2.LN	0.88059	0.990726	1.00464	0.95 - 1.07	Innate	CD11b My
ST.31neg38neg44neg.SLN	0.880912	0.990726	0.997287	0.96 - 1.03	Stromal	Stromal
SC.MEP.BM	0.882218	0.990726	1.00378	0.95 - 1.06	Dedifferentiated	Stem
DC.103pos11Bneg.LULN	0.886843	0.990726	0.991039	0.88 - 1.12	Innate	DC
T.DN2A.TH	0.895914	0.990726	1.00498	0.93 - 1.08	Dedifferentiated	Dev T
B.MZ.SP	0.896102	0.990726	1.00853	0.89 - 1.15	Adaptive	B
DC.103pos11Bneg.SI	0.896785	0.990726	0.99407	0.91 - 1.09	Innate	DC
DC2.LU	0.899757	0.990726	0.994633	0.91 - 1.08	Innate	DC
TGD.VG2neg.SP.TCRBKO	0.901721	0.990726	1.00142	0.98 - 1.02	Adaptive	γδ T
T.ETP.TH	0.902083	0.990726	0.994611	0.91 - 1.08	Dedifferentiated	Dev T
T.DP69pos.TH	0.903516	0.990726	0.996867	0.95 - 1.05	Dedifferentiated	Dev T
DC8.LN	0.904397	0.990726	0.994645	0.91 - 1.09	Innate	CD11b My
DC.103pos11Bneg.SALM3.SI	0.905448	0.990726	0.994131	0.90 - 1.10	Innate	DC
DC.103neg11Bpos.LV	0.908548	0.990726	1.00381	0.94 - 1.07	Innate	CD11b My
DC.103pos11Bneg.LU	0.912955	0.990726	0.994354	0.90 - 1.10	Innate	DC
NK.Hpos.MCMV1.SP	0.914785	0.990726	1.0036	0.94 - 1.07	Innate	NK
DC.103CLOSER.SI	0.91699	0.990726	0.995438	0.91 - 1.08	Innate	CD11b My
B.T2.SP	0.934479	0.990726	1.00575	0.88 - 1.15	Adaptive	B
B.FO.MLN	0.944228	0.990726	1.00531	0.87 - 1.17	Adaptive	B
TGD.VG2pos.SP.TCRBKO	0.944922	0.990726	0.998936	0.97 - 1.03	Adaptive	γδ T
DC.103pos11Bneg.LV	0.944995	0.990726	1.00266	0.93 - 1.08	Innate	DC
DC1.SP	0.94938	0.990726	0.995806	0.87 - 1.13	Innate	DC
DC1.MLN	0.950441	0.990726	1.0037	0.89 - 1.13	Innate	DC
MO.6CnegIIneg.BL	0.950671	0.990726	1.00214	0.94 - 1.07	Innate	Mon
DC.103pos11Bpos.SI	0.95236	0.990726	0.997417	0.92 - 1.09	Innate	CD11b My
NK.HposMCMV1	0.954848	0.990726	0.998051	0.93 - 1.07	Innate	NK
MLP.FL	0.955631	0.990726	1.00177	0.94 - 1.07	Dedifferentiated	Stem
MF.BM	0.964361	0.990726	1.00064	0.97 - 1.03	Innate	Mac
SC.MDP.BM	0.966584	0.990726	1.00109	0.95 - 1.05	Dedifferentiated	Stem
NK.MCMV7	0.967329	0.990726	1.00186	0.92 - 1.09	Innate	NK
T.DN2neg3.TH	0.974129	0.990726	1.00093	0.95 - 1.06	Dedifferentiated	Dev T
TGD.VG5pos.ACT.IEL	0.976441	0.990726	1.00215	0.87 - 1.16	Adaptive	γδ T
DC.8pos.TH	0.976735	0.990726	0.998746	0.92 - 1.09	Innate	DC
DC.11CLOSER.SI	0.976987	0.990726	1.00139	0.91 - 1.10	Innate	CD11b My
B.FO.PC	0.979631	0.990726	0.998559	0.89 - 1.12	Adaptive	B
DC.103neg11Bpos24pos.LU	0.982111	0.990726	1.00085	0.93 - 1.08	Innate	CD11b My
SC.ST34F.BM	0.994576	0.996189	1.00021	0.94 - 1.06	Dedifferentiated	Stem
MO.6CnegIIpos.BL	0.996189	0.996189	1.00014	0.94 - 1.06	Innate	Mon

## Sheet: 2
Name	P-val	Adj. p-val	HR	95% CI	Type	Subtype
T.4FP3neg.SP	0.0199802	0.60646	1.07612	1.01 - 1.14	Adaptive	CD4 Nve
B1B.PC	0.0203371	0.60646	0.858079	0.75 - 0.98	Adaptive	B
DC8.LN	0.0334505	0.60646	0.89125	0.80 - 0.99	Innate	CD11b My
T.DP69pos.TH	0.0339938	0.60646	1.07062	1.01 - 1.14	Dedifferentiated	Dev T
T.8MEM.SP	0.0345942	0.60646	1.11359	1.01 - 1.23	Adaptive	CD8 Mem
DC.PDC.8neg.SP	0.0348889	0.60646	0.852073	0.73 - 0.99	Innate	pDC
T.4NVE.MLN	0.0380541	0.60646	1.05795	1.00 - 1.12	Adaptive	CD4 Nve
T.4.LN.BDC	0.0411769	0.60646	1.05316	1.00 - 1.11	Adaptive	Th
T.8NVE.MLN	0.041896	0.60646	1.07406	1.00 - 1.15	Adaptive	CD8 Nve
T.8NVE.LN	0.0433898	0.60646	1.09205	1.00 - 1.19	Adaptive	CD8 Nve
T.4SP69pos.TH	0.0531541	0.60646	1.10858	1.00 - 1.23	Dedifferentiated	Dev T
NK.Hpos.MCMV1.SP	0.0564169	0.60646	1.06663	1.00 - 1.14	Innate	NK
DC.PDC.8pos.SP	0.0565759	0.60646	0.862315	0.74 - 1.00	Innate	pDC
TGD.VG2neg.SP	0.0586746	0.60646	1.03837	1.00 - 1.08	Adaptive	γδ T
T.8SP69pos.TH	0.0593328	0.60646	1.10239	1.00 - 1.22	Dedifferentiated	Dev T
T.4pos8INT.TH	0.0616196	0.60646	1.0754	1.00 - 1.16	Dedifferentiated	Dev T
T.4NVE.LN	0.0632611	0.60646	1.08808	1.00 - 1.19	Adaptive	CD4 Nve
T.4.PA.BDC	0.0640727	0.60646	1.0751	1.00 - 1.16	Adaptive	Th
T.4.PLN.BDC	0.0641863	0.60646	1.07043	1.00 - 1.15	Adaptive	Th
DC.8pos.TH	0.0683174	0.60646	0.932039	0.86 - 1.01	Innate	DC
T.4INT8pos.TH	0.070201	0.60646	1.06987	0.99 - 1.15	Dedifferentiated	Dev T
DC.8neg.TH	0.071594	0.60646	0.940663	0.88 - 1.01	Innate	DC
T.DP.TH	0.0727465	0.60646	1.03661	1.00 - 1.08	Dedifferentiated	Dev T
T.4FP3pos25pos.SP	0.0758779	0.60646	1.05919	0.99 - 1.13	Adaptive	T-Reg
TGD.VG2neg.SP.TCRBKO	0.0766591	0.60646	1.02539	1.00 - 1.05	Adaptive	γδ T
FRA	0.0828857	0.60646	1.06647	0.99 - 1.15	Dedifferentiated	Dev B
DC.103pos11Bpos.SI	0.0833054	0.60646	0.938971	0.87 - 1.01	Innate	CD11b My
T.4SP24INT.TH	0.0870309	0.60646	1.10542	0.99 - 1.24	Dedifferentiated	Dev T
LEC.MLN	0.0904539	0.60646	1.04163	0.99 - 1.09	Stromal	Stromal
TGD.VG2pos.SP.TCRBKO	0.095403	0.60646	1.03111	0.99 - 1.07	Adaptive	γδ T
T.8NVE.SP	0.0956115	0.60646	1.03173	0.99 - 1.07	Adaptive	CD8 Nve
DC.103neg11Bpos.LULN	0.0956913	0.60646	0.940811	0.88 - 1.01	Innate	CD11b My
DC.103pos11Bneg.SALM3.SI	0.0978781	0.60646	0.928854	0.85 - 1.01	Innate	DC
FI.SK	0.0999195	0.60646	1.02656	0.99 - 1.06	Stromal	Stromal
T.DN1neg2.TH	0.102205	0.60646	1.04359	0.99 - 1.10	Dedifferentiated	Dev T
TGD.VG5neg.ACT.IEL	0.103901	0.60646	1.1641	0.97 - 1.40	Adaptive	γδ T
T.8MEM.LN	0.107077	0.60646	1.03065	0.99 - 1.07	Adaptive	CD8 Mem
IMMTGD.VG2pos.TH	0.108434	0.60646	1.04665	0.99 - 1.11	Dedifferentiated	Dev T
LEC.SLN	0.110382	0.60646	1.0415	0.99 - 1.09	Stromal	Stromal
T.4NVE.PP	0.113232	0.60646	1.07242	0.98 - 1.17	Adaptive	CD4 Nve
ST.31neg38neg44neg.SLN	0.114457	0.60646	1.02526	0.99 - 1.06	Stromal	Stromal
DC.103CLOSER.SI	0.11477	0.60646	0.943408	0.88 - 1.01	Innate	CD11b My
TGD.VG2pos.ACT.SP	0.117211	0.60646	1.02738	0.99 - 1.06	Adaptive	γδ T
BEC.MLN	0.117698	0.60646	1.04076	0.99 - 1.09	Stromal	Stromal
T.8NVE.PP	0.12205	0.60646	1.02893	0.99 - 1.07	Adaptive	CD8 Nve
T.8SP24neg.TH	0.125435	0.60646	1.06516	0.98 - 1.15	Dedifferentiated	Dev T
FRC.MLN	0.127616	0.60646	1.02282	0.99 - 1.05	Stromal	Stromal
FRC.SLN	0.130269	0.60646	1.0246	0.99 - 1.06	Stromal	Stromal
DC.8neg4neg11Bneg.MLN	0.132369	0.60646	0.934945	0.86 - 1.02	Innate	DC
DC.8neg4neg11Bneg.SP	0.134275	0.60646	0.923858	0.83 - 1.02	Innate	DC
NKT.44posNK1.1pos.TH	0.138141	0.60646	1.07688	0.98 - 1.19	Dedifferentiated	Dev T
BEC.SLN	0.13924	0.60646	1.04163	0.99 - 1.10	Stromal	Stromal
LTHSC.BM	0.139749	0.60646	1.06771	0.98 - 1.16	Dedifferentiated	Stem
DC.11CLOSER.SI	0.146096	0.62226	0.947262	0.88 - 1.02	Innate	CD11b My
FI.MTS15pos.TH	0.15615	0.631936	1.02587	0.99 - 1.06	Stromal	Stromal
B1A.PC	0.157295	0.631936	0.886456	0.75 - 1.05	Adaptive	B
DC6.LN	0.158772	0.631936	1.06666	0.98 - 1.17	Innate	CD11b My
T.8EFF.SP.OT1.D15.LISOVA	0.160294	0.631936	1.04246	0.98 - 1.10	Adaptive	CD8 Eff
DC.103pos11Bneg.SI	0.162834	0.631936	0.942002	0.87 - 1.02	Innate	DC
T.8EFF.SP.OT1.D15.VSVOVA	0.168518	0.631936	1.04737	0.98 - 1.12	Adaptive	CD8 Eff
LTHSC.FL	0.168774	0.631936	1.0409	0.98 - 1.10	Dedifferentiated	Stem
B6SPLFO	0.170348	0.631936	0.93189	0.84 - 1.03	Adaptive	B
T.8MEM.SP.OT1.D106.VSVOVA	0.17612	0.642073	1.03624	0.98 - 1.09	Adaptive	CD8 Mem
T.8EFF.SP.OT1.D15LIS	0.178664	0.642073	1.04121	0.98 - 1.10	Adaptive	CD8 Eff
T.DPSM.TH	0.183113	0.647939	1.0395	0.98 - 1.10	Dedifferentiated	Dev T
NK.HposMCMV1	0.192852	0.664785	1.05297	0.97 - 1.14	Innate	NK
T.4SP24neg.TH	0.193655	0.664785	1.06728	0.97 - 1.18	Dedifferentiated	Dev T
B1A.SP	0.199739	0.665569	0.918487	0.81 - 1.05	Adaptive	B
NKT.4neg.LV	0.20442	0.665569	1.04354	0.98 - 1.11	Adaptive	NKT
GN.BM	0.206719	0.665569	0.954546	0.89 - 1.03	Innate	CD11b My
DC.103pos11Bneg.LU	0.209623	0.665569	0.934767	0.84 - 1.04	Innate	DC
TGD.VG2neg.ACT.SP	0.213965	0.665569	1.02351	0.99 - 1.06	Adaptive	γδ T
DC.103neg11BposF4neg80LO.KD	0.215332	0.665569	0.932773	0.84 - 1.04	Innate	CD11b My
NKT.44negNK1.1neg.TH	0.217122	0.665569	1.08765	0.95 - 1.24	Dedifferentiated	Dev T
DC.PDC.8pos.MLN	0.217516	0.665569	0.907462	0.78 - 1.06	Innate	pDC
MO.6CposIIneg.LN	0.219927	0.665569	0.969173	0.92 - 1.02	Innate	Mon
T.4MEM.LN	0.235434	0.703243	1.05561	0.97 - 1.15	Adaptive	CD4 Mem
DC.103pos11Bpos.SALM3.SI	0.24915	0.731735	0.962792	0.90 - 1.03	Innate	CD11b My
TGD.VG5pos.IEL.	0.251335	0.731735	1.03917	0.97 - 1.11	Adaptive	γδ T
T.DN2neg3.TH	0.258546	0.743319	1.02523	0.98 - 1.07	Dedifferentiated	Dev T
B.FO.PC	0.280976	0.782598	1.06042	0.95 - 1.18	Adaptive	B
T.8EFF.SP.OT1.D8.VSVOVA	0.281458	0.782598	1.03124	0.98 - 1.09	Adaptive	CD8 Eff
B.FRE.BM	0.290688	0.782598	1.0814	0.94 - 1.25	Dedifferentiated	Dev B
EP.MECHI.TH	0.293565	0.782598	1.02189	0.98 - 1.06	Stromal	Stromal
DC.103neg11Bpos.SI	0.307344	0.782598	0.960906	0.89 - 1.04	Innate	CD11b My
TGD.VG5neg.IEL	0.307464	0.782598	1.06181	0.95 - 1.19	Adaptive	γδ T
DC1.LN	0.312009	0.782598	1.04866	0.96 - 1.15	Innate	DC
PREB.FRD.BM	0.322113	0.782598	1.04117	0.96 - 1.13	Dedifferentiated	Dev B
T.DN3B.TH	0.331424	0.782598	1.01714	0.98 - 1.05	Dedifferentiated	Dev T
MATTGD.VG1pos.TH.B6	0.336001	0.782598	1.02036	0.98 - 1.06	Adaptive	γδ T
MF.RP.SP	0.337714	0.782598	1.04047	0.96 - 1.13	Innate	Mac
NK.MCMV7	0.337721	0.782598	0.960025	0.88 - 1.04	Innate	NK
DC.IIpos480LO.PC	0.339449	0.782598	0.968756	0.91 - 1.03	Innate	Mac
T.8EFF.SP.OT1.D6.VSVOVA	0.344062	0.782598	1.04886	0.95 - 1.16	Adaptive	CD8 Eff
DC.103neg11Bpos.SALM3.SI	0.346726	0.782598	0.968465	0.91 - 1.04	Innate	CD11b My
TGD.VG3pos24AHI.E17.TH	0.348029	0.782598	1.01292	0.99 - 1.04	Dedifferentiated	Dev T
IMMTGD.VG1pos.TH.B6	0.349887	0.782598	0.966382	0.90 - 1.04	Dedifferentiated	Dev T
TGD.VG5pos24AHI.TH	0.350125	0.782598	0.969162	0.91 - 1.03	Dedifferentiated	Dev T
B.T3.SP	0.351218	0.782598	0.949433	0.85 - 1.06	Adaptive	B
DC.PDC.8pos.SLN	0.357434	0.782598	0.936019	0.81 - 1.08	Innate	pDC
DC.103neg.11Bpos.POLYIC.LU	0.363721	0.782598	0.971597	0.91 - 1.03	Innate	CD11b My
NK.DAP10neg.SP	0.366627	0.782598	0.96519	0.89 - 1.04	Innate	NK
CD150negCD48neg.BM	0.367996	0.782598	1.03444	0.96 - 1.11	Dedifferentiated	Stem
DC.8neg4neg11Bpos.SLN	0.368785	0.782598	0.941277	0.82 - 1.07	Innate	CD11b My
NK.49Hpos.SP	0.370712	0.782598	0.948589	0.85 - 1.06	Innate	NK
T.DN4.TH	0.372376	0.782598	1.01448	0.98 - 1.05	Dedifferentiated	Dev T
T.DN3A.TH	0.373601	0.782598	1.0188	0.98 - 1.06	Dedifferentiated	Dev T
T.8EFF.SP.OT1.D10.LISOVA	0.374786	0.782598	1.02816	0.97 - 1.09	Adaptive	CD8 Eff
T.8EFF.SP.OT1.12HR.LISOVA	0.375438	0.782598	1.02292	0.97 - 1.08	Adaptive	CD8 Eff
GN.ARTH.BM	0.376516	0.782598	0.979068	0.93 - 1.03	Innate	CD11b My
PROB.CLP.BM	0.380399	0.782598	0.96163	0.88 - 1.05	Dedifferentiated	Dev B
NK.SP	0.381091	0.782598	1.02779	0.97 - 1.09	Innate	NK
MATTGD.VG2pos.TH	0.391007	0.791318	1.04907	0.94 - 1.17	Adaptive	γδ T
SC.CDP.BM	0.392219	0.791318	0.976209	0.92 - 1.03	Dedifferentiated	Stem
T.4MEM44H62L.LN	0.403834	0.807667	0.957217	0.86 - 1.06	Adaptive	CD4 Mem
NKT.4pos.SP	0.425489	0.843641	1.01622	0.98 - 1.06	Adaptive	NKT
DC1.MLN	0.43112	0.8475	1.03946	0.94 - 1.14	Innate	DC
SC.CMP.BM.DR	0.442187	0.856179	1.01677	0.97 - 1.06	Dedifferentiated	Stem
T.DN3neg4.TH	0.442979	0.856179	1.01087	0.98 - 1.04	Dedifferentiated	Dev T
T.DPBL.TH	0.447966	0.858601	1.01147	0.98 - 1.04	Dedifferentiated	Dev T
TGD.TH	0.457144	0.868951	1.03806	0.94 - 1.15	Dedifferentiated	Dev T
TGD.VG5pos.ACT.IEL	0.463869	0.874506	0.954386	0.84 - 1.08	Adaptive	γδ T
NK.49CIneg.SP	0.481742	0.895658	0.978499	0.92 - 1.04	Innate	NK
DC.11CLOSER.SALM3.SI	0.482877	0.895658	0.976885	0.92 - 1.04	Innate	CD11b My
MF.IIneg480HI.PC	0.489943	0.899878	0.976832	0.91 - 1.04	Innate	Mac
MO.6CnegIIINT.BL	0.49494	0.899878	0.974543	0.90 - 1.05	Innate	Mon
DC2.SP	0.499035	0.899878	0.963568	0.87 - 1.07	Innate	CD11b My
GN.THIO.PC	0.500802	0.899878	0.981953	0.93 - 1.04	Innate	CD11b My
PROB.FRBC.FL	0.516859	0.917879	1.01465	0.97 - 1.06	Dedifferentiated	Dev B
B614WLNTREG	0.532077	0.917879	0.985117	0.94 - 1.03	Adaptive	T-Reg
GN.BL	0.540566	0.917879	0.987492	0.95 - 1.03	Innate	CD11b My
B.MZ.SP	0.541499	0.917879	0.963245	0.85 - 1.09	Adaptive	B
B.GC.SP	0.542178	0.917879	0.978148	0.91 - 1.05	Adaptive	B
NK.B2Mneg.SP	0.543767	0.917879	1.02489	0.95 - 1.11	Innate	NK
MATTGD.VG3.E17.TH	0.547585	0.917879	1.02283	0.95 - 1.10	Adaptive	γδ T
T.ETP.TH	0.549871	0.917879	1.01754	0.96 - 1.08	Dedifferentiated	Dev T
DC.8neg4neg11Bpos.MLN	0.560839	0.917879	0.9697	0.87 - 1.08	Innate	CD11b My
GN.URAC.PC	0.564564	0.917879	0.985762	0.94 - 1.04	Innate	CD11b My
SC.LT34F.BM	0.565154	0.917879	0.986459	0.94 - 1.03	Dedifferentiated	Stem
MF.MEDL.SLN	0.56542	0.917879	0.990657	0.96 - 1.02	Innate	CD11b My
B6.14W.LN.TR	0.565849	0.917879	0.978146	0.91 - 1.05	Adaptive	T-Reg
SC.MEP.BM	0.570616	0.917879	1.00985	0.98 - 1.04	Dedifferentiated	Stem
T.8EFF.SP.OT1.D45VSV	0.57493	0.917879	1.01687	0.96 - 1.08	Adaptive	CD8 Mem
B.FO.LN	0.575075	0.917879	1.04879	0.89 - 1.24	Adaptive	B
MF.THIO5.IIneg480INT.PC	0.578663	0.917879	0.982031	0.92 - 1.05	Innate	Mac
B.T2.SP	0.585441	0.92227	0.968417	0.86 - 1.09	Adaptive	B
DC.103neg11Bpos.LV	0.59498	0.927571	0.985296	0.93 - 1.04	Innate	CD11b My
MO.6CposIIneg.BL	0.596872	0.927571	0.9786	0.90 - 1.06	Innate	Mon
T.8EFF.SP.OT1.D8.LISOVA	0.602268	0.928639	1.02073	0.94 - 1.10	Adaptive	CD8 Eff
DC.103neg11Bpos24pos.LU	0.608309	0.928639	0.981453	0.91 - 1.05	Innate	CD11b My
T.8MEM.SP.OT1.D100.LISOVA	0.621302	0.928639	1.0183	0.95 - 1.09	Adaptive	CD8 Mem
T.DN2.TH	0.62467	0.928639	1.01128	0.97 - 1.06	Dedifferentiated	Dev T
T.8EFF.SP.OT1.D6.LISOVA	0.629283	0.928639	0.980495	0.91 - 1.06	Adaptive	CD8 Eff
T.8MEM.SP.OT1.D45.LISOVA	0.637382	0.928639	1.01882	0.94 - 1.10	Adaptive	CD8 Mem
T.4NVE.SP	0.638641	0.928639	0.97957	0.90 - 1.07	Adaptive	CD4 Nve
CLP	0.653544	0.928639	0.983262	0.91 - 1.06	Dedifferentiated	Dev B
MO.6CposIIneg.BM	0.654099	0.928639	0.993605	0.97 - 1.02	Innate	Mon
IMMTGD.VG2.E17.TH	0.656353	0.928639	0.987946	0.94 - 1.04	Dedifferentiated	Dev T
TGD.SP	0.662759	0.928639	1.00637	0.98 - 1.04	Adaptive	γδ T
T.4MEM44H62L.SP	0.665238	0.928639	0.979099	0.89 - 1.08	Adaptive	CD4 Mem
CD150negCD48neg.FL	0.681847	0.928639	1.00973	0.96 - 1.06	Dedifferentiated	Stem
T.ISP.TH	0.682113	0.928639	1.00621	0.98 - 1.04	Dedifferentiated	Dev T
MF.THIO5.IIpos480LO.PC	0.685445	0.928639	0.986599	0.92 - 1.05	Innate	Mac
TGD.VG2pos.SP	0.691814	0.928639	1.01776	0.93 - 1.11	Adaptive	γδ T
PROB.FRBC.BM	0.693057	0.928639	1.01414	0.95 - 1.09	Dedifferentiated	Dev B
B6.14W.ABD.TR	0.693609	0.928639	0.985317	0.92 - 1.06	Adaptive	T-Reg
DC1.SP	0.695482	0.928639	0.980744	0.89 - 1.08	Innate	DC
PROB.FRA.BM	0.69756	0.928639	1.01581	0.94 - 1.10	Dedifferentiated	Dev B
MF.THIO5.IIpos480INT.PC	0.713394	0.928639	0.98976	0.94 - 1.05	Innate	Mac
SC.MDP.BM	0.713836	0.928639	1.00651	0.97 - 1.04	Dedifferentiated	Stem
DC3.SP	0.716838	0.928639	0.989243	0.93 - 1.05	Innate	CD11b My
PROB.FRA.FL	0.718394	0.928639	0.99082	0.94 - 1.04	Dedifferentiated	Dev B
NKT.4neg.SP	0.720653	0.928639	1.01593	0.93 - 1.11	Adaptive	NKT
SC.ST34F.BM	0.725797	0.928639	0.992294	0.95 - 1.04	Dedifferentiated	Stem
IMMTGD.VG1posVD6pos.TH.B6	0.725811	0.928639	0.985758	0.91 - 1.07	Dedifferentiated	Dev T
MO.6CposIIpos.BL	0.730669	0.928639	0.988612	0.93 - 1.06	Innate	Mon
T.8EFF.SP.OT1.D10LIS	0.731579	0.928639	1.0149	0.93 - 1.10	Adaptive	CD8 Eff
T.8NVE.SP.OT1	0.733391	0.928639	0.984545	0.90 - 1.08	Adaptive	CD8 Nve
T.8SP24INT.TH	0.734022	0.928639	1.0132	0.94 - 1.09	Dedifferentiated	Dev T
DC2.LN	0.737492	0.928639	0.990099	0.93 - 1.05	Innate	CD11b My
MO.6CnegIIpos.BL	0.740426	0.928639	0.992209	0.95 - 1.04	Innate	Mon
GMP.BM	0.75012	0.928639	1.00326	0.98 - 1.02	Dedifferentiated	Stem
T.8EFF.SP.OT1.D6LISO	0.751319	0.928639	0.992811	0.95 - 1.04	Adaptive	CD8 Eff
MATTGD.VG1posVD6pos.TH.B6	0.760227	0.928639	0.981614	0.87 - 1.11	Adaptive	γδ T
GN.ARTH.SYNF	0.762469	0.928639	0.993599	0.95 - 1.04	Innate	CD11b My
MLP.FL	0.768004	0.928639	1.00638	0.96 - 1.05	Dedifferentiated	Stem
PREB.FRD.FL	0.771498	0.928639	0.990495	0.93 - 1.06	Dedifferentiated	Dev B
DC.103pos11Bneg.LULN	0.774567	0.928639	0.985378	0.89 - 1.09	Innate	DC
DC.103pos.11Bneg.POLYIC.LU	0.780206	0.928639	0.989923	0.92 - 1.06	Innate	DC
NK.DAP12neg.SP	0.782797	0.928639	1.01181	0.93 - 1.10	Innate	NK
MLP.BM	0.785517	0.928639	0.991792	0.93 - 1.05	Dedifferentiated	Stem
DC4.MLN	0.789174	0.928639	0.982504	0.86 - 1.12	Innate	DC
B.T1.SP	0.79534	0.928639	1.01719	0.89 - 1.16	Adaptive	B
DC9.LN	0.799711	0.928639	1.01464	0.91 - 1.14	Innate	DC
PREB.FRC.BM	0.802338	0.928639	1.00586	0.96 - 1.05	Dedifferentiated	Dev B
T.8EFF.SP.OT1.D8LISO	0.806689	0.928639	0.989127	0.91 - 1.08	Adaptive	CD8 Eff
B614WABDTREG	0.809973	0.928639	0.991426	0.92 - 1.06	Adaptive	T-Reg
NK.49CIpos.SP	0.814636	0.928639	0.993266	0.94 - 1.05	Innate	NK
DC.103pos11Bneg.LV	0.815107	0.928639	1.00779	0.94 - 1.08	Innate	DC
DC.103neg11Bpos24neg.LU	0.816953	0.928639	0.993332	0.94 - 1.05	Innate	CD11b My
B.FRF.BM	0.819636	0.928639	1.01806	0.87 - 1.19	Dedifferentiated	Dev B
DC3.MLN	0.820279	0.928639	0.986917	0.88 - 1.11	Innate	CD11b My
DC7.LN	0.830203	0.928639	1.01397	0.89 - 1.15	Innate	DC
SC.MPP34F.BM	0.830592	0.928639	1.00442	0.96 - 1.05	Dedifferentiated	Stem
T.DN2A.TH	0.831671	0.928639	0.994082	0.94 - 1.05	Dedifferentiated	Dev T
DC.LC.SK	0.832992	0.928639	1.00532	0.96 - 1.06	Innate	CD11b My
NK.Hpos.MCMV7.SP	0.835775	0.928639	1.00851	0.93 - 1.09	Innate	NK
MF.LU	0.853415	0.932491	1.00457	0.96 - 1.05	Innate	Mac
MF.169pos11CHI.SLN	0.85842	0.932491	0.995729	0.95 - 1.04	Innate	CD11b My
MF.THIO5.IIneg480HI.PC	0.861836	0.932491	0.995083	0.94 - 1.05	Innate	Mac
NKT.4pos.LV	0.862444	0.932491	0.990953	0.89 - 1.10	Adaptive	NKT
MO.6CnegIIneg.BL	0.863544	0.932491	1.00539	0.95 - 1.07	Innate	Mon
T.4MEM.SP	0.863568	0.932491	0.992483	0.91 - 1.08	Adaptive	CD4 Mem
MO.6CnegIIneg.BM	0.87213	0.937336	1.00266	0.97 - 1.04	Innate	Mon
MICROGLIA.CNS	0.877332	0.938541	1.00394	0.96 - 1.06	Innate	CD11b My
DC2.LU	0.887483	0.945005	1.00528	0.93 - 1.08	Innate	DC
B.FO.MLN	0.913168	0.967874	0.990977	0.84 - 1.17	Adaptive	B
T.8EFF.SP.OT1.48HR.LISOVA	0.942238	0.986559	1.00146	0.96 - 1.04	Adaptive	CD8 Eff
DC2.MLN	0.947295	0.986559	1.00268	0.93 - 1.09	Innate	CD11b My
NK.49Hneg.SP	0.948444	0.986559	0.997928	0.94 - 1.06	Innate	NK
NKT.44posNK1.1neg.TH	0.951881	0.986559	1.00296	0.91 - 1.10	Dedifferentiated	Dev T
MF.BM	0.952244	0.986559	0.999454	0.98 - 1.02	Innate	Mac
PROB.CLP.FL	0.958921	0.989022	1.00123	0.96 - 1.05	Dedifferentiated	Dev B
DC.8neg4neg11Bneg.SLN	0.967518	0.993434	0.99736	0.88 - 1.13	Innate	DC
T.8EFF.SP.OT1.24HR.LISOVA	0.974149	0.994274	0.99916	0.95 - 1.05	Adaptive	CD8 Eff
MF.SBCAPS.SLN	0.980959	0.994274	1.00029	0.98 - 1.02	Innate	CD11b My
T.DN2B.TH	0.984699	0.994274	0.999527	0.95 - 1.05	Dedifferentiated	Dev T
B.FRE.FL	0.987662	0.994274	1.0009	0.89 - 1.12	Adaptive	B
T.8EFF.SP.OT1.D5.VSVOVA	0.989951	0.994274	0.999528	0.93 - 1.08	Adaptive	CD8 Eff
TGD.VG5pos.ACT.IEL.	0.994852	0.994852	1.00034	0.90 - 1.11	Adaptive	γδ T

## Sheet: 3
Name	P-val	Adj. p-val	HR	95% CI	Type	Subtype
NK.HposMCMV1	0.00274087	0.630399	1.13795	1.05 - 1.24	Innate	NK
NKT.4pos.LV	0.0313527	0.703735	1.10155	1.01 - 1.20	Adaptive	NKT
NKT.4neg.SP	0.0388508	0.703735	1.10124	1.00 - 1.21	Adaptive	NKT
GMP.BM	0.043479	0.703735	0.980866	0.96 - 1.00	Dedifferentiated	Stem
SC.ST34F.BM	0.0471381	0.703735	0.935763	0.88 - 1.00	Dedifferentiated	Stem
CD150negCD48neg.BM	0.0495244	0.703735	0.942402	0.89 - 1.00	Dedifferentiated	Stem
NKT.4neg.LV	0.0583096	0.703735	1.087	1.00 - 1.19	Adaptive	NKT
NK.Hpos.MCMV1.SP	0.064847	0.703735	1.04998	1.00 - 1.11	Innate	NK
DC.PDC.8pos.MLN	0.0657672	0.703735	0.884687	0.78 - 1.01	Innate	pDC
LTHSC.FL	0.0726044	0.703735	0.957696	0.91 - 1.00	Dedifferentiated	Stem
CD150negCD48neg.FL	0.0764197	0.703735	0.951459	0.90 - 1.01	Dedifferentiated	Stem
SC.CMP.BM.DR	0.0808401	0.703735	0.965347	0.93 - 1.00	Dedifferentiated	Stem
LTHSC.BM	0.0876192	0.703735	0.953733	0.90 - 1.01	Dedifferentiated	Stem
GN.THIO.PC	0.0883993	0.703735	1.06347	0.99 - 1.14	Innate	CD11b My
TGD.VG5neg.IEL	0.0924254	0.703735	1.1012	0.98 - 1.23	Adaptive	γδ T
GN.URAC.PC	0.0936708	0.703735	1.06035	0.99 - 1.14	Innate	CD11b My
TGD.VG2neg.ACT.SP	0.0937373	0.703735	1.0537	0.99 - 1.12	Adaptive	γδ T
NK.Hpos.MCMV7.SP	0.0942958	0.703735	1.0806	0.99 - 1.18	Innate	NK
SC.MDP.BM	0.0945376	0.703735	0.967512	0.93 - 1.01	Dedifferentiated	Stem
T.8EFF.SP.OT1.D10LIS	0.0945618	0.703735	1.0556	0.99 - 1.12	Adaptive	CD8 Eff
MF.BM	0.0948785	0.703735	0.986715	0.97 - 1.00	Innate	Mac
DC.PDC.8pos.SLN	0.0955002	0.703735	0.900839	0.80 - 1.02	Innate	pDC
T.4MEM.SP	0.103074	0.703735	1.06374	0.99 - 1.15	Adaptive	CD4 Mem
T.8EFF.SP.OT1.D6.VSVOVA	0.108258	0.703735	1.06541	0.99 - 1.15	Adaptive	CD8 Eff
MLP.BM	0.114541	0.703735	0.947916	0.89 - 1.01	Dedifferentiated	Stem
PROB.FRBC.FL	0.11498	0.703735	0.963186	0.92 - 1.01	Dedifferentiated	Dev B
SC.LT34F.BM	0.118291	0.703735	0.95677	0.91 - 1.01	Dedifferentiated	Stem
T.8EFF.SP.OT1.D10.LISOVA	0.119945	0.703735	1.05967	0.99 - 1.14	Adaptive	CD8 Eff
T.8EFF.SP.OT1.D8.VSVOVA	0.121057	0.703735	1.0592	0.98 - 1.14	Adaptive	CD8 Eff
SC.MPP34F.BM	0.125301	0.703735	0.95921	0.91 - 1.01	Dedifferentiated	Stem
DC.PDC.8neg.SP	0.127947	0.703735	0.909725	0.81 - 1.03	Innate	pDC
FRA	0.129601	0.703735	0.965344	0.92 - 1.01	Dedifferentiated	Dev B
T.4MEM44H62L.SP	0.136499	0.703735	1.07033	0.98 - 1.17	Adaptive	CD4 Mem
TGD.VG5neg.ACT.IEL	0.136572	0.703735	1.13223	0.96 - 1.33	Adaptive	γδ T
NKT.44posNK1.1pos.TH	0.136923	0.703735	1.06616	0.98 - 1.16	Dedifferentiated	Dev T
SC.MEP.BM	0.142538	0.703735	0.969801	0.93 - 1.01	Dedifferentiated	Stem
T.8EFF.SP.OT1.D8LISO	0.144829	0.703735	1.05162	0.98 - 1.13	Adaptive	CD8 Eff
MF.IIneg480HI.PC	0.144925	0.703735	0.954392	0.90 - 1.02	Innate	Mac
MLP.FL	0.145888	0.703735	0.962782	0.91 - 1.01	Dedifferentiated	Stem
TGD.VG2neg.SP	0.148941	0.703735	1.03986	0.99 - 1.10	Adaptive	γδ T
T.8EFF.SP.OT1.D15LIS	0.151339	0.703735	1.05927	0.98 - 1.15	Adaptive	CD8 Eff
DC.PDC.8pos.SP	0.156718	0.703735	0.915182	0.81 - 1.03	Innate	pDC
T.8EFF.SP.OT1.D8.LISOVA	0.158253	0.703735	1.06691	0.98 - 1.17	Adaptive	CD8 Eff
T.DN1neg2.TH	0.158514	0.703735	0.968649	0.93 - 1.01	Dedifferentiated	Dev T
CLP	0.161281	0.703735	0.947167	0.88 - 1.02	Dedifferentiated	Dev B
GN.ARTH.SYNF	0.162372	0.703735	1.04458	0.98 - 1.11	Innate	CD11b My
PROB.CLP.BM	0.162523	0.703735	0.943065	0.87 - 1.02	Dedifferentiated	Dev B
T.8SP24INT.TH	0.163104	0.703735	1.04452	0.98 - 1.11	Dedifferentiated	Dev T
B1A.SP	0.164615	0.703735	0.914589	0.81 - 1.04	Adaptive	B
B614WABDTREG	0.172435	0.703735	1.04494	0.98 - 1.11	Adaptive	T-Reg
NK.B2Mneg.SP	0.172916	0.703735	1.06305	0.97 - 1.16	Innate	NK
T.8EFF.SP.OT1.D45VSV	0.172983	0.703735	1.0539	0.98 - 1.14	Adaptive	CD8 Mem
T.ETP.TH	0.173156	0.703735	0.953639	0.89 - 1.02	Dedifferentiated	Dev T
MF.LU	0.173514	0.703735	0.969627	0.93 - 1.01	Innate	Mac
T.8EFF.SP.OT1.D15.VSVOVA	0.173586	0.703735	1.05318	0.98 - 1.13	Adaptive	CD8 Eff
T.DN3neg4.TH	0.174275	0.703735	0.97716	0.95 - 1.01	Dedifferentiated	Dev T
T.DN2neg3.TH	0.174404	0.703735	0.971114	0.93 - 1.01	Dedifferentiated	Dev T
B.MZ.SP	0.187821	0.744806	0.92028	0.81 - 1.04	Adaptive	B
MF.THIO5.IIpos480LO.PC	0.192277	0.749555	0.962839	0.91 - 1.02	Innate	Mac
T.4FP3pos25pos.SP	0.196672	0.751974	1.05093	0.97 - 1.13	Adaptive	T-Reg
PREB.FRD.BM	0.199792	0.751974	0.956375	0.89 - 1.02	Dedifferentiated	Dev B
IMMTGD.VG2pos.TH	0.202767	0.751974	1.03807	0.98 - 1.10	Dedifferentiated	Dev T
SC.CDP.BM	0.212599	0.751974	0.958123	0.90 - 1.02	Dedifferentiated	Stem
T.4MEM44H62L.LN	0.213339	0.751974	1.05028	0.97 - 1.13	Adaptive	CD4 Mem
NK.MCMV7	0.216038	0.751974	1.05605	0.97 - 1.15	Innate	NK
T.8MEM.SP.OT1.D45.LISOVA	0.218883	0.751974	1.05973	0.97 - 1.16	Adaptive	CD8 Mem
TGD.SP	0.219053	0.751974	1.04448	0.97 - 1.12	Adaptive	γδ T
B6.14W.ABD.TR	0.223874	0.75722	1.04271	0.97 - 1.12	Adaptive	T-Reg
T.ISP.TH	0.230936	0.764361	0.975028	0.94 - 1.02	Dedifferentiated	Dev T
T.DN3B.TH	0.235703	0.764361	0.978595	0.94 - 1.01	Dedifferentiated	Dev T
T.4INT8pos.TH	0.237948	0.764361	1.03604	0.98 - 1.10	Dedifferentiated	Dev T
NK.DAP12neg.SP	0.246534	0.764361	1.05733	0.96 - 1.16	Innate	NK
T.DN4.TH	0.249251	0.764361	0.980709	0.95 - 1.01	Dedifferentiated	Dev T
T.DN3A.TH	0.25182	0.764361	0.978348	0.94 - 1.02	Dedifferentiated	Dev T
PROB.FRA.FL	0.25373	0.764361	0.96015	0.90 - 1.03	Dedifferentiated	Dev B
T.8EFF.SP.OT1.D15.LISOVA	0.25562	0.764361	1.04584	0.97 - 1.13	Adaptive	CD8 Eff
LEC.MLN	0.255895	0.764361	0.979462	0.95 - 1.02	Stromal	Stromal
MF.THIO5.IIneg480HI.PC	0.272359	0.775237	0.9736	0.93 - 1.02	Innate	Mac
MF.THIO5.IIpos480INT.PC	0.275916	0.775237	0.973172	0.93 - 1.02	Innate	Mac
PREB.FRC.BM	0.276151	0.775237	0.968442	0.91 - 1.03	Dedifferentiated	Dev B
NK.49CIpos.SP	0.276303	0.775237	1.04713	0.96 - 1.14	Innate	NK
PROB.CLP.FL	0.278766	0.775237	0.966196	0.91 - 1.03	Dedifferentiated	Dev B
BEC.MLN	0.27976	0.775237	0.980485	0.95 - 1.02	Stromal	Stromal
B1B.PC	0.290555	0.789812	0.930665	0.81 - 1.06	Adaptive	B
GN.BL	0.297417	0.789812	1.02992	0.97 - 1.09	Innate	CD11b My
B.FO.MLN	0.303608	0.789812	0.926675	0.80 - 1.07	Adaptive	B
MF.THIO5.IIneg480INT.PC	0.304807	0.789812	0.972187	0.92 - 1.03	Innate	Mac
NK.SP	0.30734	0.789812	1.0465	0.96 - 1.14	Innate	NK
LEC.SLN	0.31232	0.789812	0.980731	0.94 - 1.02	Stromal	Stromal
T.DN2.TH	0.320046	0.789812	0.971	0.92 - 1.03	Dedifferentiated	Dev T
T.8SP24neg.TH	0.323118	0.789812	1.0292	0.97 - 1.09	Dedifferentiated	Dev T
B.FO.PC	0.324105	0.789812	1.05931	0.94 - 1.19	Adaptive	B
BEC.SLN	0.326905	0.789812	0.98018	0.94 - 1.02	Stromal	Stromal
TGD.VG2neg.SP.TCRBKO	0.327748	0.789812	1.01823	0.98 - 1.06	Adaptive	γδ T
PROB.FRBC.BM	0.32854	0.789812	0.966356	0.90 - 1.04	Dedifferentiated	Dev B
MATTGD.VG1pos.TH.B6	0.329661	0.789812	1.03638	0.96 - 1.11	Adaptive	γδ T
T.8MEM.SP.OT1.D100.LISOVA	0.337124	0.792174	1.0399	0.96 - 1.13	Adaptive	CD8 Mem
B1A.PC	0.34107	0.792174	0.931403	0.80 - 1.08	Adaptive	B
T.4pos8INT.TH	0.3456	0.792174	1.04243	0.96 - 1.14	Dedifferentiated	Dev T
T.4MEM.LN	0.348617	0.792174	1.03917	0.96 - 1.13	Adaptive	CD4 Mem
DC7.LN	0.350815	0.792174	1.0468	0.95 - 1.15	Innate	DC
MO.6CposIIneg.BM	0.353937	0.792174	0.986497	0.96 - 1.02	Innate	Mon
T.DN2B.TH	0.354756	0.792174	0.968381	0.90 - 1.04	Dedifferentiated	Dev T
DC.103pos11Bneg.LULN	0.370639	0.805036	1.04072	0.95 - 1.14	Innate	DC
NK.49CIneg.SP	0.37079	0.805036	1.03724	0.96 - 1.12	Innate	NK
PREB.FRD.FL	0.37134	0.805036	0.966618	0.90 - 1.04	Dedifferentiated	Dev B
T.4NVE.PP	0.374517	0.805036	1.04785	0.95 - 1.16	Adaptive	CD4 Nve
MO.6CnegIIneg.BM	0.379842	0.808922	0.986932	0.96 - 1.02	Innate	Mon
GN.BM	0.390528	0.824049	1.03462	0.96 - 1.12	Innate	CD11b My
FRC.MLN	0.395593	0.827149	0.990646	0.97 - 1.01	Stromal	Stromal
DC.IIpos480LO.PC	0.403116	0.8294	0.974434	0.92 - 1.04	Innate	Mac
MATTGD.VG1posVD6pos.TH.B6	0.40629	0.8294	0.951263	0.85 - 1.07	Adaptive	γδ T
IMMTGD.VG1pos.TH.B6	0.421534	0.8294	0.969469	0.90 - 1.05	Dedifferentiated	Dev T
B6SPLFO	0.422401	0.8294	0.955848	0.86 - 1.07	Adaptive	B
DC3.MLN	0.427165	0.8294	1.03452	0.95 - 1.12	Innate	CD11b My
DC9.LN	0.432617	0.8294	1.03752	0.95 - 1.14	Innate	DC
T.8SP69pos.TH	0.433713	0.8294	1.02734	0.96 - 1.10	Dedifferentiated	Dev T
T.8NVE.PP	0.436114	0.8294	1.0208	0.97 - 1.08	Adaptive	CD8 Nve
NK.49Hneg.SP	0.436364	0.8294	1.03605	0.95 - 1.13	Innate	NK
T.8MEM.SP.OT1.D106.VSVOVA	0.440145	0.8294	1.02778	0.96 - 1.10	Adaptive	CD8 Mem
TGD.VG5pos24AHI.TH	0.442199	0.8294	0.972202	0.90 - 1.04	Dedifferentiated	Dev T
MF.MEDL.SLN	0.445303	0.8294	1.02252	0.97 - 1.08	Innate	CD11b My
B.FRE.FL	0.446014	0.8294	0.961815	0.87 - 1.06	Adaptive	B
DC4.MLN	0.447531	0.8294	1.03392	0.95 - 1.13	Innate	DC
DC.103pos.11Bneg.POLYIC.LU	0.450761	0.8294	1.0253	0.96 - 1.09	Innate	DC
TGD.VG3pos24AHI.E17.TH	0.455006	0.830566	0.993227	0.98 - 1.01	Dedifferentiated	Dev T
B.GC.SP	0.467087	0.845905	0.97003	0.89 - 1.05	Adaptive	B
T.DN2A.TH	0.471759	0.847692	0.970871	0.90 - 1.05	Dedifferentiated	Dev T
TGD.VG2pos.SP	0.478131	0.852481	1.02967	0.95 - 1.12	Adaptive	γδ T
DC.8neg4neg11Bneg.SLN	0.48264	0.853902	1.03801	0.94 - 1.15	Innate	DC
DC.103pos11Bneg.SI	0.488786	0.858093	0.974106	0.90 - 1.05	Innate	DC
T.4FP3neg.SP	0.492471	0.858093	1.02457	0.96 - 1.10	Adaptive	CD4 Nve
PROB.FRA.BM	0.500839	0.866113	0.97581	0.91 - 1.05	Dedifferentiated	Dev B
DC.LC.SK	0.509259	0.86695	0.98336	0.94 - 1.03	Innate	CD11b My
TGD.VG2pos.ACT.SP	0.510513	0.86695	1.01306	0.97 - 1.05	Adaptive	γδ T
DC.8neg4neg11Bpos.MLN	0.514289	0.86695	1.02483	0.95 - 1.10	Innate	CD11b My
FI.SK	0.51857	0.86695	0.992263	0.97 - 1.02	Stromal	Stromal
T.DPBL.TH	0.527583	0.86695	0.987674	0.95 - 1.03	Dedifferentiated	Dev T
DC.103pos11Bpos.SI	0.532141	0.86695	0.978247	0.91 - 1.05	Innate	CD11b My
DC.11CLOSER.SALM3.SI	0.533212	0.86695	1.01967	0.96 - 1.08	Innate	CD11b My
MO.6CposIIneg.LN	0.533616	0.86695	1.01931	0.96 - 1.08	Innate	Mon
MF.169pos11CHI.SLN	0.535396	0.86695	1.02118	0.96 - 1.09	Innate	CD11b My
TGD.VG2pos.SP.TCRBKO	0.540327	0.86695	1.01312	0.97 - 1.06	Adaptive	γδ T
T.4NVE.SP	0.542786	0.86695	1.02819	0.94 - 1.12	Adaptive	CD4 Nve
T.8EFF.SP.OT1.48HR.LISOVA	0.547047	0.86773	0.987534	0.95 - 1.03	Adaptive	CD8 Eff
NK.DAP10neg.SP	0.556121	0.873031	1.02807	0.94 - 1.13	Innate	NK
GN.ARTH.BM	0.55798	0.873031	1.01667	0.96 - 1.07	Innate	CD11b My
DC1.SP	0.562397	0.873996	0.975382	0.90 - 1.06	Innate	DC
MO.6CnegIIINT.BL	0.570892	0.881243	0.983179	0.93 - 1.04	Innate	Mon
DC.103neg.11Bpos.POLYIC.LU	0.580867	0.890663	1.01618	0.96 - 1.08	Innate	CD11b My
IMMTGD.VG1posVD6pos.TH.B6	0.589392	0.897749	0.978574	0.90 - 1.06	Dedifferentiated	Dev T
MF.RP.SP	0.60321	0.904809	0.983946	0.93 - 1.05	Innate	Mac
DC.103neg11Bpos24pos.LU	0.60393	0.904809	1.01707	0.95 - 1.08	Innate	CD11b My
B6.14W.LN.TR	0.605829	0.904809	1.01902	0.95 - 1.09	Adaptive	T-Reg
FI.MTS15pos.TH	0.619141	0.915739	0.992943	0.97 - 1.02	Stromal	Stromal
T.8EFF.SP.OT1.12HR.LISOVA	0.62111	0.915739	1.01186	0.97 - 1.06	Adaptive	CD8 Eff
DC.103neg11Bpos24neg.LU	0.634293	0.926082	1.01478	0.96 - 1.08	Innate	CD11b My
T.4NVE.MLN	0.636178	0.926082	1.01473	0.96 - 1.08	Adaptive	CD4 Nve
FRC.SLN	0.644259	0.926437	0.9943	0.97 - 1.02	Stromal	Stromal
T.8EFF.SP.OT1.D6LISO	0.644478	0.926437	1.0115	0.96 - 1.06	Adaptive	CD8 Eff
T.4SP24neg.TH	0.652259	0.928146	1.01788	0.94 - 1.10	Dedifferentiated	Dev T
T.4.PA.BDC	0.654923	0.928146	1.01545	0.95 - 1.09	Adaptive	Th
T.8EFF.SP.OT1.D6.LISOVA	0.659172	0.928146	1.01474	0.95 - 1.08	Adaptive	CD8 Eff
TGD.VG5pos.IEL.	0.664588	0.928146	0.986508	0.93 - 1.05	Adaptive	γδ T
DC2.SP	0.665844	0.928146	1.02059	0.93 - 1.12	Innate	CD11b My
ST.31neg38neg44neg.SLN	0.678443	0.940012	0.994818	0.97 - 1.02	Stromal	Stromal
MO.6CposIIneg.BL	0.697869	0.956876	0.98679	0.92 - 1.06	Innate	Mon
DC8.LN	0.702786	0.956876	1.01085	0.96 - 1.07	Innate	CD11b My
DC6.LN	0.703096	0.956876	1.0175	0.93 - 1.11	Innate	CD11b My
DC.8neg4neg11Bpos.SLN	0.716395	0.959155	1.01398	0.94 - 1.09	Innate	CD11b My
DC2.LU	0.723468	0.959155	0.989077	0.93 - 1.05	Innate	DC
DC.8neg4neg11Bneg.SP	0.731424	0.959155	0.983874	0.90 - 1.08	Innate	DC
DC.103pos11Bneg.SALM3.SI	0.739806	0.959155	0.985824	0.91 - 1.07	Innate	DC
B.FRF.BM	0.744273	0.959155	0.979032	0.86 - 1.11	Dedifferentiated	Dev B
DC2.LN	0.746164	0.959155	1.01143	0.94 - 1.08	Innate	CD11b My
T.8NVE.SP.OT1	0.753278	0.959155	1.01306	0.93 - 1.10	Adaptive	CD8 Nve
NKT.44negNK1.1neg.TH	0.753562	0.959155	1.01574	0.92 - 1.12	Dedifferentiated	Dev T
DC.11CLOSER.SI	0.754142	0.959155	0.989968	0.93 - 1.05	Innate	CD11b My
T.8MEM.SP	0.757745	0.959155	1.01089	0.94 - 1.08	Adaptive	CD8 Mem
B.FRE.BM	0.75818	0.959155	0.980371	0.86 - 1.11	Dedifferentiated	Dev B
T.DP.TH	0.758702	0.959155	1.00623	0.97 - 1.05	Dedifferentiated	Dev T
B.T2.SP	0.763252	0.959155	0.981931	0.87 - 1.11	Adaptive	B
B.T3.SP	0.763535	0.959155	0.983085	0.88 - 1.10	Adaptive	B
DC1.LN	0.771871	0.959155	1.01392	0.92 - 1.11	Innate	DC
MO.6CnegIIpos.BL	0.773377	0.959155	1.00881	0.95 - 1.07	Innate	Mon
DC.8neg.TH	0.787243	0.959155	1.01016	0.94 - 1.09	Innate	DC
DC.8neg4neg11Bneg.MLN	0.790006	0.959155	1.01056	0.94 - 1.09	Innate	DC
DC.103neg11Bpos.SALM3.SI	0.79498	0.959155	1.00789	0.95 - 1.07	Innate	CD11b My
DC.103pos11Bpos.SALM3.SI	0.796836	0.959155	1.00757	0.95 - 1.07	Innate	CD11b My
T.8NVE.MLN	0.804177	0.959155	1.00753	0.95 - 1.07	Adaptive	CD8 Nve
DC.103CLOSER.SI	0.807409	0.959155	0.992821	0.94 - 1.05	Innate	CD11b My
T.4.PLN.BDC	0.817369	0.959155	0.993869	0.94 - 1.05	Adaptive	Th
DC.103neg11BposF4neg80LO.KD	0.818929	0.959155	1.01031	0.93 - 1.10	Innate	CD11b My
T.4NVE.LN	0.820268	0.959155	1.00948	0.93 - 1.10	Adaptive	CD4 Nve
T.8EFF.SP.OT1.D5.VSVOVA	0.826034	0.959155	1.00743	0.94 - 1.08	Adaptive	CD8 Eff
MATTGD.VG2pos.TH	0.826686	0.959155	1.01203	0.91 - 1.13	Adaptive	γδ T
NKT.44posNK1.1neg.TH	0.828441	0.959155	0.99002	0.90 - 1.08	Dedifferentiated	Dev T
T.4.LN.BDC	0.830285	0.959155	1.0056	0.96 - 1.06	Adaptive	Th
B.FO.LN	0.833801	0.959155	0.988237	0.88 - 1.10	Adaptive	B
DC.103neg11Bpos.LULN	0.834048	0.959155	1.00662	0.95 - 1.07	Innate	CD11b My
DC.103neg11Bpos.LV	0.842127	0.963628	1.00598	0.95 - 1.07	Innate	CD11b My
T.8NVE.SP	0.846503	0.96384	0.995989	0.96 - 1.04	Adaptive	CD8 Nve
DC.103neg11Bpos.SI	0.865769	0.964601	0.994502	0.93 - 1.06	Innate	CD11b My
DC1.MLN	0.873392	0.964601	1.00764	0.92 - 1.11	Innate	DC
DC3.SP	0.873516	0.964601	1.00523	0.94 - 1.07	Innate	CD11b My
DC.8pos.TH	0.880081	0.964601	0.993614	0.91 - 1.08	Innate	DC
T.8NVE.LN	0.881475	0.964601	1.0052	0.94 - 1.08	Adaptive	CD8 Nve
MF.SBCAPS.SLN	0.886319	0.964601	0.997813	0.97 - 1.03	Innate	CD11b My
IMMTGD.VG2.E17.TH	0.888622	0.964601	0.995106	0.93 - 1.07	Dedifferentiated	Dev T
TGD.VG5pos.ACT.IEL	0.897375	0.964601	0.992133	0.88 - 1.12	Adaptive	γδ T
T.4SP69pos.TH	0.907249	0.964601	1.00455	0.93 - 1.08	Dedifferentiated	Dev T
NK.49Hpos.SP	0.90737	0.964601	0.993385	0.89 - 1.11	Innate	NK
T.4SP24INT.TH	0.90744	0.964601	1.00468	0.93 - 1.09	Dedifferentiated	Dev T
NKT.4pos.SP	0.907546	0.964601	1.00229	0.96 - 1.04	Adaptive	NKT
B614WLNTREG	0.908651	0.964601	0.996902	0.95 - 1.05	Adaptive	T-Reg
MO.6CnegIIneg.BL	0.911097	0.964601	1.00338	0.95 - 1.06	Innate	Mon
DC.103pos11Bneg.LV	0.920797	0.964601	1.00338	0.94 - 1.07	Innate	DC
MICROGLIA.CNS	0.921647	0.964601	1.00253	0.95 - 1.05	Innate	CD11b My
T.8MEM.LN	0.922201	0.964601	0.998112	0.96 - 1.04	Adaptive	CD8 Mem
TGD.TH	0.926543	0.964601	0.996903	0.93 - 1.06	Dedifferentiated	Dev T
T.DPSM.TH	0.931043	0.964601	1.00254	0.95 - 1.06	Dedifferentiated	Dev T
EP.MECHI.TH	0.93105	0.964601	0.998227	0.96 - 1.04	Stromal	Stromal
B.T1.SP	0.941766	0.971328	1.00564	0.86 - 1.17	Adaptive	B
T.8EFF.SP.OT1.24HR.LISOVA	0.947966	0.973358	1.00154	0.96 - 1.05	Adaptive	CD8 Eff
MO.6CposIIpos.BL	0.956341	0.976841	0.998405	0.94 - 1.06	Innate	Mon
MATTGD.VG3.E17.TH	0.959852	0.976841	1.00164	0.94 - 1.07	Adaptive	γδ T
T.DP69pos.TH	0.96472	0.977469	0.998841	0.95 - 1.05	Dedifferentiated	Dev T
DC.103pos11Bneg.LU	0.96977	0.978276	0.998538	0.93 - 1.08	Innate	DC
TGD.VG5pos.ACT.IEL.	0.97842	0.982692	1.00153	0.90 - 1.12	Adaptive	γδ T
DC2.MLN	0.997876	0.997876	1.0001	0.93 - 1.08	Innate	CD11b My

## Sheet: 4
Name	P-val	Adj. p-val	HR	95% CI	Type	Subtype
NK.49Hpos.SP	0.00440858	0.783854	0.878081	0.80 - 0.96	Innate	NK
B.FRE.FL	0.00904327	0.783854	1.15421	1.04 - 1.29	Adaptive	B
B.FRE.BM	0.0108382	0.783854	1.11867	1.03 - 1.22	Dedifferentiated	Dev B
SC.LT34F.BM	0.0136322	0.783854	0.944576	0.90 - 0.99	Dedifferentiated	Stem
DC.PDC.8pos.SP	0.0368037	0.983027	0.896684	0.81 - 0.99	Innate	pDC
DC.PDC.8neg.SP	0.0417332	0.983027	0.89918	0.81 - 1.00	Innate	pDC
T.8MEM.SP.OT1.D45.LISOVA	0.0536792	0.983027	0.933465	0.87 - 1.00	Adaptive	CD8 Mem
FRA	0.0662139	0.983027	1.03663	1.00 - 1.08	Dedifferentiated	Dev B
NK.DAP10neg.SP	0.0851524	0.983027	0.940723	0.88 - 1.01	Innate	NK
MF.IIneg480HI.PC	0.1011	0.983027	0.965179	0.93 - 1.01	Innate	Mac
PROB.FRBC.BM	0.112958	0.983027	1.05505	0.99 - 1.13	Dedifferentiated	Dev B
TGD.VG2pos.SP	0.118932	0.983027	0.967577	0.93 - 1.01	Adaptive	γδ T
GN.URAC.PC	0.125628	0.983027	1.04238	0.99 - 1.10	Innate	CD11b My
NK.Hpos.MCMV7.SP	0.137195	0.983027	1.06105	0.98 - 1.15	Innate	NK
NK.Hpos.MCMV1.SP	0.142624	0.983027	1.02279	0.99 - 1.05	Innate	NK
GN.THIO.PC	0.150137	0.983027	1.0396	0.99 - 1.10	Innate	CD11b My
T.ETP.TH	0.151397	0.983027	0.967593	0.93 - 1.01	Dedifferentiated	Dev T
T.8SP24neg.TH	0.153146	0.983027	1.03038	0.99 - 1.07	Dedifferentiated	Dev T
DC.11CLOSER.SI	0.155451	0.983027	0.965611	0.92 - 1.01	Innate	CD11b My
DC.PDC.8pos.SLN	0.156767	0.983027	0.937905	0.86 - 1.02	Innate	pDC
TGD.VG2neg.ACT.SP	0.171029	0.983027	1.032	0.99 - 1.08	Adaptive	γδ T
MATTGD.VG3.E17.TH	0.174979	0.983027	1.03693	0.98 - 1.09	Adaptive	γδ T
DC.103neg11Bpos.SI	0.181798	0.983027	0.967487	0.92 - 1.02	Innate	CD11b My
T.4NVE.SP	0.183555	0.983027	0.964705	0.91 - 1.02	Adaptive	CD4 Nve
MF.BM	0.185801	0.983027	1.01041	1.00 - 1.03	Innate	Mac
MO.6CposIIneg.BM	0.186228	0.983027	1.01721	0.99 - 1.04	Innate	Mon
T.8EFF.SP.OT1.D6.VSVOVA	0.186717	0.983027	1.03465	0.98 - 1.09	Adaptive	CD8 Eff
T.4NVE.PP	0.203738	0.983027	0.972045	0.93 - 1.02	Adaptive	CD4 Nve
MF.SBCAPS.SLN	0.207989	0.983027	1.02184	0.99 - 1.06	Innate	CD11b My
T.8EFF.SP.OT1.D5.VSVOVA	0.212206	0.983027	1.02748	0.98 - 1.07	Adaptive	CD8 Eff
DC.103CLOSER.SI	0.219433	0.983027	0.972735	0.93 - 1.02	Innate	CD11b My
MF.THIO5.IIpos480LO.PC	0.228987	0.983027	0.97733	0.94 - 1.01	Innate	Mac
T.4INT8pos.TH	0.229244	0.983027	1.02238	0.99 - 1.06	Dedifferentiated	Dev T
B614WLNTREG	0.229267	0.983027	0.978415	0.94 - 1.01	Adaptive	T-Reg
MO.6CnegIIneg.BM	0.229832	0.983027	1.01704	0.99 - 1.05	Innate	Mon
T.8SP69pos.TH	0.232617	0.983027	1.02796	0.98 - 1.08	Dedifferentiated	Dev T
PREB.FRD.FL	0.238791	0.983027	1.03917	0.97 - 1.11	Dedifferentiated	Dev B
B.T1.SP	0.249962	0.983027	1.0559	0.96 - 1.16	Adaptive	B
PREB.FRD.BM	0.255935	0.983027	1.03721	0.97 - 1.10	Dedifferentiated	Dev B
TGD.TH	0.263577	0.983027	1.03141	0.98 - 1.09	Dedifferentiated	Dev T
DC.103pos11Bneg.SI	0.263905	0.983027	0.968204	0.91 - 1.02	Innate	DC
B.GC.SP	0.265721	0.983027	1.03464	0.97 - 1.10	Adaptive	B
MATTGD.VG1posVD6pos.TH.B6	0.268151	0.983027	0.952497	0.87 - 1.04	Adaptive	γδ T
B1A.SP	0.271475	0.983027	0.945913	0.86 - 1.04	Adaptive	B
IMMTGD.VG2pos.TH	0.273713	0.983027	1.0191	0.99 - 1.05	Dedifferentiated	Dev T
T.DN2neg3.TH	0.27696	0.983027	1.01721	0.99 - 1.05	Dedifferentiated	Dev T
NK.HposMCMV1	0.277949	0.983027	1.02326	0.98 - 1.07	Innate	NK
T.8SP24INT.TH	0.282109	0.983027	1.02327	0.98 - 1.07	Dedifferentiated	Dev T
DC.103pos11Bpos.SI	0.296155	0.983027	0.971479	0.92 - 1.03	Innate	CD11b My
GN.ARTH.SYNF	0.296419	0.983027	1.02361	0.98 - 1.07	Innate	CD11b My
MF.THIO5.IIpos480INT.PC	0.296585	0.983027	0.983794	0.95 - 1.01	Innate	Mac
B614WABDTREG	0.297685	0.983027	0.971822	0.92 - 1.03	Adaptive	T-Reg
DC.IIpos480LO.PC	0.308771	0.983027	0.979594	0.94 - 1.02	Innate	Mac
MO.6CnegIIINT.BL	0.325104	0.983027	0.979948	0.94 - 1.02	Innate	Mon
MO.6CposIIneg.BL	0.325642	0.983027	0.977471	0.93 - 1.02	Innate	Mon
DC.8neg4neg11Bneg.SLN	0.330486	0.983027	1.03535	0.97 - 1.11	Innate	DC
DC3.SP	0.338352	0.983027	1.02596	0.97 - 1.08	Innate	CD11b My
DC.8neg4neg11Bneg.SP	0.342488	0.983027	0.964969	0.90 - 1.04	Innate	DC
T.DPBL.TH	0.346082	0.983027	1.01432	0.98 - 1.04	Dedifferentiated	Dev T
CLP	0.347067	0.983027	1.03466	0.96 - 1.11	Dedifferentiated	Dev B
MF.THIO5.IIneg480INT.PC	0.347199	0.983027	0.982619	0.95 - 1.02	Innate	Mac
PREB.FRC.BM	0.347288	0.983027	1.02438	0.97 - 1.08	Dedifferentiated	Dev B
B.T2.SP	0.349302	0.983027	1.03954	0.96 - 1.13	Adaptive	B
GN.ARTH.BM	0.355942	0.983027	1.02099	0.98 - 1.07	Innate	CD11b My
PROB.FRA.BM	0.356054	0.983027	1.02918	0.97 - 1.09	Dedifferentiated	Dev B
DC.PDC.8pos.MLN	0.357102	0.983027	0.956658	0.87 - 1.05	Innate	pDC
DC1.LN	0.358968	0.983027	1.027	0.97 - 1.09	Innate	DC
MF.THIO5.IIneg480HI.PC	0.359405	0.983027	0.98519	0.95 - 1.02	Innate	Mac
T.DN3B.TH	0.361981	0.983027	1.01255	0.99 - 1.04	Dedifferentiated	Dev T
SC.ST34F.BM	0.363703	0.983027	0.978697	0.93 - 1.03	Dedifferentiated	Stem
T.4SP24neg.TH	0.378901	0.983027	1.0228	0.97 - 1.08	Dedifferentiated	Dev T
TGD.VG5pos.ACT.IEL	0.399936	0.983027	0.966502	0.89 - 1.05	Adaptive	γδ T
GN.BM	0.402204	0.983027	1.0262	0.97 - 1.09	Innate	CD11b My
T.DP.TH	0.404302	0.983027	1.00799	0.99 - 1.03	Dedifferentiated	Dev T
TGD.SP	0.408148	0.983027	1.0197	0.97 - 1.07	Adaptive	γδ T
NKT.44negNK1.1neg.TH	0.411763	0.983027	1.03056	0.96 - 1.11	Dedifferentiated	Dev T
TGD.VG5neg.ACT.IEL	0.412909	0.983027	1.03751	0.95 - 1.13	Adaptive	γδ T
DC8.LN	0.414528	0.983027	0.98235	0.94 - 1.03	Innate	CD11b My
IMMTGD.VG1posVD6pos.TH.B6	0.414953	0.983027	1.02289	0.97 - 1.08	Dedifferentiated	Dev T
B6.14W.ABD.TR	0.415344	0.983027	0.978322	0.93 - 1.03	Adaptive	T-Reg
T.8EFF.SP.OT1.D6.LISOVA	0.416601	0.983027	1.01575	0.98 - 1.05	Adaptive	CD8 Eff
T.4SP69pos.TH	0.422018	0.983027	1.01967	0.97 - 1.07	Dedifferentiated	Dev T
T.8EFF.SP.OT1.D8.LISOVA	0.426207	0.983027	1.02661	0.96 - 1.10	Adaptive	CD8 Eff
T.4MEM.LN	0.428315	0.983027	1.02193	0.97 - 1.08	Adaptive	CD4 Mem
NKT.4neg.LV	0.429053	0.983027	1.01988	0.97 - 1.07	Adaptive	NKT
B.FO.LN	0.436597	0.983027	1.03427	0.95 - 1.13	Adaptive	B
GMP.BM	0.449184	0.983027	1.00642	0.99 - 1.02	Dedifferentiated	Stem
CD150negCD48neg.BM	0.454246	0.983027	0.984723	0.95 - 1.03	Dedifferentiated	Stem
PROB.FRBC.FL	0.464917	0.983027	1.01593	0.97 - 1.06	Dedifferentiated	Dev B
DC1.SP	0.470489	0.983027	0.978379	0.92 - 1.04	Innate	DC
T.DN4.TH	0.475311	0.983027	1.00974	0.98 - 1.04	Dedifferentiated	Dev T
DC2.MLN	0.488995	0.983027	1.02072	0.96 - 1.08	Innate	CD11b My
DC2.LN	0.493016	0.983027	1.0171	0.97 - 1.07	Innate	CD11b My
T.8EFF.SP.OT1.D8LISO	0.493098	0.983027	1.01668	0.97 - 1.07	Adaptive	CD8 Eff
IMMTGD.VG2.E17.TH	0.4968	0.983027	1.01675	0.97 - 1.07	Dedifferentiated	Dev T
DC.103pos11Bneg.SALM3.SI	0.499716	0.983027	0.978771	0.92 - 1.04	Innate	DC
TGD.VG5pos.IEL.	0.50338	0.983027	0.990479	0.96 - 1.02	Adaptive	γδ T
NK.MCMV7	0.507679	0.983027	0.979328	0.92 - 1.04	Innate	NK
GN.BL	0.512763	0.983027	1.01426	0.97 - 1.06	Innate	CD11b My
SC.CDP.BM	0.512947	0.983027	1.01698	0.97 - 1.07	Dedifferentiated	Stem
T.8EFF.SP.OT1.D8.VSVOVA	0.513683	0.983027	1.01763	0.97 - 1.07	Adaptive	CD8 Eff
MO.6CposIIpos.BL	0.517112	0.983027	0.986979	0.95 - 1.03	Innate	Mon
B.FRF.BM	0.524408	0.983027	1.02898	0.94 - 1.12	Dedifferentiated	Dev B
T.8MEM.SP.OT1.D100.LISOVA	0.525353	0.983027	0.980202	0.92 - 1.04	Adaptive	CD8 Mem
T.DN2A.TH	0.530886	0.983027	0.97906	0.92 - 1.05	Dedifferentiated	Dev T
MF.LU	0.534507	0.983027	0.990458	0.96 - 1.02	Innate	Mac
T.8NVE.PP	0.537056	0.983027	1.0094	0.98 - 1.04	Adaptive	CD8 Nve
NK.49CIneg.SP	0.537523	0.983027	0.98166	0.93 - 1.04	Innate	NK
DC2.LU	0.542836	0.983027	0.987389	0.95 - 1.03	Innate	DC
DC.103neg11Bpos.LULN	0.543014	0.983027	0.985727	0.94 - 1.03	Innate	CD11b My
T.4MEM44H62L.SP	0.54884	0.983027	0.981541	0.92 - 1.04	Adaptive	CD4 Mem
T.8EFF.SP.OT1.D45VSV	0.551812	0.983027	0.983922	0.93 - 1.04	Adaptive	CD8 Mem
NKT.4pos.SP	0.553532	0.983027	1.0092	0.98 - 1.04	Adaptive	NKT
MATTGD.VG2pos.TH	0.554234	0.983027	0.981758	0.92 - 1.04	Adaptive	γδ T
DC6.LN	0.558944	0.983027	1.01324	0.97 - 1.06	Innate	CD11b My
NK.B2Mneg.SP	0.559689	0.983027	0.97847	0.91 - 1.05	Innate	NK
T.8NVE.SP.OT1	0.563854	0.983027	0.983615	0.93 - 1.04	Adaptive	CD8 Nve
DC.8neg4neg11Bneg.MLN	0.564157	0.983027	0.983414	0.93 - 1.04	Innate	DC
DC4.MLN	0.564896	0.983027	0.980135	0.92 - 1.05	Innate	DC
LTHSC.FL	0.566909	0.983027	1.01042	0.98 - 1.05	Dedifferentiated	Stem
B.T3.SP	0.571102	0.983027	1.02223	0.95 - 1.10	Adaptive	B
DC1.MLN	0.571317	0.983027	1.01623	0.96 - 1.07	Innate	DC
NKT.44posNK1.1pos.TH	0.57391	0.983027	1.01529	0.96 - 1.07	Dedifferentiated	Dev T
T.8EFF.SP.OT1.D15.LISOVA	0.576353	0.983027	1.0153	0.96 - 1.07	Adaptive	CD8 Eff
T.ISP.TH	0.579784	0.983027	1.00906	0.98 - 1.04	Dedifferentiated	Dev T
T.4MEM.SP	0.583924	0.983027	1.01436	0.96 - 1.07	Adaptive	CD4 Mem
SC.MPP34F.BM	0.586678	0.983027	0.98923	0.95 - 1.03	Dedifferentiated	Stem
DC.103pos11Bneg.LV	0.593509	0.983027	1.01139	0.97 - 1.05	Innate	DC
MF.169pos11CHI.SLN	0.601329	0.983027	1.01118	0.97 - 1.05	Innate	CD11b My
T.4SP24INT.TH	0.602702	0.983027	1.01269	0.97 - 1.06	Dedifferentiated	Dev T
NKT.4neg.SP	0.622507	0.983027	0.985517	0.93 - 1.04	Adaptive	NKT
T.8MEM.LN	0.633412	0.983027	1.00937	0.97 - 1.05	Adaptive	CD8 Mem
TGD.VG2pos.ACT.SP	0.638605	0.983027	1.00687	0.98 - 1.04	Adaptive	γδ T
B1B.PC	0.6424	0.983027	0.978446	0.89 - 1.07	Adaptive	B
B6.14W.LN.TR	0.648086	0.983027	0.989413	0.95 - 1.04	Adaptive	T-Reg
DC9.LN	0.654292	0.983027	1.01476	0.95 - 1.08	Innate	DC
LEC.SLN	0.655331	0.983027	0.994664	0.97 - 1.02	Stromal	Stromal
DC.103pos11Bneg.LU	0.656595	0.983027	0.985852	0.93 - 1.05	Innate	DC
T.8EFF.SP.OT1.D10.LISOVA	0.65922	0.983027	1.01191	0.96 - 1.07	Adaptive	CD8 Eff
T.8MEM.SP	0.660046	0.983027	0.99108	0.95 - 1.03	Adaptive	CD8 Mem
DC2.SP	0.667016	0.983027	0.984079	0.91 - 1.06	Innate	CD11b My
B.FO.MLN	0.667148	0.983027	0.978801	0.89 - 1.08	Adaptive	B
TGD.VG5neg.IEL	0.669685	0.983027	0.984665	0.92 - 1.06	Adaptive	γδ T
DC.103neg11Bpos.SALM3.SI	0.672787	0.983027	0.991018	0.95 - 1.03	Innate	CD11b My
DC.103pos11Bpos.SALM3.SI	0.674102	0.983027	0.990924	0.95 - 1.03	Innate	CD11b My
DC.LC.SK	0.678297	0.983027	0.993897	0.97 - 1.02	Innate	CD11b My
MO.6CnegIIpos.BL	0.678485	0.983027	1.00943	0.97 - 1.06	Innate	Mon
PROB.CLP.BM	0.680399	0.983027	0.984196	0.91 - 1.06	Dedifferentiated	Dev B
DC7.LN	0.688915	0.983027	1.01305	0.95 - 1.08	Innate	DC
T.4NVE.MLN	0.69083	0.983027	0.994773	0.97 - 1.02	Adaptive	CD4 Nve
T.DN3A.TH	0.697568	0.983027	1.00509	0.98 - 1.03	Dedifferentiated	Dev T
PROB.FRA.FL	0.70106	0.983027	1.01149	0.95 - 1.07	Dedifferentiated	Dev B
MF.RP.SP	0.70506	0.983027	0.992627	0.96 - 1.03	Innate	Mac
T.4.LN.BDC	0.707308	0.983027	0.995612	0.97 - 1.02	Adaptive	Th
T.DN3neg4.TH	0.711072	0.983027	1.00491	0.98 - 1.03	Dedifferentiated	Dev T
T.4NVE.LN	0.718611	0.983027	0.992313	0.95 - 1.03	Adaptive	CD4 Nve
T.8EFF.SP.OT1.D15LIS	0.721211	0.983027	1.01027	0.96 - 1.07	Adaptive	CD8 Eff
DC.103neg.11Bpos.POLYIC.LU	0.721482	0.983027	0.992519	0.95 - 1.03	Innate	CD11b My
NK.49CIpos.SP	0.722685	0.983027	0.988702	0.93 - 1.05	Innate	NK
FRC.SLN	0.72414	0.983027	0.997465	0.98 - 1.01	Stromal	Stromal
T.4FP3neg.SP	0.72912	0.983027	0.994813	0.97 - 1.02	Adaptive	CD4 Nve
BEC.SLN	0.73919	0.983027	0.995989	0.97 - 1.02	Stromal	Stromal
PROB.CLP.FL	0.750204	0.983027	1.00891	0.96 - 1.07	Dedifferentiated	Dev B
MATTGD.VG1pos.TH.B6	0.751561	0.983027	1.00442	0.98 - 1.03	Adaptive	γδ T
EP.MECHI.TH	0.762468	0.983027	1.00299	0.98 - 1.02	Stromal	Stromal
T.8EFF.SP.OT1.D10LIS	0.765702	0.983027	1.00754	0.96 - 1.06	Adaptive	CD8 Eff
B1A.PC	0.766652	0.983027	0.981132	0.87 - 1.11	Adaptive	B
MO.6CnegIIneg.BL	0.767236	0.983027	0.994535	0.96 - 1.03	Innate	Mon
LEC.MLN	0.769065	0.983027	0.996735	0.98 - 1.02	Stromal	Stromal
SC.CMP.BM.DR	0.775326	0.983027	0.995889	0.97 - 1.02	Dedifferentiated	Stem
TGD.VG5pos24AHI.TH	0.775605	0.983027	1.00752	0.96 - 1.06	Dedifferentiated	Dev T
DC.8neg4neg11Bpos.MLN	0.776966	0.983027	1.00886	0.95 - 1.07	Innate	CD11b My
FI.SK	0.780305	0.983027	0.998023	0.98 - 1.01	Stromal	Stromal
T.DN2B.TH	0.782235	0.983027	1.00766	0.95 - 1.06	Dedifferentiated	Dev T
T.DP69pos.TH	0.786011	0.983027	1.00373	0.98 - 1.03	Dedifferentiated	Dev T
B.MZ.SP	0.792482	0.983027	0.986886	0.89 - 1.09	Adaptive	B
DC.103neg11Bpos24pos.LU	0.795481	0.983027	0.994128	0.95 - 1.04	Innate	CD11b My
DC.103neg11Bpos.LV	0.79991	0.983027	0.994897	0.96 - 1.04	Innate	CD11b My
T.8EFF.SP.OT1.D15.VSVOVA	0.803069	0.983027	1.0067	0.96 - 1.06	Adaptive	CD8 Eff
T.8NVE.SP	0.805384	0.983027	1.00391	0.97 - 1.04	Adaptive	CD8 Nve
MF.MEDL.SLN	0.810763	0.983027	1.00462	0.97 - 1.04	Innate	CD11b My
FI.MTS15pos.TH	0.810783	0.983027	0.997821	0.98 - 1.02	Stromal	Stromal
TGD.VG2neg.SP.TCRBKO	0.813896	0.983027	1.00255	0.98 - 1.02	Adaptive	γδ T
TGD.VG5pos.ACT.IEL.	0.816596	0.983027	1.00874	0.94 - 1.09	Adaptive	γδ T
NK.49Hneg.SP	0.820173	0.983027	0.991725	0.92 - 1.07	Innate	NK
T.8NVE.LN	0.826364	0.983027	1.00551	0.96 - 1.06	Adaptive	CD8 Nve
SC.MEP.BM	0.828049	0.983027	0.996716	0.97 - 1.03	Dedifferentiated	Stem
DC.11CLOSER.SALM3.SI	0.830283	0.983027	1.005	0.96 - 1.05	Innate	CD11b My
T.8EFF.SP.OT1.12HR.LISOVA	0.830578	0.983027	1.00361	0.97 - 1.04	Adaptive	CD8 Eff
T.DN2.TH	0.833943	0.983027	1.00441	0.96 - 1.05	Dedifferentiated	Dev T
DC.103pos11Bneg.LULN	0.838033	0.983027	1.00652	0.95 - 1.07	Innate	DC
NKT.4pos.LV	0.841077	0.983027	0.993879	0.94 - 1.06	Adaptive	NKT
TGD.VG2neg.SP	0.845437	0.983027	1.00246	0.98 - 1.03	Adaptive	γδ T
NKT.44posNK1.1neg.TH	0.850493	0.983027	1.00614	0.94 - 1.07	Dedifferentiated	Dev T
B6SPLFO	0.850587	0.983027	0.993608	0.93 - 1.06	Adaptive	B
T.8EFF.SP.OT1.D6LISO	0.851559	0.983027	1.0029	0.97 - 1.03	Adaptive	CD8 Eff
CD150negCD48neg.FL	0.857404	0.983027	1.00413	0.96 - 1.05	Dedifferentiated	Stem
DC.8neg.TH	0.865072	0.983027	1.00434	0.96 - 1.06	Innate	DC
MLP.BM	0.866157	0.983027	0.995469	0.94 - 1.05	Dedifferentiated	Stem
DC3.MLN	0.868484	0.983027	1.00531	0.94 - 1.07	Innate	CD11b My
FRC.MLN	0.870059	0.983027	0.998924	0.99 - 1.01	Stromal	Stromal
DC.8neg4neg11Bpos.SLN	0.870976	0.983027	0.995236	0.94 - 1.05	Innate	CD11b My
T.4pos8INT.TH	0.87217	0.983027	1.00346	0.96 - 1.05	Dedifferentiated	Dev T
T.8NVE.MLN	0.878361	0.983027	0.997267	0.96 - 1.03	Adaptive	CD8 Nve
T.4.PA.BDC	0.879562	0.983027	1.00316	0.96 - 1.04	Adaptive	Th
T.8EFF.SP.OT1.48HR.LISOVA	0.88045	0.983027	1.0026	0.97 - 1.04	Adaptive	CD8 Eff
T.8MEM.SP.OT1.D106.VSVOVA	0.88903	0.986414	0.996361	0.95 - 1.05	Adaptive	CD8 Mem
T.DN1neg2.TH	0.893213	0.986414	0.998177	0.97 - 1.03	Dedifferentiated	Dev T
MO.6CposIIneg.LN	0.899641	0.986414	0.997208	0.95 - 1.04	Innate	Mon
T.4.PLN.BDC	0.910861	0.986414	0.998347	0.97 - 1.03	Adaptive	Th
B.FO.PC	0.920208	0.986414	1.00369	0.93 - 1.08	Adaptive	B
T.DPSM.TH	0.921323	0.986414	0.998529	0.97 - 1.03	Dedifferentiated	Dev T
TGD.VG3pos24AHI.E17.TH	0.922917	0.986414	1.00065	0.99 - 1.01	Dedifferentiated	Dev T
T.4MEM44H62L.LN	0.930975	0.986414	1.00235	0.95 - 1.06	Adaptive	CD4 Mem
T.4FP3pos25pos.SP	0.933337	0.986414	1.00129	0.97 - 1.03	Adaptive	T-Reg
MICROGLIA.CNS	0.935294	0.986414	1.00142	0.97 - 1.04	Innate	CD11b My
T.8EFF.SP.OT1.24HR.LISOVA	0.937287	0.986414	1.00145	0.97 - 1.04	Adaptive	CD8 Eff
BEC.MLN	0.940647	0.986414	0.999196	0.98 - 1.02	Stromal	Stromal
LTHSC.BM	0.94147	0.986414	0.998555	0.96 - 1.04	Dedifferentiated	Stem
TGD.VG2pos.SP.TCRBKO	0.945095	0.986414	1.00089	0.98 - 1.03	Adaptive	γδ T
DC.103pos.11Bneg.POLYIC.LU	0.947815	0.986414	1.00159	0.96 - 1.05	Innate	DC
DC.103neg11BposF4neg80LO.KD	0.963037	0.995369	1.00151	0.94 - 1.07	Innate	CD11b My
DC.8pos.TH	0.965075	0.995369	1.00125	0.95 - 1.06	Innate	DC
IMMTGD.VG1pos.TH.B6	0.971213	0.997228	1.00091	0.95 - 1.05	Dedifferentiated	Dev T
ST.31neg38neg44neg.SLN	0.982711	0.998919	0.999843	0.99 - 1.01	Stromal	Stromal
NK.DAP12neg.SP	0.988874	0.998919	0.999432	0.92 - 1.08	Innate	NK
MLP.FL	0.990944	0.998919	1.00023	0.96 - 1.04	Dedifferentiated	Stem
SC.MDP.BM	0.99157	0.998919	0.999839	0.97 - 1.03	Dedifferentiated	Stem
NK.SP	0.998422	0.998919	0.999933	0.94 - 1.07	Innate	NK
DC.103neg11Bpos24neg.LU	0.998919	0.998919	1.00003	0.96 - 1.04	Innate	CD11b My

## Sheet: 5
Name	P-val	Adj. p-val	HR	95% CI	Type	Subtype
TGD.SP	0.0526707	0.983389	0.976149	0.95 - 1.00	Adaptive	γδ T
DC.LC.SK	0.0536233	0.983389	1.04005	1.00 - 1.08	Innate	CD11b My
BEC.MLN	0.0659507	0.983389	1.02667	1.00 - 1.06	Stromal	Stromal
IMMTGD.VG2pos.TH	0.0753331	0.983389	0.973317	0.94 - 1.00	Dedifferentiated	Dev T
MF.BM	0.0796859	0.983389	1.01922	1.00 - 1.04	Innate	Mac
TGD.VG5pos.IEL.	0.0896278	0.983389	1.03971	0.99 - 1.09	Adaptive	γδ T
MLP.BM	0.0924308	0.983389	1.04576	0.99 - 1.10	Dedifferentiated	Stem
DC1.SP	0.0949994	0.983389	1.05793	0.99 - 1.13	Innate	DC
T.4MEM.SP	0.102056	0.983389	0.952751	0.90 - 1.01	Adaptive	CD4 Mem
DC1.MLN	0.112497	0.983389	1.06113	0.99 - 1.14	Innate	DC
LTHSC.BM	0.138514	0.983389	1.04064	0.99 - 1.10	Dedifferentiated	Stem
BEC.SLN	0.142081	0.983389	1.02275	0.99 - 1.05	Stromal	Stromal
CD150negCD48neg.BM	0.144345	0.983389	1.04173	0.99 - 1.10	Dedifferentiated	Stem
T.8EFF.SP.OT1.12HR.LISOVA	0.145088	0.983389	1.0311	0.99 - 1.07	Adaptive	CD8 Eff
MO.6CposIIneg.BM	0.150504	0.983389	1.02337	0.99 - 1.06	Innate	Mon
SC.CMP.BM.DR	0.156242	0.983389	1.0229	0.99 - 1.06	Dedifferentiated	Stem
DC.8neg4neg11Bneg.SLN	0.164258	0.983389	1.05306	0.98 - 1.13	Innate	DC
SC.MEP.BM	0.166403	0.983389	1.01907	0.99 - 1.05	Dedifferentiated	Stem
T.4MEM44H62L.SP	0.169404	0.983389	0.952801	0.89 - 1.02	Adaptive	CD4 Mem
DC.8neg4neg11Bneg.MLN	0.173215	0.983389	1.03672	0.98 - 1.09	Innate	DC
GMP.BM	0.173757	0.983389	1.01477	0.99 - 1.04	Dedifferentiated	Stem
SC.LT34F.BM	0.179647	0.983389	1.02553	0.99 - 1.06	Dedifferentiated	Stem
TGD.TH	0.181977	0.983389	0.9695	0.93 - 1.01	Dedifferentiated	Dev T
TGD.VG2neg.ACT.SP	0.187108	0.983389	0.982909	0.96 - 1.01	Adaptive	γδ T
NKT.4neg.SP	0.188305	0.983389	0.961753	0.91 - 1.02	Adaptive	NKT
EP.MECHI.TH	0.20214	0.983389	1.02045	0.99 - 1.05	Stromal	Stromal
DC.103pos11Bneg.LULN	0.20569	0.983389	1.04039	0.98 - 1.11	Innate	DC
T.4pos8INT.TH	0.218035	0.983389	0.972044	0.93 - 1.02	Dedifferentiated	Dev T
NK.Hpos.MCMV7.SP	0.221333	0.983389	0.967052	0.92 - 1.02	Innate	NK
MF.THIO5.IIneg480HI.PC	0.22389	0.983389	1.02308	0.99 - 1.06	Innate	Mac
IMMTGD.VG2.E17.TH	0.236709	0.983389	0.981388	0.95 - 1.01	Dedifferentiated	Dev T
DC4.MLN	0.23726	0.983389	1.04346	0.97 - 1.12	Innate	DC
TGD.VG2neg.SP.TCRBKO	0.238989	0.983389	0.99085	0.98 - 1.01	Adaptive	γδ T
DC.PDC.8pos.MLN	0.240671	0.983389	1.05687	0.96 - 1.16	Innate	pDC
NKT.4pos.SP	0.2518	0.983389	1.02066	0.99 - 1.06	Adaptive	NKT
MF.THIO5.IIpos480INT.PC	0.252302	0.983389	1.02083	0.99 - 1.06	Innate	Mac
MLP.FL	0.252366	0.983389	1.01839	0.99 - 1.05	Dedifferentiated	Stem
SC.MPP34F.BM	0.257001	0.983389	1.01716	0.99 - 1.05	Dedifferentiated	Stem
MO.6CposIIneg.BL	0.257663	0.983389	1.02934	0.98 - 1.08	Innate	Mon
LEC.MLN	0.262661	0.983389	1.01555	0.99 - 1.04	Stromal	Stromal
DC1.LN	0.268689	0.983389	1.03766	0.97 - 1.11	Innate	DC
T.8SP24INT.TH	0.269725	0.983389	0.973599	0.93 - 1.02	Dedifferentiated	Dev T
T.8EFF.SP.OT1.D8.LISOVA	0.285227	0.983389	0.96921	0.92 - 1.03	Adaptive	CD8 Eff
TGD.VG2pos.SP.TCRBKO	0.292793	0.983389	0.988634	0.97 - 1.01	Adaptive	γδ T
DC2.LU	0.295223	0.983389	1.02722	0.98 - 1.08	Innate	DC
SC.MDP.BM	0.301638	0.983389	1.01442	0.99 - 1.04	Dedifferentiated	Stem
TGD.VG2pos.ACT.SP	0.30337	0.983389	0.989464	0.97 - 1.01	Adaptive	γδ T
B.FO.MLN	0.315961	0.983389	1.04741	0.96 - 1.15	Adaptive	B
FRC.MLN	0.316033	0.983389	1.00916	0.99 - 1.03	Stromal	Stromal
PROB.FRA.BM	0.325985	0.983389	1.03067	0.97 - 1.09	Dedifferentiated	Dev B
T.4SP69pos.TH	0.326779	0.983389	0.976449	0.93 - 1.02	Dedifferentiated	Dev T
NKT.44negNK1.1neg.TH	0.342873	0.983389	0.965466	0.90 - 1.04	Dedifferentiated	Dev T
DC7.LN	0.346977	0.983389	1.03176	0.97 - 1.10	Innate	DC
ST.31neg38neg44neg.SLN	0.347332	0.983389	1.00937	0.99 - 1.03	Stromal	Stromal
T.8EFF.SP.OT1.D8LISO	0.347667	0.983389	0.977639	0.93 - 1.02	Adaptive	CD8 Eff
TGD.VG2neg.SP	0.348404	0.983389	0.990426	0.97 - 1.01	Adaptive	γδ T
T.8EFF.SP.OT1.D6.VSVOVA	0.349558	0.983389	0.972299	0.92 - 1.03	Adaptive	CD8 Eff
MF.IIneg480HI.PC	0.350132	0.983389	1.02123	0.98 - 1.07	Innate	Mac
FRC.SLN	0.355326	0.983389	1.00891	0.99 - 1.03	Stromal	Stromal
MATTGD.VG2pos.TH	0.392652	0.983389	1.02916	0.96 - 1.10	Adaptive	γδ T
DC.PDC.8pos.SLN	0.394128	0.983389	1.03695	0.95 - 1.13	Innate	pDC
T.4MEM44H62L.LN	0.395932	0.983389	0.973167	0.91 - 1.04	Adaptive	CD4 Mem
FI.SK	0.397405	0.983389	1.00809	0.99 - 1.03	Stromal	Stromal
T.8EFF.SP.OT1.D10.LISOVA	0.398107	0.983389	0.982088	0.94 - 1.02	Adaptive	CD8 Eff
B6.14W.LN.TR	0.399973	0.983389	0.97836	0.93 - 1.03	Adaptive	T-Reg
T.4INT8pos.TH	0.406729	0.983389	0.984351	0.95 - 1.02	Dedifferentiated	Dev T
T.8EFF.SP.OT1.D8.VSVOVA	0.417677	0.983389	0.984067	0.95 - 1.02	Adaptive	CD8 Eff
T.4.PA.BDC	0.423584	0.983389	0.982222	0.94 - 1.03	Adaptive	Th
MO.6CnegIIneg.BM	0.425247	0.983389	1.0136	0.98 - 1.05	Innate	Mon
MO.6CnegIIINT.BL	0.435452	0.983389	1.01885	0.97 - 1.07	Innate	Mon
TGD.VG3pos24AHI.E17.TH	0.435724	0.983389	1.00917	0.99 - 1.03	Dedifferentiated	Dev T
LTHSC.FL	0.436183	0.983389	1.01449	0.98 - 1.05	Dedifferentiated	Stem
DC3.MLN	0.439924	0.983389	1.0257	0.96 - 1.09	Innate	CD11b My
B.FRF.BM	0.441894	0.983389	1.02789	0.96 - 1.10	Dedifferentiated	Dev B
LEC.SLN	0.447164	0.983389	1.01079	0.98 - 1.04	Stromal	Stromal
T.8EFF.SP.OT1.48HR.LISOVA	0.44981	0.983389	1.01219	0.98 - 1.04	Adaptive	CD8 Eff
SC.ST34F.BM	0.454811	0.983389	1.01228	0.98 - 1.05	Dedifferentiated	Stem
TGD.VG5pos.ACT.IEL.	0.456528	0.983389	1.02965	0.95 - 1.11	Adaptive	γδ T
SC.CDP.BM	0.457328	0.983389	1.01585	0.97 - 1.06	Dedifferentiated	Stem
DC.103pos11Bneg.LU	0.463777	0.983389	1.02273	0.96 - 1.09	Innate	DC
DC.103pos11Bneg.SALM3.SI	0.472965	0.983389	1.02461	0.96 - 1.09	Innate	DC
NKT.4pos.LV	0.474766	0.983389	0.978113	0.92 - 1.04	Adaptive	NKT
T.4SP24neg.TH	0.482821	0.983389	0.981496	0.93 - 1.03	Dedifferentiated	Dev T
T.4MEM.LN	0.484663	0.983389	0.980029	0.93 - 1.04	Adaptive	CD4 Mem
MF.LU	0.487932	0.983389	1.01315	0.98 - 1.05	Innate	Mac
DC6.LN	0.491065	0.983389	1.01795	0.97 - 1.07	Innate	CD11b My
PREB.FRD.FL	0.491881	0.983389	0.986085	0.95 - 1.03	Dedifferentiated	Dev B
FRA	0.492668	0.983389	1.01447	0.97 - 1.06	Dedifferentiated	Dev B
T.4SP24INT.TH	0.500714	0.983389	0.983407	0.94 - 1.03	Dedifferentiated	Dev T
DC2.MLN	0.507618	0.983389	0.983627	0.94 - 1.03	Innate	CD11b My
DC9.LN	0.508709	0.983389	1.02174	0.96 - 1.09	Innate	DC
PROB.FRBC.FL	0.511219	0.983389	1.0109	0.98 - 1.04	Dedifferentiated	Dev B
MF.THIO5.IIneg480INT.PC	0.514663	0.983389	1.0137	0.97 - 1.06	Innate	Mac
T.8NVE.PP	0.516782	0.983389	0.992144	0.97 - 1.02	Adaptive	CD8 Nve
MF.THIO5.IIpos480LO.PC	0.531134	0.983389	1.0137	0.97 - 1.06	Innate	Mac
PROB.CLP.BM	0.533904	0.983389	1.02227	0.95 - 1.10	Dedifferentiated	Dev B
T.8EFF.SP.OT1.D15LIS	0.535326	0.983389	0.986743	0.95 - 1.03	Adaptive	CD8 Eff
DC.103CLOSER.SI	0.541756	0.983389	0.986985	0.95 - 1.03	Innate	CD11b My
DC.103pos11Bpos.SI	0.544221	0.983389	1.01669	0.96 - 1.07	Innate	CD11b My
T.DN2.TH	0.545775	0.983389	1.00987	0.98 - 1.04	Dedifferentiated	Dev T
NK.HposMCMV1	0.550411	0.983389	0.985608	0.94 - 1.03	Innate	NK
DC2.SP	0.559457	0.983389	0.979346	0.91 - 1.05	Innate	CD11b My
B.FRE.FL	0.562488	0.983389	0.977279	0.90 - 1.06	Adaptive	B
T.8EFF.SP.OT1.24HR.LISOVA	0.568369	0.983389	1.01149	0.97 - 1.05	Adaptive	CD8 Eff
T.8EFF.SP.OT1.D45VSV	0.574109	0.983389	0.987398	0.94 - 1.03	Adaptive	CD8 Mem
GN.ARTH.BM	0.57822	0.983389	1.00906	0.98 - 1.04	Innate	CD11b My
B.T2.SP	0.586478	0.983389	0.980681	0.91 - 1.05	Adaptive	B
NKT.44posNK1.1pos.TH	0.613372	0.983389	0.985457	0.93 - 1.04	Dedifferentiated	Dev T
DC.103pos11Bneg.LV	0.614083	0.983389	1.01253	0.96 - 1.06	Innate	DC
B.T3.SP	0.614616	0.983389	0.981576	0.91 - 1.06	Adaptive	B
DC3.SP	0.625103	0.983389	0.990232	0.95 - 1.03	Innate	CD11b My
NK.49CIneg.SP	0.625367	0.983389	0.98775	0.94 - 1.04	Innate	NK
T.DN3B.TH	0.625771	0.983389	1.00575	0.98 - 1.03	Dedifferentiated	Dev T
MICROGLIA.CNS	0.626934	0.983389	1.00824	0.98 - 1.04	Innate	CD11b My
T.DN3A.TH	0.627	0.983389	1.00671	0.98 - 1.03	Dedifferentiated	Dev T
B.T1.SP	0.633046	0.983389	0.980765	0.91 - 1.06	Adaptive	B
DC.103pos11Bneg.SI	0.634041	0.983389	1.01435	0.96 - 1.08	Innate	DC
NK.DAP12neg.SP	0.634106	0.983389	0.984942	0.93 - 1.05	Innate	NK
NK.SP	0.639128	0.983389	0.989782	0.95 - 1.03	Innate	NK
CLP	0.64038	0.983389	1.01407	0.96 - 1.08	Dedifferentiated	Dev B
MF.RP.SP	0.643721	0.983389	1.01057	0.97 - 1.06	Innate	Mac
T.8EFF.SP.OT1.D10LIS	0.646971	0.983389	0.988417	0.94 - 1.04	Adaptive	CD8 Eff
DC.8neg4neg11Bpos.SLN	0.65073	0.983389	1.01357	0.96 - 1.07	Innate	CD11b My
T.ETP.TH	0.653915	0.983389	1.00906	0.97 - 1.05	Dedifferentiated	Dev T
DC.11CLOSER.SI	0.654113	0.983389	0.989633	0.95 - 1.04	Innate	CD11b My
T.DN3neg4.TH	0.658344	0.983389	1.00426	0.99 - 1.02	Dedifferentiated	Dev T
T.4NVE.SP	0.658379	0.983389	0.986511	0.93 - 1.05	Adaptive	CD4 Nve
PROB.CLP.FL	0.662621	0.983389	1.00763	0.97 - 1.04	Dedifferentiated	Dev B
T.8EFF.SP.OT1.D15.LISOVA	0.665697	0.983389	0.991808	0.96 - 1.03	Adaptive	CD8 Eff
IMMTGD.VG1pos.TH.B6	0.669185	0.983389	0.991375	0.95 - 1.03	Dedifferentiated	Dev T
DC.8neg4neg11Bneg.SP	0.671991	0.983389	1.0147	0.95 - 1.09	Innate	DC
DC.103neg11Bpos.SI	0.676268	0.983389	0.99034	0.95 - 1.04	Innate	CD11b My
B.FO.LN	0.683311	0.983389	1.01438	0.95 - 1.09	Adaptive	B
DC.8neg.TH	0.686636	0.983389	1.01094	0.96 - 1.07	Innate	DC
MO.6CposIIpos.BL	0.688308	0.983389	1.00826	0.97 - 1.05	Innate	Mon
NKT.4neg.LV	0.689106	0.983389	0.991871	0.95 - 1.03	Adaptive	NKT
B6SPLFO	0.692118	0.983389	0.986235	0.92 - 1.06	Adaptive	B
B.MZ.SP	0.694544	0.983389	1.01787	0.93 - 1.11	Adaptive	B
NK.B2Mneg.SP	0.69837	0.983389	0.988993	0.94 - 1.05	Innate	NK
MO.6CnegIIneg.BL	0.699455	0.983389	1.00776	0.97 - 1.05	Innate	Mon
DC.8pos.TH	0.70595	0.983389	1.01153	0.95 - 1.07	Innate	DC
GN.BM	0.707136	0.983389	1.00848	0.97 - 1.05	Innate	CD11b My
NK.MCMV7	0.707799	0.983389	0.988155	0.93 - 1.05	Innate	NK
T.DN2neg3.TH	0.709295	0.983389	1.00525	0.98 - 1.03	Dedifferentiated	Dev T
DC.103pos.11Bneg.POLYIC.LU	0.711141	0.983389	1.00865	0.96 - 1.06	Innate	DC
CD150negCD48neg.FL	0.713125	0.983389	1.00544	0.98 - 1.03	Dedifferentiated	Stem
TGD.VG2pos.SP	0.715007	0.983389	0.990883	0.94 - 1.04	Adaptive	γδ T
DC.PDC.8pos.SP	0.720457	0.983389	1.01832	0.92 - 1.12	Innate	pDC
PREB.FRD.BM	0.721336	0.983389	1.00975	0.96 - 1.07	Dedifferentiated	Dev B
T.DN4.TH	0.721695	0.983389	1.00379	0.98 - 1.02	Dedifferentiated	Dev T
T.DPBL.TH	0.727396	0.983389	0.996625	0.98 - 1.02	Dedifferentiated	Dev T
T.DN1neg2.TH	0.728002	0.983389	1.00536	0.98 - 1.04	Dedifferentiated	Dev T
MO.6CnegIIpos.BL	0.728175	0.983389	1.0066	0.97 - 1.04	Innate	Mon
T.4NVE.PP	0.728845	0.983389	0.990404	0.94 - 1.05	Adaptive	CD4 Nve
DC8.LN	0.731172	0.983389	1.00717	0.97 - 1.05	Innate	CD11b My
DC2.LN	0.738668	0.983389	0.993743	0.96 - 1.03	Innate	CD11b My
B1A.SP	0.741572	0.983389	0.985121	0.90 - 1.08	Adaptive	B
NK.49Hpos.SP	0.744236	0.983389	1.01537	0.93 - 1.11	Innate	NK
T.8NVE.SP	0.744285	0.983389	0.995706	0.97 - 1.02	Adaptive	CD8 Nve
DC.IIpos480LO.PC	0.753015	0.983389	1.00718	0.96 - 1.05	Innate	Mac
MATTGD.VG1pos.TH.B6	0.753334	0.983389	1.0076	0.96 - 1.06	Adaptive	γδ T
TGD.VG5neg.IEL	0.757364	0.983389	0.989585	0.93 - 1.06	Adaptive	γδ T
B614WABDTREG	0.75819	0.983389	1.00773	0.96 - 1.06	Adaptive	T-Reg
GN.URAC.PC	0.764226	0.983389	0.995114	0.96 - 1.03	Innate	CD11b My
NK.49CIpos.SP	0.766154	0.983389	0.993513	0.95 - 1.04	Innate	NK
MATTGD.VG3.E17.TH	0.778449	0.983389	1.00787	0.95 - 1.06	Adaptive	γδ T
T.DPSM.TH	0.779397	0.983389	1.00506	0.97 - 1.04	Dedifferentiated	Dev T
T.8MEM.SP.OT1.D45.LISOVA	0.783325	0.983389	1.00847	0.95 - 1.07	Adaptive	CD8 Mem
B1A.PC	0.786834	0.983389	0.987282	0.90 - 1.08	Adaptive	B
T.DN2A.TH	0.803215	0.983389	1.00456	0.97 - 1.04	Dedifferentiated	Dev T
T.8MEM.SP.OT1.D106.VSVOVA	0.804607	0.983389	1.00452	0.97 - 1.04	Adaptive	CD8 Mem
NKT.44posNK1.1neg.TH	0.805471	0.983389	0.992888	0.94 - 1.05	Dedifferentiated	Dev T
DC.103neg11Bpos.LULN	0.807677	0.983389	1.00519	0.96 - 1.05	Innate	CD11b My
MF.SBCAPS.SLN	0.815414	0.983389	0.997996	0.98 - 1.01	Innate	CD11b My
DC.11CLOSER.SALM3.SI	0.818693	0.983389	0.995326	0.96 - 1.04	Innate	CD11b My
GN.THIO.PC	0.820097	0.983389	0.995916	0.96 - 1.03	Innate	CD11b My
T.8EFF.SP.OT1.D6LISO	0.824505	0.983389	0.996432	0.97 - 1.03	Adaptive	CD8 Eff
T.4.LN.BDC	0.824763	0.983389	1.00287	0.98 - 1.03	Adaptive	Th
PREB.FRC.BM	0.828582	0.983389	1.00374	0.97 - 1.04	Dedifferentiated	Dev B
T.DP69pos.TH	0.829667	0.983389	0.996634	0.97 - 1.03	Dedifferentiated	Dev T
B.GC.SP	0.831527	0.983389	0.995025	0.95 - 1.04	Adaptive	B
T.8EFF.SP.OT1.D15.VSVOVA	0.83452	0.983389	0.995601	0.96 - 1.04	Adaptive	CD8 Eff
DC.103neg.11Bpos.POLYIC.LU	0.835755	0.983389	0.995978	0.96 - 1.03	Innate	CD11b My
IMMTGD.VG1posVD6pos.TH.B6	0.836481	0.983389	0.995123	0.95 - 1.04	Dedifferentiated	Dev T
B1B.PC	0.839564	0.983389	0.991823	0.92 - 1.07	Adaptive	B
T.8MEM.SP	0.849983	0.983389	1.00447	0.96 - 1.05	Adaptive	CD8 Mem
T.4.PLN.BDC	0.85066	0.983389	1.00334	0.97 - 1.04	Adaptive	Th
TGD.VG5pos24AHI.TH	0.854201	0.983389	0.996361	0.96 - 1.04	Dedifferentiated	Dev T
DC.103pos11Bpos.SALM3.SI	0.857397	0.983389	1.00406	0.96 - 1.05	Innate	CD11b My
FI.MTS15pos.TH	0.858115	0.983389	1.00209	0.98 - 1.03	Stromal	Stromal
DC.8neg4neg11Bpos.MLN	0.86112	0.983389	0.994872	0.94 - 1.05	Innate	CD11b My
T.8NVE.SP.OT1	0.867702	0.983389	0.995113	0.94 - 1.05	Adaptive	CD8 Nve
DC.103neg11Bpos24pos.LU	0.869404	0.983389	1.00374	0.96 - 1.05	Innate	CD11b My
T.DP.TH	0.871386	0.983389	0.99833	0.98 - 1.02	Dedifferentiated	Dev T
GN.ARTH.SYNF	0.871448	0.983389	0.997611	0.97 - 1.03	Innate	CD11b My
B.FO.PC	0.875421	0.983389	0.995663	0.94 - 1.05	Adaptive	B
MO.6CposIIneg.LN	0.875835	0.983389	0.997409	0.97 - 1.03	Innate	Mon
T.8MEM.SP.OT1.D100.LISOVA	0.88335	0.983389	1.00367	0.96 - 1.05	Adaptive	CD8 Mem
NK.DAP10neg.SP	0.890618	0.983389	1.00512	0.93 - 1.08	Innate	NK
TGD.VG5pos.ACT.IEL	0.891298	0.983389	0.994342	0.92 - 1.08	Adaptive	γδ T
T.8SP69pos.TH	0.894478	0.983389	1.00336	0.95 - 1.05	Dedifferentiated	Dev T
DC.103neg11Bpos.SALM3.SI	0.896231	0.983389	0.997263	0.96 - 1.04	Innate	CD11b My
T.4FP3pos25pos.SP	0.902584	0.983389	0.99785	0.96 - 1.03	Adaptive	T-Reg
T.8EFF.SP.OT1.D6.LISOVA	0.904482	0.983389	0.997388	0.96 - 1.04	Adaptive	CD8 Eff
DC.103neg11BposF4neg80LO.KD	0.907998	0.983389	0.995716	0.93 - 1.07	Innate	CD11b My
T.8NVE.MLN	0.90812	0.983389	1.00216	0.97 - 1.04	Adaptive	CD8 Nve
MF.MEDL.SLN	0.909857	0.983389	0.998646	0.98 - 1.02	Innate	CD11b My
T.4NVE.MLN	0.910037	0.983389	1.00169	0.97 - 1.03	Adaptive	CD4 Nve
B6.14W.ABD.TR	0.913593	0.983389	0.997009	0.94 - 1.05	Adaptive	T-Reg
NK.Hpos.MCMV1.SP	0.914393	0.983389	1.00207	0.97 - 1.04	Innate	NK
T.8NVE.LN	0.914531	0.983389	0.99756	0.95 - 1.04	Adaptive	CD8 Nve
GN.BL	0.927391	0.983389	0.998766	0.97 - 1.03	Innate	CD11b My
T.4FP3neg.SP	0.930497	0.983389	1.00144	0.97 - 1.03	Adaptive	CD4 Nve
B.FRE.BM	0.934289	0.983389	0.996552	0.92 - 1.08	Dedifferentiated	Dev B
T.8SP24neg.TH	0.939914	0.983389	1.00165	0.96 - 1.05	Dedifferentiated	Dev T
T.DN2B.TH	0.939975	0.983389	1.00125	0.97 - 1.03	Dedifferentiated	Dev T
DC.103neg11Bpos24neg.LU	0.940377	0.983389	0.998621	0.96 - 1.04	Innate	CD11b My
B614WLNTREG	0.942015	0.983389	0.998813	0.97 - 1.03	Adaptive	T-Reg
PROB.FRA.FL	0.943929	0.983389	0.998847	0.97 - 1.03	Dedifferentiated	Dev B
MATTGD.VG1posVD6pos.TH.B6	0.944538	0.983389	0.997334	0.93 - 1.08	Adaptive	γδ T
NK.49Hneg.SP	0.944909	0.983389	0.9983	0.95 - 1.05	Innate	NK
T.8EFF.SP.OT1.D5.VSVOVA	0.962858	0.992307	1.00107	0.96 - 1.05	Adaptive	CD8 Eff
MF.169pos11CHI.SLN	0.969013	0.992307	0.999198	0.96 - 1.04	Innate	CD11b My
PROB.FRBC.BM	0.971787	0.992307	1.00086	0.95 - 1.05	Dedifferentiated	Dev B
T.8MEM.LN	0.975405	0.992307	0.999551	0.97 - 1.03	Adaptive	CD8 Mem
TGD.VG5neg.ACT.IEL	0.976178	0.992307	0.998643	0.91 - 1.09	Adaptive	γδ T
T.ISP.TH	0.979372	0.992307	0.999752	0.98 - 1.02	Dedifferentiated	Dev T
DC.PDC.8neg.SP	0.988748	0.992307	1.00068	0.91 - 1.10	Innate	pDC
DC.103neg11Bpos.LV	0.989725	0.992307	1.00024	0.96 - 1.04	Innate	CD11b My
T.4NVE.LN	0.992307	0.992307	1.00022	0.96 - 1.05	Adaptive	CD4 Nve

## Sheet: 6
Name	P-val	Adj. p-val	HR	95% CI	Type	Subtype
B1A.SP	0.0082778	0.983293	0.793414	0.67 - 0.94	Adaptive	B
T.DP69pos.TH	0.029169	0.983293	1.256	1.02 - 1.54	Dedifferentiated	Dev T
B.MZ.SP	0.0345915	0.983293	0.754137	0.58 - 0.98	Adaptive	B
NKT.4neg.LV	0.0387849	0.983293	1.1345	1.01 - 1.28	Adaptive	NKT
NK.49Hpos.SP	0.0504379	0.983293	0.839858	0.71 - 1.00	Innate	NK
IMMTGD.VG2pos.TH	0.0541525	0.983293	1.12133	1.00 - 1.26	Dedifferentiated	Dev T
DC.PDC.8neg.SP	0.0570755	0.983293	0.864325	0.74 - 1.00	Innate	pDC
B6SPLFO	0.0613754	0.983293	0.851543	0.72 - 1.01	Adaptive	B
DC.103pos11Bneg.SALM3.SI	0.0656877	0.983293	0.884074	0.78 - 1.01	Innate	DC
DC.8pos.TH	0.0672394	0.983293	0.902141	0.81 - 1.01	Innate	DC
DC.PDC.8pos.SP	0.0674454	0.983293	0.871197	0.75 - 1.01	Innate	pDC
MF.IIneg480HI.PC	0.0695119	0.983293	0.911536	0.82 - 1.01	Innate	Mac
B1A.PC	0.0798986	0.983293	0.805819	0.63 - 1.03	Adaptive	B
NKT.4neg.SP	0.0822484	0.983293	1.14453	0.98 - 1.33	Adaptive	NKT
DC.103pos11Bneg.SI	0.0844564	0.983293	0.890194	0.78 - 1.02	Innate	DC
PROB.CLP.BM	0.0962654	0.983293	0.908328	0.81 - 1.02	Dedifferentiated	Dev B
TGD.VG2neg.ACT.SP	0.0982942	0.983293	1.04866	0.99 - 1.11	Adaptive	γδ T
B1B.PC	0.102999	0.983293	0.855155	0.71 - 1.03	Adaptive	B
T.4pos8INT.TH	0.111287	0.983293	1.1422	0.97 - 1.35	Dedifferentiated	Dev T
MF.THIO5.IIpos480LO.PC	0.112238	0.983293	0.914513	0.82 - 1.02	Innate	Mac
T.4MEM.LN	0.113773	0.983293	1.14656	0.97 - 1.36	Adaptive	CD4 Mem
TGD.VG2neg.SP.TCRBKO	0.118843	0.983293	1.03347	0.99 - 1.08	Adaptive	γδ T
DC.8neg.TH	0.121521	0.983293	0.924849	0.84 - 1.02	Innate	DC
NK.DAP10neg.SP	0.12447	0.983293	0.876896	0.74 - 1.04	Innate	NK
NKT.44posNK1.1pos.TH	0.129654	0.983293	1.14294	0.96 - 1.36	Dedifferentiated	Dev T
MATTGD.VG1pos.TH.B6	0.136519	0.983293	1.10283	0.97 - 1.25	Adaptive	γδ T
T.4.LN.BDC	0.13714	0.983293	0.94764	0.88 - 1.02	Adaptive	Th
MF.THIO5.IIneg480INT.PC	0.142141	0.983293	0.92627	0.84 - 1.03	Innate	Mac
SC.MDP.BM	0.148042	0.983293	0.94521	0.88 - 1.02	Dedifferentiated	Stem
MO.6CnegIIINT.BL	0.150972	0.983293	0.922375	0.83 - 1.03	Innate	Mon
TGD.VG5pos.IEL.	0.153773	0.983293	0.921141	0.82 - 1.03	Adaptive	γδ T
T.4NVE.LN	0.15516	0.983293	0.920284	0.82 - 1.03	Adaptive	CD4 Nve
T.8EFF.SP.OT1.D6.VSVOVA	0.15783	0.983293	1.09079	0.97 - 1.23	Adaptive	CD8 Eff
DC.8neg4neg11Bneg.SP	0.165279	0.983293	0.891853	0.76 - 1.05	Innate	DC
MLP.FL	0.185119	0.983293	0.946893	0.87 - 1.03	Dedifferentiated	Stem
MF.LU	0.187312	0.983293	0.923234	0.82 - 1.04	Innate	Mac
SC.LT34F.BM	0.19623	0.983293	0.963379	0.91 - 1.02	Dedifferentiated	Stem
SC.MEP.BM	0.197809	0.983293	0.955705	0.89 - 1.02	Dedifferentiated	Stem
MF.THIO5.IIpos480INT.PC	0.199438	0.983293	0.945659	0.87 - 1.03	Innate	Mac
SC.CDP.BM	0.204218	0.983293	0.939619	0.85 - 1.03	Dedifferentiated	Stem
MF.THIO5.IIneg480HI.PC	0.207562	0.983293	0.945951	0.87 - 1.03	Innate	Mac
MO.6CposIIneg.BL	0.215538	0.983293	0.919252	0.80 - 1.05	Innate	Mon
DC.PDC.8pos.SLN	0.218532	0.983293	0.916447	0.80 - 1.05	Innate	pDC
T.4MEM.SP	0.219742	0.983293	1.09502	0.95 - 1.27	Adaptive	CD4 Mem
B.FO.MLN	0.221042	0.983293	0.880017	0.72 - 1.08	Adaptive	B
DC.103pos11Bpos.SI	0.224547	0.983293	0.937672	0.85 - 1.04	Innate	CD11b My
EP.MECHI.TH	0.239794	0.983293	1.05994	0.96 - 1.17	Stromal	Stromal
LTHSC.BM	0.239922	0.983293	1.11329	0.93 - 1.33	Dedifferentiated	Stem
DC.PDC.8pos.MLN	0.240468	0.983293	0.915461	0.79 - 1.06	Innate	pDC
MF.RP.SP	0.243042	0.983293	0.924713	0.81 - 1.05	Innate	Mac
GMP.BM	0.244754	0.983293	0.974018	0.93 - 1.02	Dedifferentiated	Stem
NKT.4pos.LV	0.251589	0.983293	1.10449	0.93 - 1.31	Adaptive	NKT
NKT.44negNK1.1neg.TH	0.252643	0.983293	1.09397	0.94 - 1.28	Dedifferentiated	Dev T
DC.103neg11Bpos.SI	0.260461	0.983293	0.934798	0.83 - 1.05	Innate	CD11b My
T.8EFF.SP.OT1.D8.VSVOVA	0.267161	0.983293	1.05463	0.96 - 1.16	Adaptive	CD8 Eff
T.4INT8pos.TH	0.274337	0.983293	1.08316	0.94 - 1.25	Dedifferentiated	Dev T
T.4MEM44H62L.SP	0.278239	0.983293	1.10102	0.93 - 1.31	Adaptive	CD4 Mem
SC.CMP.BM.DR	0.280168	0.983293	0.949351	0.86 - 1.04	Dedifferentiated	Stem
DC.IIpos480LO.PC	0.285578	0.983293	0.938764	0.84 - 1.05	Innate	Mac
B.FRE.BM	0.28746	0.983293	1.11161	0.91 - 1.35	Dedifferentiated	Dev B
NK.Hpos.MCMV7.SP	0.29123	0.983293	1.06847	0.94 - 1.21	Innate	NK
MO.6CnegIIneg.BL	0.293194	0.983293	0.954081	0.87 - 1.04	Innate	Mon
T.DN2neg3.TH	0.293847	0.983293	1.06184	0.95 - 1.19	Dedifferentiated	Dev T
TGD.VG2pos.SP.TCRBKO	0.311735	0.983293	1.0295	0.97 - 1.09	Adaptive	γδ T
T.4NVE.SP	0.31972	0.983293	0.930477	0.81 - 1.07	Adaptive	CD4 Nve
SC.ST34F.BM	0.31998	0.983293	0.961428	0.89 - 1.04	Dedifferentiated	Stem
SC.MPP34F.BM	0.321383	0.983293	0.959952	0.89 - 1.04	Dedifferentiated	Stem
TGD.VG2pos.ACT.SP	0.321387	0.983293	1.02581	0.98 - 1.08	Adaptive	γδ T
MLP.BM	0.335235	0.983293	0.951115	0.86 - 1.05	Dedifferentiated	Stem
T.8EFF.SP.OT1.D8.LISOVA	0.339455	0.983293	1.07424	0.93 - 1.24	Adaptive	CD8 Eff
T.4NVE.PP	0.341816	0.983293	1.09006	0.91 - 1.30	Adaptive	CD4 Nve
T.8MEM.SP.OT1.D106.VSVOVA	0.346565	0.983293	1.04151	0.96 - 1.13	Adaptive	CD8 Mem
DC.103pos.11Bneg.POLYIC.LU	0.346913	0.983293	1.04569	0.95 - 1.15	Innate	DC
T.ETP.TH	0.347023	0.983293	0.949506	0.85 - 1.06	Dedifferentiated	Dev T
DC.11CLOSER.SI	0.349308	0.983293	0.95338	0.86 - 1.05	Innate	CD11b My
T.4.PA.BDC	0.359091	0.983293	1.07135	0.92 - 1.24	Adaptive	Th
B614WLNTREG	0.373213	0.983293	0.973745	0.92 - 1.03	Adaptive	T-Reg
T.4SP69pos.TH	0.375705	0.983293	1.09539	0.90 - 1.34	Dedifferentiated	Dev T
T.8MEM.LN	0.382014	0.983293	1.02403	0.97 - 1.08	Adaptive	CD8 Mem
TGD.TH	0.384412	0.983293	1.05428	0.94 - 1.19	Dedifferentiated	Dev T
IMMTGD.VG1pos.TH.B6	0.391856	0.983293	0.966762	0.89 - 1.04	Dedifferentiated	Dev T
B.FRE.FL	0.392527	0.983293	1.06687	0.92 - 1.24	Adaptive	B
TGD.VG5neg.ACT.IEL	0.393485	0.983293	1.10132	0.88 - 1.37	Adaptive	γδ T
DC1.SP	0.396589	0.983293	0.912457	0.74 - 1.13	Innate	DC
PROB.CLP.FL	0.40403	0.983293	0.969537	0.90 - 1.04	Dedifferentiated	Dev B
TGD.VG2neg.SP	0.409229	0.983293	1.02571	0.97 - 1.09	Adaptive	γδ T
T.8EFF.SP.OT1.D15.VSVOVA	0.409285	0.983293	1.04498	0.94 - 1.16	Adaptive	CD8 Eff
NK.Hpos.MCMV1.SP	0.421939	0.983293	1.04959	0.93 - 1.18	Innate	NK
T.8EFF.SP.OT1.D8LISO	0.42623	0.983293	1.05674	0.92 - 1.21	Adaptive	CD8 Eff
T.DPSM.TH	0.427468	0.983293	1.06212	0.92 - 1.23	Dedifferentiated	Dev T
T.4.PLN.BDC	0.43482	0.983293	0.958985	0.86 - 1.07	Adaptive	Th
T.DN2A.TH	0.437857	0.983293	0.969175	0.90 - 1.05	Dedifferentiated	Dev T
DC8.LN	0.442055	0.983293	0.967951	0.89 - 1.05	Innate	CD11b My
NK.SP	0.443706	0.983293	1.03608	0.95 - 1.13	Innate	NK
PROB.FRA.BM	0.447726	0.983293	0.952963	0.84 - 1.08	Dedifferentiated	Dev B
NK.HposMCMV1	0.457126	0.983293	1.05581	0.91 - 1.22	Innate	NK
FRA	0.459167	0.983293	1.04719	0.93 - 1.18	Dedifferentiated	Dev B
NK.MCMV7	0.460887	0.983293	0.919294	0.74 - 1.15	Innate	NK
PROB.FRBC.FL	0.466705	0.983293	0.971755	0.90 - 1.05	Dedifferentiated	Dev B
DC.103neg11BposF4neg80LO.KD	0.471944	0.983293	0.947676	0.82 - 1.10	Innate	CD11b My
B.FO.LN	0.472086	0.983293	0.93633	0.78 - 1.12	Adaptive	B
T.DP.TH	0.482493	0.983293	1.06821	0.89 - 1.28	Dedifferentiated	Dev T
T.8MEM.SP.OT1.D45.LISOVA	0.486803	0.983293	0.939454	0.79 - 1.12	Adaptive	CD8 Mem
DC9.LN	0.488908	0.983293	1.04239	0.93 - 1.17	Innate	DC
T.8EFF.SP.OT1.D10.LISOVA	0.489544	0.983293	1.0448	0.92 - 1.18	Adaptive	CD8 Eff
T.8EFF.SP.OT1.D15LIS	0.505041	0.983293	1.03942	0.93 - 1.16	Adaptive	CD8 Eff
NK.49Hneg.SP	0.509479	0.983293	0.963904	0.86 - 1.08	Innate	NK
T.8SP24INT.TH	0.510608	0.983293	1.0337	0.94 - 1.14	Dedifferentiated	Dev T
DC.103pos11Bpos.SALM3.SI	0.511348	0.983293	0.96995	0.89 - 1.06	Innate	CD11b My
T.8SP69pos.TH	0.523927	0.983293	1.05097	0.90 - 1.22	Dedifferentiated	Dev T
MO.6CnegIIneg.BM	0.530925	0.983293	0.986762	0.95 - 1.03	Innate	Mon
DC.103CLOSER.SI	0.53977	0.983293	0.971785	0.89 - 1.06	Innate	CD11b My
B614WABDTREG	0.544165	0.983293	1.03315	0.93 - 1.15	Adaptive	T-Reg
T.8NVE.SP	0.549447	0.983293	1.02089	0.95 - 1.09	Adaptive	CD8 Nve
T.4MEM44H62L.LN	0.550378	0.983293	1.04749	0.90 - 1.22	Adaptive	CD4 Mem
DC2.SP	0.557831	0.983293	0.952328	0.81 - 1.12	Innate	CD11b My
NK.49CIpos.SP	0.563279	0.983293	1.02852	0.93 - 1.13	Innate	NK
DC.8neg4neg11Bneg.MLN	0.56385	0.983293	0.964217	0.85 - 1.09	Innate	DC
T.4SP24INT.TH	0.568448	0.983293	1.06389	0.86 - 1.32	Dedifferentiated	Dev T
T.8EFF.SP.OT1.D10LIS	0.57549	0.983293	1.04796	0.89 - 1.23	Adaptive	CD8 Eff
TGD.SP	0.578678	0.983293	1.01412	0.97 - 1.07	Adaptive	γδ T
T.DPBL.TH	0.578779	0.983293	1.01365	0.97 - 1.06	Dedifferentiated	Dev T
B.T2.SP	0.580687	0.983293	1.07009	0.84 - 1.36	Adaptive	B
DC.103neg.11Bpos.POLYIC.LU	0.581342	0.983293	1.01979	0.95 - 1.09	Innate	CD11b My
PROB.FRA.FL	0.58182	0.983293	0.981365	0.92 - 1.05	Dedifferentiated	Dev B
MATTGD.VG1posVD6pos.TH.B6	0.586234	0.983293	0.967941	0.86 - 1.09	Adaptive	γδ T
T.4SP24neg.TH	0.587522	0.983293	1.04614	0.89 - 1.23	Dedifferentiated	Dev T
T.8NVE.PP	0.594251	0.983293	1.01282	0.97 - 1.06	Adaptive	CD8 Nve
NK.DAP12neg.SP	0.609686	0.983293	1.04182	0.89 - 1.22	Innate	NK
B6.14W.ABD.TR	0.612308	0.983293	1.03615	0.90 - 1.19	Adaptive	T-Reg
TGD.VG2pos.SP	0.619023	0.983293	1.03737	0.90 - 1.20	Adaptive	γδ T
T.8EFF.SP.OT1.D15.LISOVA	0.620568	0.983293	1.02558	0.93 - 1.13	Adaptive	CD8 Eff
DC.103pos11Bneg.LU	0.622174	0.983293	0.969586	0.86 - 1.10	Innate	DC
T.8NVE.SP.OT1	0.623008	0.983293	0.970767	0.86 - 1.09	Adaptive	CD8 Nve
T.8EFF.SP.OT1.48HR.LISOVA	0.623652	0.983293	0.983975	0.92 - 1.05	Adaptive	CD8 Eff
LTHSC.FL	0.625616	0.983293	1.03457	0.90 - 1.19	Dedifferentiated	Stem
GN.THIO.PC	0.6262	0.983293	1.01698	0.95 - 1.09	Innate	CD11b My
PREB.FRD.FL	0.641655	0.983293	0.980362	0.90 - 1.07	Dedifferentiated	Dev B
B.T3.SP	0.646018	0.983293	0.959646	0.80 - 1.14	Adaptive	B
TGD.VG5pos24AHI.TH	0.647476	0.983293	0.981094	0.90 - 1.06	Dedifferentiated	Dev T
T.8EFF.SP.OT1.12HR.LISOVA	0.648515	0.983293	1.02051	0.94 - 1.11	Adaptive	CD8 Eff
DC.103neg11Bpos.SALM3.SI	0.65275	0.983293	0.980352	0.90 - 1.07	Innate	CD11b My
CD150negCD48neg.FL	0.655372	0.983293	0.98651	0.93 - 1.05	Dedifferentiated	Stem
TGD.VG5neg.IEL	0.657619	0.983293	1.03724	0.88 - 1.22	Adaptive	γδ T
MO.6CposIIpos.BL	0.662323	0.983293	0.979633	0.89 - 1.07	Innate	Mon
DC.103pos11Bneg.LULN	0.664823	0.983293	0.97325	0.86 - 1.10	Innate	DC
NK.B2Mneg.SP	0.66825	0.983293	1.02842	0.90 - 1.17	Innate	NK
ST.31neg38neg44neg.SLN	0.668656	0.983293	1.00882	0.97 - 1.05	Stromal	Stromal
FI.SK	0.673858	0.983293	1.00854	0.97 - 1.05	Stromal	Stromal
B.T1.SP	0.683767	0.983293	1.05476	0.82 - 1.36	Adaptive	B
T.8NVE.MLN	0.685597	0.983293	1.0238	0.91 - 1.15	Adaptive	CD8 Nve
B.GC.SP	0.687986	0.983293	0.981876	0.90 - 1.07	Adaptive	B
FI.MTS15pos.TH	0.693138	0.983293	1.00772	0.97 - 1.05	Stromal	Stromal
DC.8neg4neg11Bpos.SLN	0.693144	0.983293	0.972933	0.85 - 1.12	Innate	CD11b My
CLP	0.693758	0.983293	0.976366	0.87 - 1.10	Dedifferentiated	Dev B
T.4FP3neg.SP	0.693812	0.983293	0.977803	0.87 - 1.09	Adaptive	CD4 Nve
FRC.MLN	0.700049	0.983293	1.00816	0.97 - 1.05	Stromal	Stromal
MATTGD.VG3.E17.TH	0.70031	0.983293	1.02019	0.92 - 1.13	Adaptive	γδ T
BEC.MLN	0.703765	0.983293	1.01273	0.95 - 1.08	Stromal	Stromal
FRC.SLN	0.720601	0.983293	1.00719	0.97 - 1.05	Stromal	Stromal
GN.ARTH.SYNF	0.721311	0.983293	1.00954	0.96 - 1.06	Innate	CD11b My
T.DN3neg4.TH	0.73002	0.983293	0.991443	0.94 - 1.04	Dedifferentiated	Dev T
NKT.44posNK1.1neg.TH	0.731428	0.983293	0.984074	0.90 - 1.08	Dedifferentiated	Dev T
DC2.LN	0.737047	0.983293	0.989291	0.93 - 1.05	Innate	CD11b My
DC.LC.SK	0.739443	0.983293	0.986395	0.91 - 1.07	Innate	CD11b My
GN.URAC.PC	0.740029	0.983293	1.01053	0.95 - 1.08	Innate	CD11b My
DC.103neg11Bpos24neg.LU	0.743301	0.983293	1.01105	0.95 - 1.08	Innate	CD11b My
LEC.MLN	0.748301	0.983293	1.00976	0.95 - 1.07	Stromal	Stromal
DC6.LN	0.75183	0.983293	1.02036	0.90 - 1.16	Innate	CD11b My
MATTGD.VG2pos.TH	0.751844	0.983293	0.976088	0.84 - 1.13	Adaptive	γδ T
T.DN3B.TH	0.766525	0.983293	1.01036	0.94 - 1.08	Dedifferentiated	Dev T
PREB.FRD.BM	0.766798	0.983293	1.02275	0.88 - 1.19	Dedifferentiated	Dev B
MF.MEDL.SLN	0.776202	0.983293	1.00632	0.96 - 1.05	Innate	CD11b My
B.FO.PC	0.77698	0.983293	1.02227	0.88 - 1.19	Adaptive	B
T.DN1neg2.TH	0.782674	0.983293	1.01851	0.89 - 1.16	Dedifferentiated	Dev T
DC.8neg4neg11Bpos.MLN	0.787736	0.983293	1.01749	0.90 - 1.15	Innate	CD11b My
T.ISP.TH	0.788366	0.983293	0.994046	0.95 - 1.04	Dedifferentiated	Dev T
TGD.VG5pos.ACT.IEL.	0.791396	0.983293	0.980544	0.85 - 1.13	Adaptive	γδ T
MF.BM	0.793718	0.983293	0.995557	0.96 - 1.03	Innate	Mac
T.4NVE.MLN	0.79579	0.983293	0.985707	0.88 - 1.10	Adaptive	CD4 Nve
T.DN3A.TH	0.804409	0.983293	1.01825	0.88 - 1.17	Dedifferentiated	Dev T
TGD.VG3pos24AHI.E17.TH	0.805143	0.983293	1.01361	0.91 - 1.13	Dedifferentiated	Dev T
DC4.MLN	0.805792	0.983293	0.980255	0.84 - 1.15	Innate	DC
IMMTGD.VG1posVD6pos.TH.B6	0.806879	0.983293	0.988636	0.90 - 1.08	Dedifferentiated	Dev T
MF.SBCAPS.SLN	0.815176	0.983293	1.00348	0.97 - 1.03	Innate	CD11b My
DC3.SP	0.821594	0.983293	0.992197	0.93 - 1.06	Innate	CD11b My
DC1.MLN	0.829553	0.983293	0.978731	0.80 - 1.19	Innate	DC
DC.103pos11Bneg.LV	0.834485	0.983293	0.987637	0.88 - 1.11	Innate	DC
T.8EFF.SP.OT1.D45VSV	0.837382	0.983293	1.01424	0.89 - 1.16	Adaptive	CD8 Mem
T.DN2B.TH	0.840122	0.983293	0.992143	0.92 - 1.07	Dedifferentiated	Dev T
TGD.VG5pos.ACT.IEL	0.844028	0.983293	0.986005	0.86 - 1.13	Adaptive	γδ T
MO.6CnegIIpos.BL	0.847461	0.983293	0.994422	0.94 - 1.05	Innate	Mon
DC1.LN	0.850388	0.983293	1.01438	0.87 - 1.18	Innate	DC
DC.11CLOSER.SALM3.SI	0.852703	0.983293	1.00749	0.93 - 1.09	Innate	CD11b My
DC.103neg11Bpos24pos.LU	0.857137	0.983293	0.992644	0.92 - 1.08	Innate	CD11b My
BEC.SLN	0.858174	0.983293	1.00596	0.94 - 1.07	Stromal	Stromal
DC.8neg4neg11Bneg.SLN	0.860069	0.983293	1.01552	0.86 - 1.21	Innate	DC
T.8MEM.SP.OT1.D100.LISOVA	0.862377	0.983293	0.985784	0.84 - 1.16	Adaptive	CD8 Mem
T.8EFF.SP.OT1.D6LISO	0.862673	0.983293	0.995044	0.94 - 1.05	Adaptive	CD8 Eff
MICROGLIA.CNS	0.865443	0.983293	0.994555	0.93 - 1.06	Innate	CD11b My
DC.103neg11Bpos.LULN	0.865576	0.983293	0.991574	0.90 - 1.09	Innate	CD11b My
MO.6CposIIneg.BM	0.865761	0.983293	0.995786	0.95 - 1.05	Innate	Mon
DC2.MLN	0.87411	0.983293	0.992093	0.90 - 1.09	Innate	CD11b My
GN.BL	0.875853	0.983293	1.00376	0.96 - 1.05	Innate	CD11b My
PROB.FRBC.BM	0.876414	0.983293	1.00813	0.91 - 1.12	Dedifferentiated	Dev B
IMMTGD.VG2.E17.TH	0.884458	0.985742	1.00442	0.95 - 1.07	Dedifferentiated	Dev T
MO.6CposIIneg.LN	0.896761	0.985742	1.00457	0.94 - 1.08	Innate	Mon
PREB.FRC.BM	0.906647	0.985742	0.995677	0.93 - 1.07	Dedifferentiated	Dev B
DC3.MLN	0.909542	0.985742	0.990663	0.84 - 1.16	Innate	CD11b My
DC2.LU	0.915621	0.985742	0.994406	0.90 - 1.10	Innate	DC
NK.49CIneg.SP	0.91756	0.985742	1.00651	0.89 - 1.14	Innate	NK
T.8MEM.SP	0.930217	0.985742	1.00576	0.88 - 1.14	Adaptive	CD8 Mem
GN.BM	0.932478	0.985742	1.00339	0.93 - 1.09	Innate	CD11b My
B6.14W.LN.TR	0.934986	0.985742	1.00435	0.90 - 1.11	Adaptive	T-Reg
T.8NVE.LN	0.935562	0.985742	1.00402	0.91 - 1.11	Adaptive	CD8 Nve
NKT.4pos.SP	0.938038	0.985742	1.00217	0.95 - 1.06	Adaptive	NKT
T.8SP24neg.TH	0.942185	0.985742	0.996592	0.91 - 1.09	Dedifferentiated	Dev T
GN.ARTH.BM	0.942263	0.985742	1.00195	0.95 - 1.06	Innate	CD11b My
MF.169pos11CHI.SLN	0.944486	0.985742	1.00238	0.94 - 1.07	Innate	CD11b My
LEC.SLN	0.949964	0.985742	0.998167	0.94 - 1.06	Stromal	Stromal
T.8EFF.SP.OT1.24HR.LISOVA	0.953168	0.985742	0.997889	0.93 - 1.07	Adaptive	CD8 Eff
B.FRF.BM	0.957466	0.985742	1.0056	0.82 - 1.23	Dedifferentiated	Dev B
T.4FP3pos25pos.SP	0.962458	0.985742	1.00293	0.89 - 1.13	Adaptive	T-Reg
CD150negCD48neg.BM	0.963449	0.985742	0.996676	0.86 - 1.15	Dedifferentiated	Stem
T.DN4.TH	0.967343	0.985742	1.00117	0.95 - 1.06	Dedifferentiated	Dev T
T.8EFF.SP.OT1.D6.LISOVA	0.968598	0.985742	1.00197	0.91 - 1.11	Adaptive	CD8 Eff
DC7.LN	0.976506	0.987837	0.997998	0.87 - 1.14	Innate	DC
DC.103neg11Bpos.LV	0.979247	0.987837	1.00101	0.93 - 1.08	Innate	CD11b My
T.DN2.TH	0.986083	0.990389	1.0008	0.91 - 1.09	Dedifferentiated	Dev T
T.8EFF.SP.OT1.D5.VSVOVA	0.996149	0.996149	0.999783	0.92 - 1.09	Adaptive	CD8 Eff

## Sheet: 7
Name	P-val	Adj. p-val	HR	95% CI	Type	Subtype
T.DPSM.TH	0.0190764	0.996897	0.943975	0.90 - 0.99	Dedifferentiated	Dev T
B.T1.SP	0.0773873	0.996897	0.877737	0.76 - 1.01	Adaptive	B
B.FO.PC	0.0802198	0.996897	0.908897	0.82 - 1.01	Adaptive	B
DC.103pos11Bneg.SALM3.SI	0.0976075	0.996897	1.07125	0.99 - 1.16	Innate	DC
MATTGD.VG2pos.TH	0.0991084	0.996897	0.910336	0.81 - 1.02	Adaptive	γδ T
T.8NVE.SP	0.0992553	0.996897	0.970259	0.94 - 1.01	Adaptive	CD8 Nve
T.4.LN.BDC	0.112526	0.996897	0.967823	0.93 - 1.01	Adaptive	Th
TGD.VG2pos.SP.TCRBKO	0.112702	0.996897	0.977959	0.95 - 1.01	Adaptive	γδ T
T.DP.TH	0.120341	0.996897	0.974406	0.94 - 1.01	Dedifferentiated	Dev T
NKT.4neg.LV	0.122021	0.996897	0.951238	0.89 - 1.01	Adaptive	NKT
T.DP69pos.TH	0.125476	0.996897	0.962586	0.92 - 1.01	Dedifferentiated	Dev T
TGD.VG2neg.SP	0.13584	0.996897	0.976505	0.95 - 1.01	Adaptive	γδ T
DC.8neg.TH	0.139164	0.996897	1.052	0.98 - 1.13	Innate	DC
T.8EFF.SP.OT1.D15.LISOVA	0.141413	0.996897	0.947276	0.88 - 1.02	Adaptive	CD8 Eff
T.4NVE.MLN	0.142906	0.996897	0.966956	0.92 - 1.01	Adaptive	CD4 Nve
DC.103pos.11Bneg.POLYIC.LU	0.144699	0.996897	1.04951	0.98 - 1.12	Innate	DC
T.8NVE.LN	0.144861	0.996897	0.944814	0.88 - 1.02	Adaptive	CD8 Nve
T.8NVE.MLN	0.147784	0.996897	0.960119	0.91 - 1.01	Adaptive	CD8 Nve
B.T2.SP	0.152636	0.996897	0.915257	0.81 - 1.03	Adaptive	B
TGD.VG2pos.ACT.SP	0.155934	0.996897	0.978732	0.95 - 1.01	Adaptive	γδ T
T.4.PLN.BDC	0.167552	0.996897	0.96281	0.91 - 1.02	Adaptive	Th
B.FO.LN	0.168624	0.996897	0.919619	0.82 - 1.04	Adaptive	B
T.4pos8INT.TH	0.170484	0.996897	0.951384	0.89 - 1.02	Dedifferentiated	Dev T
T.DN1neg2.TH	0.173389	0.996897	0.961283	0.91 - 1.02	Dedifferentiated	Dev T
TGD.VG2neg.SP.TCRBKO	0.175313	0.996897	0.985468	0.96 - 1.01	Adaptive	γδ T
DC.8pos.TH	0.175889	0.996897	1.05405	0.98 - 1.14	Innate	DC
B.FRF.BM	0.176672	0.996897	0.905327	0.78 - 1.05	Dedifferentiated	Dev B
T.4FP3pos25pos.SP	0.187802	0.996897	0.965855	0.92 - 1.02	Adaptive	T-Reg
MF.MEDL.SLN	0.197326	0.996897	1.02784	0.99 - 1.07	Innate	CD11b My
B.T3.SP	0.206408	0.996897	0.934498	0.84 - 1.04	Adaptive	B
T.4NVE.LN	0.2101	0.996897	0.951419	0.88 - 1.03	Adaptive	CD4 Nve
B.FO.MLN	0.215747	0.996897	0.897398	0.76 - 1.07	Adaptive	B
DC.103CLOSER.SI	0.231884	0.996897	1.03206	0.98 - 1.09	Innate	CD11b My
MF.169pos11CHI.SLN	0.232504	0.996897	1.03674	0.98 - 1.10	Innate	CD11b My
T.4MEM.LN	0.241846	0.996897	0.951168	0.87 - 1.03	Adaptive	CD4 Mem
T.4FP3neg.SP	0.244838	0.996897	0.969846	0.92 - 1.02	Adaptive	CD4 Nve
DC.103neg11Bpos.LV	0.251274	0.996897	1.03732	0.97 - 1.10	Innate	CD11b My
DC.103neg11BposF4neg80LO.KD	0.251629	0.996897	1.05801	0.96 - 1.17	Innate	CD11b My
B6SPLFO	0.252973	0.996897	0.933488	0.83 - 1.05	Adaptive	B
DC.103pos11Bneg.SI	0.253234	0.996897	1.04197	0.97 - 1.12	Innate	DC
PROB.FRA.BM	0.253817	0.996897	1.06577	0.96 - 1.19	Dedifferentiated	Dev B
B.FRE.BM	0.254043	0.996897	0.933359	0.83 - 1.05	Dedifferentiated	Dev B
DC.11CLOSER.SI	0.268876	0.996897	1.03199	0.98 - 1.09	Innate	CD11b My
DC1.SP	0.271319	0.996897	1.0531	0.96 - 1.15	Innate	DC
T.8MEM.SP.OT1.D100.LISOVA	0.272888	0.996897	0.939417	0.84 - 1.05	Adaptive	CD8 Mem
B1B.PC	0.289405	0.996897	0.924276	0.80 - 1.07	Adaptive	B
B1A.PC	0.292291	0.996897	0.920133	0.79 - 1.07	Adaptive	B
T.ETP.TH	0.300303	0.996897	0.95479	0.87 - 1.04	Dedifferentiated	Dev T
DC.103neg.11Bpos.POLYIC.LU	0.304139	0.996897	1.02946	0.97 - 1.09	Innate	CD11b My
DC.8neg4neg11Bneg.MLN	0.304952	0.996897	1.03872	0.97 - 1.12	Innate	DC
TGD.VG5neg.IEL	0.30537	0.996897	0.931804	0.81 - 1.07	Adaptive	γδ T
DC.103pos11Bpos.SI	0.317796	0.996897	1.03257	0.97 - 1.10	Innate	CD11b My
DC.8neg4neg11Bneg.SP	0.326083	0.996897	1.04235	0.96 - 1.13	Innate	DC
NK.MCMV7	0.327076	0.996897	1.04694	0.96 - 1.15	Innate	NK
T.4SP24INT.TH	0.32888	0.996897	0.96191	0.89 - 1.04	Dedifferentiated	Dev T
DC.103pos11Bpos.SALM3.SI	0.330307	0.996897	1.02816	0.97 - 1.09	Innate	CD11b My
DC8.LN	0.330365	0.996897	1.03238	0.97 - 1.10	Innate	CD11b My
DC.103neg11Bpos.SI	0.337391	0.996897	1.02979	0.97 - 1.09	Innate	CD11b My
IMMTGD.VG1posVD6pos.TH.B6	0.339485	0.996897	1.05096	0.95 - 1.16	Dedifferentiated	Dev T
TGD.VG5pos24AHI.TH	0.348144	0.996897	1.04863	0.95 - 1.16	Dedifferentiated	Dev T
GN.ARTH.BM	0.349829	0.996897	1.02128	0.98 - 1.07	Innate	CD11b My
FI.SK	0.35053	0.996897	0.983288	0.95 - 1.02	Stromal	Stromal
T.DN3A.TH	0.359111	0.996897	0.97949	0.94 - 1.02	Dedifferentiated	Dev T
T.8EFF.SP.OT1.D10.LISOVA	0.362815	0.996897	0.962213	0.89 - 1.05	Adaptive	CD8 Eff
T.8EFF.SP.OT1.D45VSV	0.366001	0.996897	0.953816	0.86 - 1.06	Adaptive	CD8 Mem
DC2.LU	0.369206	0.996897	1.03483	0.96 - 1.12	Innate	DC
T.8EFF.SP.OT1.D15LIS	0.372133	0.996897	0.965707	0.89 - 1.04	Adaptive	CD8 Eff
T.4.PA.BDC	0.373008	0.996897	0.969371	0.91 - 1.04	Adaptive	Th
DC.11CLOSER.SALM3.SI	0.373958	0.996897	1.02724	0.97 - 1.09	Innate	CD11b My
DC.103neg11Bpos24pos.LU	0.386134	0.996897	1.0307	0.96 - 1.10	Innate	CD11b My
IMMTGD.VG1pos.TH.B6	0.391267	0.996897	1.03612	0.96 - 1.12	Dedifferentiated	Dev T
MF.SBCAPS.SLN	0.394623	0.996897	1.01125	0.99 - 1.04	Innate	CD11b My
DC.103neg11Bpos.SALM3.SI	0.395205	0.996897	1.02544	0.97 - 1.09	Innate	CD11b My
T.8EFF.SP.OT1.D15.VSVOVA	0.401863	0.996897	0.965442	0.89 - 1.05	Adaptive	CD8 Eff
GN.BM	0.405617	0.996897	1.02823	0.96 - 1.10	Innate	CD11b My
DC.103neg11Bpos24neg.LU	0.406157	0.996897	1.02714	0.96 - 1.09	Innate	CD11b My
MF.RP.SP	0.40754	0.996897	1.03375	0.96 - 1.12	Innate	Mac
T.8EFF.SP.OT1.D8.VSVOVA	0.414365	0.996897	0.970423	0.90 - 1.04	Adaptive	CD8 Eff
DC.8neg4neg11Bpos.SLN	0.415424	0.996897	1.04143	0.94 - 1.15	Innate	CD11b My
NK.49Hneg.SP	0.419648	0.996897	0.954566	0.85 - 1.07	Innate	NK
B.MZ.SP	0.42442	0.996897	0.93389	0.79 - 1.10	Adaptive	B
TGD.VG2neg.ACT.SP	0.424595	0.996897	0.984573	0.95 - 1.02	Adaptive	γδ T
MO.6CnegIIINT.BL	0.424693	0.996897	1.0295	0.96 - 1.11	Innate	Mon
DC2.SP	0.438531	0.996897	1.03827	0.94 - 1.14	Innate	CD11b My
MATTGD.VG1posVD6pos.TH.B6	0.443749	0.996897	1.05305	0.92 - 1.20	Adaptive	γδ T
LEC.SLN	0.456514	0.996897	0.978882	0.93 - 1.04	Stromal	Stromal
NK.DAP12neg.SP	0.457234	0.996897	0.949162	0.83 - 1.09	Innate	NK
DC4.MLN	0.464017	0.996897	1.04195	0.93 - 1.16	Innate	DC
T.8EFF.SP.OT1.D5.VSVOVA	0.466586	0.996897	1.03187	0.95 - 1.12	Adaptive	CD8 Eff
T.8MEM.SP.OT1.D106.VSVOVA	0.466777	0.996897	0.974593	0.91 - 1.04	Adaptive	CD8 Mem
DC.103pos11Bneg.LU	0.467651	0.996897	1.03537	0.94 - 1.14	Innate	DC
IMMTGD.VG2.E17.TH	0.470314	0.996897	1.02601	0.96 - 1.10	Dedifferentiated	Dev T
DC.103neg11Bpos.LULN	0.471818	0.996897	1.02309	0.96 - 1.09	Innate	CD11b My
T.4SP69pos.TH	0.475211	0.996897	0.971421	0.90 - 1.05	Dedifferentiated	Dev T
FI.MTS15pos.TH	0.482431	0.996897	0.984993	0.94 - 1.03	Stromal	Stromal
DC.IIpos480LO.PC	0.482524	0.996897	1.0247	0.96 - 1.10	Innate	Mac
FRC.MLN	0.492096	0.996897	0.988929	0.96 - 1.02	Stromal	Stromal
NKT.44negNK1.1neg.TH	0.493712	0.996897	1.04418	0.92 - 1.18	Dedifferentiated	Dev T
T.DN2.TH	0.501409	0.996897	0.97617	0.91 - 1.05	Dedifferentiated	Dev T
T.8EFF.SP.OT1.D8.LISOVA	0.507005	0.996897	0.964873	0.87 - 1.07	Adaptive	CD8 Eff
T.8MEM.SP	0.513632	0.996897	0.972682	0.90 - 1.06	Adaptive	CD8 Mem
NKT.44posNK1.1pos.TH	0.516623	0.996897	0.972855	0.90 - 1.06	Dedifferentiated	Dev T
IMMTGD.VG2pos.TH	0.526183	0.996897	0.984683	0.94 - 1.03	Dedifferentiated	Dev T
T.4INT8pos.TH	0.527402	0.996897	0.982274	0.93 - 1.04	Dedifferentiated	Dev T
T.8EFF.SP.OT1.48HR.LISOVA	0.530531	0.996897	1.02016	0.96 - 1.09	Adaptive	CD8 Eff
MF.THIO5.IIpos480INT.PC	0.530598	0.996897	1.02069	0.96 - 1.09	Innate	Mac
PREB.FRD.FL	0.531951	0.996897	1.02696	0.94 - 1.12	Dedifferentiated	Dev B
NK.SP	0.531966	0.996897	0.972246	0.89 - 1.06	Innate	NK
MATTGD.VG3.E17.TH	0.532069	0.996897	1.02916	0.94 - 1.13	Adaptive	γδ T
DC.103pos11Bneg.LV	0.532634	0.996897	1.02541	0.95 - 1.11	Innate	DC
T.8EFF.SP.OT1.D6.LISOVA	0.54318	0.996897	1.02917	0.94 - 1.13	Adaptive	CD8 Eff
PROB.FRA.FL	0.548944	0.996897	1.02075	0.95 - 1.09	Dedifferentiated	Dev B
DC1.MLN	0.555655	0.996897	1.03387	0.93 - 1.15	Innate	DC
FRC.SLN	0.555766	0.996897	0.98958	0.96 - 1.02	Stromal	Stromal
PROB.CLP.FL	0.556671	0.996897	1.01978	0.96 - 1.09	Dedifferentiated	Dev B
MATTGD.VG1pos.TH.B6	0.556707	0.996897	1.02174	0.95 - 1.10	Adaptive	γδ T
SC.CDP.BM	0.560827	0.996897	1.02442	0.94 - 1.11	Dedifferentiated	Stem
DC.8neg4neg11Bneg.SLN	0.566627	0.996897	1.03848	0.91 - 1.18	Innate	DC
MO.6CposIIneg.LN	0.570292	0.996897	1.01555	0.96 - 1.07	Innate	Mon
MF.THIO5.IIneg480HI.PC	0.570459	0.996897	1.01839	0.96 - 1.08	Innate	Mac
DC3.MLN	0.578428	0.996897	1.02906	0.93 - 1.14	Innate	CD11b My
MLP.BM	0.581702	0.996897	0.977292	0.90 - 1.06	Dedifferentiated	Stem
DC1.LN	0.585925	0.996897	1.03064	0.92 - 1.15	Innate	DC
MO.6CnegIIpos.BL	0.59552	0.996897	1.01683	0.96 - 1.08	Innate	Mon
DC.LC.SK	0.601126	0.996897	1.01722	0.95 - 1.08	Innate	CD11b My
T.8EFF.SP.OT1.24HR.LISOVA	0.603566	0.996897	1.0197	0.95 - 1.10	Adaptive	CD8 Eff
PROB.CLP.BM	0.61823	0.996897	1.02638	0.93 - 1.14	Dedifferentiated	Dev B
LEC.MLN	0.620932	0.996897	0.986088	0.93 - 1.04	Stromal	Stromal
BEC.SLN	0.623449	0.996897	0.985538	0.93 - 1.04	Stromal	Stromal
TGD.VG5neg.ACT.IEL	0.624787	0.996897	0.963481	0.83 - 1.12	Adaptive	γδ T
T.8EFF.SP.OT1.D8LISO	0.627205	0.996897	1.02398	0.93 - 1.13	Adaptive	CD8 Eff
DC9.LN	0.632076	0.996897	1.02851	0.92 - 1.15	Innate	DC
T.DN2neg3.TH	0.636802	0.996897	0.987655	0.94 - 1.04	Dedifferentiated	Dev T
TGD.VG5pos.IEL.	0.639379	0.996897	0.98368	0.92 - 1.05	Adaptive	γδ T
NK.B2Mneg.SP	0.641655	0.996897	0.971717	0.86 - 1.10	Innate	NK
TGD.VG2pos.SP	0.644427	0.996897	0.97452	0.87 - 1.09	Adaptive	γδ T
T.4MEM44H62L.LN	0.651186	0.996897	0.974071	0.87 - 1.09	Adaptive	CD4 Mem
MF.IIneg480HI.PC	0.652026	0.996897	1.01684	0.95 - 1.09	Innate	Mac
MF.THIO5.IIpos480LO.PC	0.652836	0.996897	1.01696	0.95 - 1.09	Innate	Mac
NKT.44posNK1.1neg.TH	0.658596	0.996897	1.0235	0.92 - 1.13	Dedifferentiated	Dev T
T.8EFF.SP.OT1.D6.VSVOVA	0.663397	0.996897	1.02271	0.92 - 1.13	Adaptive	CD8 Eff
PROB.FRBC.BM	0.665009	0.996897	1.0207	0.93 - 1.12	Dedifferentiated	Dev B
GN.BL	0.667893	0.996897	1.00905	0.97 - 1.05	Innate	CD11b My
T.8SP69pos.TH	0.672477	0.996897	0.983873	0.91 - 1.06	Dedifferentiated	Dev T
MO.6CposIIpos.BL	0.678016	0.996897	1.01532	0.94 - 1.09	Innate	Mon
NKT.4pos.LV	0.679158	0.996897	0.973853	0.86 - 1.10	Adaptive	NKT
NKT.4pos.SP	0.682715	0.996897	0.992045	0.95 - 1.03	Adaptive	NKT
BEC.MLN	0.692129	0.996897	0.989125	0.94 - 1.04	Stromal	Stromal
MF.THIO5.IIneg480INT.PC	0.701403	0.996897	1.01324	0.95 - 1.08	Innate	Mac
T.DN2A.TH	0.703158	0.996897	0.984343	0.91 - 1.07	Dedifferentiated	Dev T
T.8SP24INT.TH	0.70532	0.996897	0.985167	0.91 - 1.06	Dedifferentiated	Dev T
B614WLNTREG	0.70612	0.996897	0.990263	0.94 - 1.04	Adaptive	T-Reg
CD150negCD48neg.FL	0.712106	0.996897	1.00906	0.96 - 1.06	Dedifferentiated	Stem
T.DN3B.TH	0.712741	0.996897	0.991618	0.95 - 1.04	Dedifferentiated	Dev T
TGD.VG3pos24AHI.E17.TH	0.713518	0.996897	1.00865	0.96 - 1.06	Dedifferentiated	Dev T
MO.6CposIIneg.BM	0.713886	0.996897	1.00665	0.97 - 1.04	Innate	Mon
NKT.4neg.SP	0.715268	0.996897	0.980315	0.88 - 1.09	Adaptive	NKT
TGD.SP	0.715526	0.996897	1.01115	0.95 - 1.07	Adaptive	γδ T
GMP.BM	0.725717	0.996897	0.995238	0.97 - 1.02	Dedifferentiated	Stem
TGD.TH	0.729071	0.996897	1.01612	0.93 - 1.11	Dedifferentiated	Dev T
NK.Hpos.MCMV7.SP	0.731347	0.996897	0.98293	0.89 - 1.08	Innate	NK
LTHSC.BM	0.73177	0.996897	0.985268	0.91 - 1.07	Dedifferentiated	Stem
T.8MEM.LN	0.731951	0.996897	0.993489	0.96 - 1.03	Adaptive	CD8 Mem
SC.LT34F.BM	0.732297	0.996897	0.992474	0.95 - 1.04	Dedifferentiated	Stem
DC.103pos11Bneg.LULN	0.739941	0.996897	1.01892	0.91 - 1.14	Innate	DC
DC.8neg4neg11Bpos.MLN	0.740103	0.996897	1.01617	0.92 - 1.12	Innate	CD11b My
SC.MDP.BM	0.741852	0.996897	1.01114	0.95 - 1.08	Dedifferentiated	Stem
T.4MEM44H62L.SP	0.742584	0.996897	0.980137	0.87 - 1.10	Adaptive	CD4 Mem
ST.31neg38neg44neg.SLN	0.747973	0.996897	0.994098	0.96 - 1.03	Stromal	Stromal
CLP	0.753567	0.996897	1.0162	0.92 - 1.12	Dedifferentiated	Dev B
FRA	0.758358	0.996897	1.01334	0.93 - 1.10	Dedifferentiated	Dev B
B6.14W.LN.TR	0.762462	0.996897	0.987073	0.91 - 1.07	Adaptive	T-Reg
MO.6CnegIIneg.BL	0.770533	0.996897	1.01239	0.93 - 1.10	Innate	Mon
T.4SP24neg.TH	0.776401	0.996897	0.988082	0.91 - 1.07	Dedifferentiated	Dev T
T.4MEM.SP	0.779165	0.996897	1.01489	0.92 - 1.13	Adaptive	CD4 Mem
B6.14W.ABD.TR	0.791752	0.996897	0.98486	0.88 - 1.10	Adaptive	T-Reg
T.8MEM.SP.OT1.D45.LISOVA	0.794888	0.996897	0.982425	0.86 - 1.12	Adaptive	CD8 Mem
T.4NVE.SP	0.795308	0.996897	0.986327	0.89 - 1.09	Adaptive	CD4 Nve
MICROGLIA.CNS	0.799799	0.996897	1.0069	0.95 - 1.06	Innate	CD11b My
DC.PDC.8pos.SLN	0.800431	0.996897	1.01947	0.88 - 1.18	Innate	pDC
T.DN2B.TH	0.808834	0.996897	0.989902	0.91 - 1.07	Dedifferentiated	Dev T
T.8EFF.SP.OT1.12HR.LISOVA	0.812661	0.996897	0.992103	0.93 - 1.06	Adaptive	CD8 Eff
B.GC.SP	0.816863	0.996897	1.01104	0.92 - 1.11	Adaptive	B
NK.Hpos.MCMV1.SP	0.817995	0.996897	1.00612	0.96 - 1.06	Innate	NK
T.8NVE.PP	0.825475	0.996897	0.995472	0.96 - 1.04	Adaptive	CD8 Nve
MO.6CposIIneg.BL	0.839348	0.996897	1.00877	0.93 - 1.10	Innate	Mon
T.8EFF.SP.OT1.D6LISO	0.845759	0.996897	1.00542	0.95 - 1.06	Adaptive	CD8 Eff
DC7.LN	0.848676	0.996897	1.01315	0.89 - 1.16	Innate	DC
MLP.FL	0.84967	0.996897	1.00633	0.94 - 1.07	Dedifferentiated	Stem
DC2.MLN	0.853625	0.996897	1.008	0.93 - 1.10	Innate	CD11b My
T.DN4.TH	0.8595	0.996897	0.99585	0.95 - 1.04	Dedifferentiated	Dev T
DC6.LN	0.85998	0.996897	1.01029	0.90 - 1.13	Innate	CD11b My
T.8EFF.SP.OT1.D10LIS	0.862696	0.996897	0.990747	0.89 - 1.10	Adaptive	CD8 Eff
DC.PDC.8pos.SP	0.864408	0.996897	1.01149	0.89 - 1.15	Innate	pDC
TGD.VG5pos.ACT.IEL.	0.873457	0.996897	0.990522	0.88 - 1.11	Adaptive	γδ T
MO.6CnegIIneg.BM	0.874325	0.996897	1.00306	0.97 - 1.04	Innate	Mon
T.DPBL.TH	0.876299	0.996897	0.996465	0.95 - 1.04	Dedifferentiated	Dev T
SC.ST34F.BM	0.876832	0.996897	1.00506	0.94 - 1.07	Dedifferentiated	Stem
T.8NVE.SP.OT1	0.880476	0.996897	0.9914	0.89 - 1.11	Adaptive	CD8 Nve
GN.ARTH.SYNF	0.882245	0.996897	0.996432	0.95 - 1.04	Innate	CD11b My
SC.MPP34F.BM	0.885332	0.996897	1.00524	0.94 - 1.08	Dedifferentiated	Stem
T.4NVE.PP	0.886503	0.996897	0.993458	0.91 - 1.09	Adaptive	CD4 Nve
CD150negCD48neg.BM	0.887406	0.996897	0.994076	0.92 - 1.08	Dedifferentiated	Stem
T.8SP24neg.TH	0.893218	0.996897	0.995418	0.93 - 1.06	Dedifferentiated	Dev T
DC3.SP	0.896177	0.996897	1.00411	0.94 - 1.07	Innate	CD11b My
T.ISP.TH	0.904265	0.996897	0.996935	0.95 - 1.05	Dedifferentiated	Dev T
B614WABDTREG	0.904566	0.996897	1.00539	0.92 - 1.10	Adaptive	T-Reg
T.DN3neg4.TH	0.905213	0.996897	0.997053	0.95 - 1.05	Dedifferentiated	Dev T
NK.49CIneg.SP	0.911082	0.996897	1.00496	0.92 - 1.10	Innate	NK
NK.49Hpos.SP	0.912066	0.996897	1.00794	0.88 - 1.16	Innate	NK
NK.HposMCMV1	0.924092	0.996897	1.00411	0.92 - 1.09	Innate	NK
EP.MECHI.TH	0.932375	0.996897	0.997842	0.95 - 1.05	Stromal	Stromal
PREB.FRD.BM	0.934077	0.996897	1.00434	0.91 - 1.11	Dedifferentiated	Dev B
DC2.LN	0.934289	0.996897	1.00289	0.94 - 1.07	Innate	CD11b My
MF.BM	0.937019	0.996897	0.999106	0.98 - 1.02	Innate	Mac
PREB.FRC.BM	0.947277	0.996897	1.00225	0.94 - 1.07	Dedifferentiated	Dev B
PROB.FRBC.FL	0.948389	0.996897	1.00221	0.94 - 1.07	Dedifferentiated	Dev B
GN.THIO.PC	0.961562	0.996897	0.998548	0.94 - 1.06	Innate	CD11b My
LTHSC.FL	0.962172	0.996897	0.998117	0.92 - 1.08	Dedifferentiated	Stem
B1A.SP	0.962621	0.996897	1.00338	0.87 - 1.16	Adaptive	B
DC.PDC.8neg.SP	0.968048	0.996897	0.997387	0.88 - 1.13	Innate	pDC
MF.LU	0.974722	0.996897	0.998878	0.93 - 1.07	Innate	Mac
GN.URAC.PC	0.97866	0.996897	0.999276	0.95 - 1.05	Innate	CD11b My
SC.MEP.BM	0.983863	0.996897	1.00056	0.95 - 1.06	Dedifferentiated	Stem
NK.49CIpos.SP	0.988892	0.996897	0.999334	0.91 - 1.10	Innate	NK
SC.CMP.BM.DR	0.989906	0.996897	0.999538	0.93 - 1.07	Dedifferentiated	Stem
B.FRE.FL	0.993251	0.996897	0.999482	0.89 - 1.13	Adaptive	B
TGD.VG5pos.ACT.IEL	0.994401	0.996897	1.00051	0.87 - 1.15	Adaptive	γδ T
NK.DAP10neg.SP	0.99603	0.996897	0.999766	0.91 - 1.10	Innate	NK
DC.PDC.8pos.MLN	0.996897	0.996897	1.00032	0.85 - 1.17	Innate	pDC

## Sheet: 8
Name	P-val	Adj. p-val	HR	95% CI	Type	Subtype
NK.MCMV7	0.000741841	0.0873962	0.810403	0.72 - 0.92	Innate	NK
MATTGD.VG1pos.TH.B6	0.000759967	0.0873962	0.943174	0.91 - 0.98	Adaptive	γδ T
NK.DAP10neg.SP	0.00131951	0.101163	0.811179	0.71 - 0.92	Innate	NK
NK.49CIneg.SP	0.00291615	0.129382	0.880213	0.81 - 0.96	Innate	NK
NK.49Hpos.SP	0.0033294	0.129382	0.849501	0.76 - 0.95	Innate	NK
NK.49Hneg.SP	0.00337518	0.129382	0.894656	0.83 - 0.96	Innate	NK
NK.49CIpos.SP	0.00994172	0.326657	0.917133	0.86 - 0.98	Innate	NK
FI.SK	0.0203914	0.445046	0.966973	0.94 - 0.99	Stromal	Stromal
T.8NVE.PP	0.0215044	0.445046	0.966252	0.94 - 0.99	Adaptive	CD8 Nve
TGD.VG5neg.IEL	0.0228583	0.445046	0.897567	0.82 - 0.99	Adaptive	γδ T
DC.8neg.TH	0.0234412	0.445046	1.06841	1.01 - 1.13	Innate	DC
NK.SP	0.0285964	0.445046	0.935389	0.88 - 0.99	Innate	NK
NK.B2Mneg.SP	0.0306712	0.445046	0.903889	0.82 - 0.99	Innate	NK
TGD.VG2pos.SP	0.0317749	0.445046	0.896999	0.81 - 0.99	Adaptive	γδ T
FI.MTS15pos.TH	0.0320724	0.445046	0.964181	0.93 - 1.00	Stromal	Stromal
FRC.MLN	0.033609	0.445046	0.970707	0.94 - 1.00	Stromal	Stromal
T.8MEM.SP.OT1.D106.VSVOVA	0.0357569	0.445046	0.948055	0.90 - 1.00	Adaptive	CD8 Mem
FRC.SLN	0.0378665	0.445046	0.969497	0.94 - 1.00	Stromal	Stromal
ST.31neg38neg44neg.SLN	0.0385131	0.445046	0.968818	0.94 - 1.00	Stromal	Stromal
T.8MEM.LN	0.040114	0.445046	0.96982	0.94 - 1.00	Adaptive	CD8 Mem
T.8EFF.SP.OT1.D15.LISOVA	0.0406346	0.445046	0.942627	0.89 - 1.00	Adaptive	CD8 Eff
MF.SBCAPS.SLN	0.0428135	0.447595	0.98307	0.97 - 1.00	Innate	CD11b My
NKT.4pos.SP	0.0479676	0.479676	0.971908	0.94 - 1.00	Adaptive	NKT
T.8MEM.SP.OT1.D45.LISOVA	0.0506712	0.485599	0.905569	0.82 - 1.00	Adaptive	CD8 Mem
T.8NVE.SP	0.057749	0.531291	0.969552	0.94 - 1.00	Adaptive	CD8 Nve
NK.DAP12neg.SP	0.0607801	0.535688	0.910007	0.82 - 1.00	Innate	NK
TGD.SP	0.0628852	0.535688	0.973238	0.95 - 1.00	Adaptive	γδ T
DC.8pos.TH	0.0688546	0.565592	1.05967	1.00 - 1.13	Innate	DC
DC.103neg11BposF4neg80LO.KD	0.0745855	0.59154	1.07283	0.99 - 1.16	Innate	CD11b My
T.ETP.TH	0.0895116	0.673573	1.07406	0.99 - 1.17	Dedifferentiated	Dev T
BEC.SLN	0.0907859	0.673573	0.958378	0.91 - 1.01	Stromal	Stromal
MATTGD.VG2pos.TH	0.106527	0.746783	0.929466	0.85 - 1.02	Adaptive	γδ T
CD150negCD48neg.BM	0.109898	0.746783	1.06033	0.99 - 1.14	Dedifferentiated	Stem
CLP	0.119752	0.746783	1.05301	0.99 - 1.12	Dedifferentiated	Dev B
DC.103pos11Bneg.LULN	0.119761	0.746783	0.932952	0.85 - 1.02	Innate	DC
T.8EFF.SP.OT1.D8.LISOVA	0.124882	0.746783	0.929864	0.85 - 1.02	Adaptive	CD8 Eff
B614WABDTREG	0.126584	0.746783	0.939506	0.87 - 1.02	Adaptive	T-Reg
LTHSC.BM	0.128916	0.746783	1.07389	0.98 - 1.18	Dedifferentiated	Stem
BEC.MLN	0.129247	0.746783	0.964188	0.92 - 1.01	Stromal	Stromal
LEC.SLN	0.129875	0.746783	0.968175	0.93 - 1.01	Stromal	Stromal
T.DN2neg3.TH	0.135356	0.75245	1.04827	0.99 - 1.12	Dedifferentiated	Dev T
T.DN2.TH	0.137404	0.75245	1.04562	0.99 - 1.11	Dedifferentiated	Dev T
DC9.LN	0.146337	0.769888	0.937216	0.86 - 1.02	Innate	DC
DC.PDC.8pos.SLN	0.147283	0.769888	0.928611	0.84 - 1.03	Innate	pDC
LEC.MLN	0.162481	0.813897	0.969347	0.93 - 1.01	Stromal	Stromal
TGD.VG2pos.SP.TCRBKO	0.162779	0.813897	0.980919	0.95 - 1.01	Adaptive	γδ T
T.8EFF.SP.OT1.D6LISO	0.169916	0.829357	1.02817	0.99 - 1.07	Adaptive	CD8 Eff
TGD.VG5pos.IEL.	0.173083	0.829357	0.953637	0.89 - 1.02	Adaptive	γδ T
NKT.4neg.LV	0.180947	0.832124	0.960579	0.91 - 1.02	Adaptive	NKT
MF.MEDL.SLN	0.183876	0.832124	0.981858	0.96 - 1.01	Innate	CD11b My
MATTGD.VG3.E17.TH	0.187257	0.832124	1.04067	0.98 - 1.10	Adaptive	γδ T
DC.PDC.8pos.MLN	0.201741	0.832124	0.931286	0.83 - 1.04	Innate	pDC
T.8EFF.SP.OT1.D45VSV	0.205609	0.832124	0.954915	0.89 - 1.03	Adaptive	CD8 Mem
T.8EFF.SP.OT1.D15LIS	0.206407	0.832124	0.961083	0.90 - 1.02	Adaptive	CD8 Eff
IMMTGD.VG2pos.TH	0.208229	0.832124	1.03561	0.98 - 1.09	Dedifferentiated	Dev T
SC.MDP.BM	0.212818	0.832124	1.03358	0.98 - 1.09	Dedifferentiated	Stem
MLP.BM	0.213689	0.832124	1.03939	0.98 - 1.10	Dedifferentiated	Stem
NK.Hpos.MCMV7.SP	0.215601	0.832124	0.949185	0.87 - 1.03	Innate	NK
B.FRE.FL	0.222616	0.832124	1.05246	0.97 - 1.14	Adaptive	B
DC.103neg11Bpos24neg.LU	0.227516	0.832124	0.971587	0.93 - 1.02	Innate	CD11b My
NKT.44posNK1.1pos.TH	0.22944	0.832124	0.953719	0.88 - 1.03	Dedifferentiated	Dev T
SC.ST34F.BM	0.232988	0.832124	1.03266	0.98 - 1.09	Dedifferentiated	Stem
T.DN3B.TH	0.233144	0.832124	1.0264	0.98 - 1.07	Dedifferentiated	Dev T
T.8EFF.SP.OT1.D10.LISOVA	0.237794	0.832124	0.959681	0.90 - 1.03	Adaptive	CD8 Eff
PROB.CLP.FL	0.23852	0.832124	1.02692	0.98 - 1.07	Dedifferentiated	Dev B
SC.MPP34F.BM	0.238783	0.832124	1.03278	0.98 - 1.09	Dedifferentiated	Stem
IMMTGD.VG2.E17.TH	0.242816	0.832282	1.02544	0.98 - 1.07	Dedifferentiated	Dev T
SC.CDP.BM	0.247409	0.832282	1.0348	0.98 - 1.10	Dedifferentiated	Stem
T.DP69pos.TH	0.251831	0.832282	0.970082	0.92 - 1.02	Dedifferentiated	Dev T
T.4pos8INT.TH	0.253303	0.832282	0.962759	0.90 - 1.03	Dedifferentiated	Dev T
NKT.4neg.SP	0.263451	0.841875	0.945725	0.86 - 1.04	Adaptive	NKT
B6.14W.ABD.TR	0.263543	0.841875	0.95407	0.88 - 1.04	Adaptive	T-Reg
NKT.4pos.LV	0.271765	0.856245	0.94234	0.85 - 1.05	Adaptive	NKT
T.DN2B.TH	0.2776	0.862809	1.02902	0.98 - 1.08	Dedifferentiated	Dev T
T.ISP.TH	0.285883	0.865339	1.01674	0.99 - 1.05	Dedifferentiated	Dev T
T.8EFF.SP.OT1.D8.VSVOVA	0.285938	0.865339	0.971802	0.92 - 1.02	Adaptive	CD8 Eff
DC2.SP	0.292966	0.874216	1.04243	0.96 - 1.13	Innate	CD11b My
EP.MECHI.TH	0.300721	0.874216	0.976458	0.93 - 1.02	Stromal	Stromal
SC.MEP.BM	0.302691	0.874216	1.02363	0.98 - 1.07	Dedifferentiated	Stem
T.DPSM.TH	0.319387	0.874216	0.973859	0.92 - 1.03	Dedifferentiated	Dev T
DC.103neg11Bpos.LV	0.320102	0.874216	0.975053	0.93 - 1.02	Innate	CD11b My
GMP.BM	0.325079	0.874216	1.01532	0.99 - 1.05	Dedifferentiated	Stem
SC.CMP.BM.DR	0.325944	0.874216	1.03633	0.97 - 1.11	Dedifferentiated	Stem
DC7.LN	0.326638	0.874216	0.954602	0.87 - 1.05	Innate	DC
DC.8neg4neg11Bneg.MLN	0.33257	0.874216	0.965657	0.90 - 1.04	Innate	DC
MO.6CnegIIpos.BL	0.333193	0.874216	0.980272	0.94 - 1.02	Innate	Mon
T.DN2A.TH	0.33634	0.874216	1.02779	0.97 - 1.09	Dedifferentiated	Dev T
PROB.CLP.BM	0.339244	0.874216	1.03233	0.97 - 1.10	Dedifferentiated	Dev B
T.4MEM44H62L.SP	0.346543	0.874216	0.948941	0.85 - 1.06	Adaptive	CD4 Mem
DC2.LN	0.346777	0.874216	0.977845	0.93 - 1.02	Innate	CD11b My
PROB.FRA.FL	0.349408	0.874216	1.02072	0.98 - 1.07	Dedifferentiated	Dev B
T.4MEM44H62L.LN	0.350489	0.874216	0.954079	0.86 - 1.05	Adaptive	CD4 Mem
MO.6CposIIneg.LN	0.353487	0.874216	0.979307	0.94 - 1.02	Innate	Mon
TGD.VG5pos.ACT.IEL.	0.365403	0.893658	0.960619	0.88 - 1.05	Adaptive	γδ T
GN.ARTH.SYNF	0.369499	0.893658	0.985194	0.95 - 1.02	Innate	CD11b My
DC.8neg4neg11Bneg.SLN	0.378907	0.893658	1.04919	0.94 - 1.17	Innate	DC
T.8EFF.SP.OT1.D15.VSVOVA	0.38031	0.893658	0.973025	0.92 - 1.03	Adaptive	CD8 Eff
B1A.SP	0.385296	0.893658	0.959052	0.87 - 1.05	Adaptive	B
T.4NVE.PP	0.391656	0.893658	0.966197	0.89 - 1.05	Adaptive	CD4 Nve
B.GC.SP	0.391683	0.893658	1.02713	0.97 - 1.09	Adaptive	B
DC.LC.SK	0.392433	0.893658	0.977085	0.93 - 1.03	Innate	CD11b My
T.8EFF.SP.OT1.D5.VSVOVA	0.398365	0.894811	1.02593	0.97 - 1.09	Adaptive	CD8 Eff
MF.RP.SP	0.402045	0.894811	1.02818	0.96 - 1.10	Innate	Mac
T.4.PLN.BDC	0.408091	0.894811	0.97266	0.91 - 1.04	Adaptive	Th
MICROGLIA.CNS	0.409873	0.894811	0.983868	0.95 - 1.02	Innate	CD11b My
T.8MEM.SP.OT1.D100.LISOVA	0.412391	0.894811	0.964751	0.89 - 1.05	Adaptive	CD8 Mem
T.8EFF.SP.OT1.D6.LISOVA	0.422489	0.908154	1.02772	0.96 - 1.10	Adaptive	CD8 Eff
TGD.VG5pos.ACT.IEL	0.436245	0.920817	1.04112	0.94 - 1.15	Adaptive	γδ T
T.4NVE.MLN	0.436387	0.920817	0.979249	0.93 - 1.03	Adaptive	CD4 Nve
T.DN3neg4.TH	0.446511	0.923136	1.01323	0.98 - 1.05	Dedifferentiated	Dev T
T.8SP69pos.TH	0.447853	0.923136	0.975965	0.92 - 1.04	Dedifferentiated	Dev T
DC.103pos11Bneg.LU	0.452314	0.923136	1.02815	0.96 - 1.11	Innate	DC
B.T2.SP	0.456317	0.923136	1.04043	0.94 - 1.15	Adaptive	B
T.DN4.TH	0.462107	0.923136	1.01372	0.98 - 1.05	Dedifferentiated	Dev T
MO.6CposIIneg.BL	0.471196	0.923136	1.02631	0.96 - 1.10	Innate	Mon
T.8EFF.SP.OT1.D6.VSVOVA	0.471609	0.923136	0.969124	0.89 - 1.06	Adaptive	CD8 Eff
B614WLNTREG	0.471949	0.923136	1.01348	0.98 - 1.05	Adaptive	T-Reg
T.8EFF.SP.OT1.D8LISO	0.475106	0.923136	0.969944	0.89 - 1.05	Adaptive	CD8 Eff
T.DN1neg2.TH	0.493002	0.923136	1.02735	0.95 - 1.11	Dedifferentiated	Dev T
B.FRE.BM	0.495708	0.923136	1.03725	0.93 - 1.15	Dedifferentiated	Dev B
MLP.FL	0.49585	0.923136	1.01731	0.97 - 1.07	Dedifferentiated	Stem
DC.103neg11Bpos.LULN	0.50004	0.923136	0.981447	0.93 - 1.04	Innate	CD11b My
B.FO.MLN	0.502748	0.923136	0.956848	0.84 - 1.09	Adaptive	B
DC.103pos11Bneg.SALM3.SI	0.503713	0.923136	1.02322	0.96 - 1.09	Innate	DC
NK.HposMCMV1	0.504391	0.923136	0.978625	0.92 - 1.04	Innate	NK
TGD.VG3pos24AHI.E17.TH	0.505718	0.923136	0.98883	0.96 - 1.02	Dedifferentiated	Dev T
DC.8neg4neg11Bpos.SLN	0.517511	0.923303	1.0268	0.95 - 1.11	Innate	CD11b My
GN.URAC.PC	0.522215	0.923303	0.987636	0.95 - 1.03	Innate	CD11b My
DC.PDC.8neg.SP	0.522839	0.923303	0.969648	0.88 - 1.07	Innate	pDC
PREB.FRC.BM	0.528449	0.923303	1.01476	0.97 - 1.06	Dedifferentiated	Dev B
B.FO.PC	0.531173	0.923303	0.971107	0.89 - 1.06	Adaptive	B
TGD.VG5neg.ACT.IEL	0.540161	0.923303	0.959295	0.84 - 1.10	Adaptive	γδ T
T.DPBL.TH	0.540302	0.923303	1.0101	0.98 - 1.04	Dedifferentiated	Dev T
GN.BL	0.54058	0.923303	0.99044	0.96 - 1.02	Innate	CD11b My
T.8MEM.SP	0.541939	0.923303	0.980386	0.92 - 1.04	Adaptive	CD8 Mem
T.8NVE.LN	0.549004	0.926638	0.980717	0.92 - 1.05	Adaptive	CD8 Nve
DC2.LU	0.551954	0.926638	0.979144	0.91 - 1.05	Innate	DC
NK.Hpos.MCMV1.SP	0.564725	0.938209	1.01444	0.97 - 1.07	Innate	NK
T.DN3A.TH	0.56859	0.938209	1.01813	0.96 - 1.08	Dedifferentiated	Dev T
T.4.LN.BDC	0.571084	0.938209	0.98561	0.94 - 1.04	Adaptive	Th
T.8NVE.SP.OT1	0.57806	0.942935	0.977913	0.90 - 1.06	Adaptive	CD8 Nve
T.8EFF.SP.OT1.24HR.LISOVA	0.587348	0.947265	1.01442	0.96 - 1.07	Adaptive	CD8 Eff
DC1.SP	0.592527	0.947265	1.02329	0.94 - 1.11	Innate	DC
MF.THIO5.IIneg480HI.PC	0.596058	0.947265	0.985335	0.93 - 1.04	Innate	Mac
T.4MEM.SP	0.598839	0.947265	1.02428	0.94 - 1.12	Adaptive	CD4 Mem
DC3.SP	0.601307	0.947265	0.988241	0.95 - 1.03	Innate	CD11b My
DC8.LN	0.607928	0.951179	0.985189	0.93 - 1.04	Innate	CD11b My
T.4FP3neg.SP	0.614921	0.95562	0.984735	0.93 - 1.05	Adaptive	CD4 Nve
T.4SP24neg.TH	0.626956	0.967785	1.01999	0.94 - 1.10	Dedifferentiated	Dev T
IMMTGD.VG1posVD6pos.TH.B6	0.634399	0.97028	1.01428	0.96 - 1.08	Dedifferentiated	Dev T
LTHSC.FL	0.63701	0.97028	1.01758	0.95 - 1.09	Dedifferentiated	Stem
MO.6CnegIIINT.BL	0.648118	0.973614	1.01454	0.95 - 1.08	Innate	Mon
GN.THIO.PC	0.650385	0.973614	0.990237	0.95 - 1.03	Innate	CD11b My
TGD.VG2neg.SP.TCRBKO	0.668903	0.973614	0.995363	0.97 - 1.02	Adaptive	γδ T
T.4NVE.SP	0.671488	0.973614	0.980403	0.89 - 1.07	Adaptive	CD4 Nve
T.4NVE.LN	0.6717	0.973614	0.984278	0.91 - 1.06	Adaptive	CD4 Nve
DC1.LN	0.672261	0.973614	1.01819	0.94 - 1.11	Innate	DC
PROB.FRA.BM	0.673949	0.973614	1.01529	0.95 - 1.09	Dedifferentiated	Dev B
T.4INT8pos.TH	0.677242	0.973614	1.01144	0.96 - 1.07	Dedifferentiated	Dev T
CD150negCD48neg.FL	0.677296	0.973614	1.00845	0.97 - 1.05	Dedifferentiated	Stem
NKT.44posNK1.1neg.TH	0.688724	0.975194	1.01345	0.95 - 1.08	Dedifferentiated	Dev T
B1B.PC	0.688854	0.975194	0.978284	0.88 - 1.09	Adaptive	B
DC6.LN	0.693431	0.975194	0.983798	0.91 - 1.07	Innate	CD11b My
DC4.MLN	0.695356	0.975194	1.02025	0.92 - 1.13	Innate	DC
T.8EFF.SP.OT1.D10LIS	0.708555	0.986159	0.983431	0.90 - 1.07	Adaptive	CD8 Eff
MO.6CposIIneg.BM	0.71683	0.986159	1.00578	0.97 - 1.04	Innate	Mon
DC1.MLN	0.723668	0.986159	1.01668	0.93 - 1.11	Innate	DC
FRA	0.72528	0.986159	1.01038	0.95 - 1.07	Dedifferentiated	Dev B
DC.IIpos480LO.PC	0.727862	0.986159	1.01061	0.95 - 1.07	Innate	Mac
B.FRF.BM	0.732721	0.986159	0.981185	0.88 - 1.09	Dedifferentiated	Dev B
TGD.VG2neg.ACT.SP	0.74384	0.986159	0.995217	0.97 - 1.02	Adaptive	γδ T
MF.THIO5.IIpos480INT.PC	0.745023	0.986159	0.990907	0.94 - 1.05	Innate	Mac
MF.THIO5.IIneg480INT.PC	0.745595	0.986159	1.00946	0.95 - 1.07	Innate	Mac
DC.PDC.8pos.SP	0.751698	0.986159	0.984086	0.89 - 1.09	Innate	pDC
MO.6CnegIIneg.BM	0.757026	0.986159	0.995122	0.96 - 1.03	Innate	Mon
DC.103neg.11Bpos.POLYIC.LU	0.757771	0.986159	0.992942	0.95 - 1.04	Innate	CD11b My
MF.LU	0.764273	0.986159	0.989906	0.93 - 1.06	Innate	Mac
B.T3.SP	0.765578	0.986159	1.01482	0.92 - 1.12	Adaptive	B
B.FO.LN	0.768839	0.986159	0.984242	0.89 - 1.09	Adaptive	B
MATTGD.VG1posVD6pos.TH.B6	0.77466	0.986159	1.01144	0.94 - 1.09	Adaptive	γδ T
DC.103pos11Bpos.SI	0.776064	0.986159	1.00739	0.96 - 1.06	Innate	CD11b My
MO.6CposIIpos.BL	0.794	0.991707	0.992072	0.93 - 1.05	Innate	Mon
T.8NVE.MLN	0.799541	0.991707	0.992857	0.94 - 1.05	Adaptive	CD8 Nve
TGD.VG5pos24AHI.TH	0.80056	0.991707	1.00708	0.95 - 1.06	Dedifferentiated	Dev T
T.4MEM.LN	0.802479	0.991707	0.989279	0.91 - 1.08	Adaptive	CD4 Mem
TGD.VG2pos.ACT.SP	0.805905	0.991707	0.996607	0.97 - 1.02	Adaptive	γδ T
T.4FP3pos25pos.SP	0.812352	0.991707	0.992011	0.93 - 1.06	Adaptive	T-Reg
DC.103neg11Bpos24pos.LU	0.814667	0.991707	0.99347	0.94 - 1.05	Innate	CD11b My
PREB.FRD.FL	0.814924	0.991707	1.0064	0.95 - 1.06	Dedifferentiated	Dev B
DC.11CLOSER.SI	0.820683	0.993241	1.00565	0.96 - 1.06	Innate	CD11b My
DC.103pos11Bneg.SI	0.826716	0.993241	1.00667	0.95 - 1.07	Innate	DC
DC2.MLN	0.835668	0.993241	0.99331	0.93 - 1.06	Innate	CD11b My
B.T1.SP	0.836521	0.993241	0.987713	0.88 - 1.11	Adaptive	B
T.8EFF.SP.OT1.12HR.LISOVA	0.840535	0.993241	0.994403	0.94 - 1.05	Adaptive	CD8 Eff
T.4SP69pos.TH	0.842193	0.993241	1.00789	0.93 - 1.09	Dedifferentiated	Dev T
PROB.FRBC.FL	0.846414	0.993241	1.00485	0.96 - 1.06	Dedifferentiated	Dev B
MF.BM	0.856305	0.994996	0.998102	0.98 - 1.02	Innate	Mac
T.8SP24neg.TH	0.856904	0.994996	0.9946	0.94 - 1.05	Dedifferentiated	Dev T
MF.169pos11CHI.SLN	0.864165	0.994996	0.99663	0.96 - 1.04	Innate	CD11b My
TGD.VG2neg.SP	0.868103	0.994996	0.997161	0.96 - 1.03	Adaptive	γδ T
T.4.PA.BDC	0.872219	0.994996	0.994745	0.93 - 1.06	Adaptive	Th
IMMTGD.VG1pos.TH.B6	0.89	0.994996	1.00357	0.95 - 1.06	Dedifferentiated	Dev T
DC.103neg11Bpos.SALM3.SI	0.891109	0.994996	0.996684	0.95 - 1.05	Innate	CD11b My
DC3.MLN	0.902556	0.994996	0.994589	0.91 - 1.08	Innate	CD11b My
GN.ARTH.BM	0.90648	0.994996	1.00211	0.97 - 1.04	Innate	CD11b My
MF.IIneg480HI.PC	0.908514	0.994996	0.996389	0.94 - 1.06	Innate	Mac
MF.THIO5.IIpos480LO.PC	0.909093	0.994996	1.00386	0.94 - 1.07	Innate	Mac
B1A.PC	0.910841	0.994996	1.00811	0.88 - 1.16	Adaptive	B
DC.103neg11Bpos.SI	0.911688	0.994996	1.0029	0.95 - 1.06	Innate	CD11b My
B6SPLFO	0.920827	0.994996	0.994756	0.90 - 1.10	Adaptive	B
GN.BM	0.925157	0.994996	1.00254	0.95 - 1.06	Innate	CD11b My
T.8SP24INT.TH	0.92723	0.994996	1.00297	0.94 - 1.07	Dedifferentiated	Dev T
DC.8neg4neg11Bpos.MLN	0.931368	0.994996	1.00342	0.93 - 1.08	Innate	CD11b My
DC.8neg4neg11Bneg.SP	0.935023	0.994996	1.00298	0.93 - 1.08	Innate	DC
B6.14W.LN.TR	0.937355	0.994996	0.997029	0.93 - 1.07	Adaptive	T-Reg
PROB.FRBC.BM	0.942631	0.994996	1.00231	0.94 - 1.07	Dedifferentiated	Dev B
DC.103pos11Bpos.SALM3.SI	0.943321	0.994996	0.998308	0.95 - 1.05	Innate	CD11b My
TGD.TH	0.944715	0.994996	1.00242	0.94 - 1.07	Dedifferentiated	Dev T
SC.LT34F.BM	0.960726	0.994996	0.999043	0.96 - 1.04	Dedifferentiated	Stem
DC.103pos11Bneg.LV	0.961262	0.994996	1.00161	0.94 - 1.07	Innate	DC
T.8EFF.SP.OT1.48HR.LISOVA	0.96203	0.994996	0.999056	0.96 - 1.04	Adaptive	CD8 Eff
T.4SP24INT.TH	0.963587	0.994996	0.998089	0.92 - 1.08	Dedifferentiated	Dev T
DC.103CLOSER.SI	0.965527	0.994996	0.998994	0.95 - 1.05	Innate	CD11b My
B.MZ.SP	0.97468	0.994996	1.00162	0.91 - 1.11	Adaptive	B
DC.103pos.11Bneg.POLYIC.LU	0.976427	0.994996	0.999135	0.94 - 1.06	Innate	DC
DC.11CLOSER.SALM3.SI	0.981778	0.994996	1.00055	0.95 - 1.05	Innate	CD11b My
T.DP.TH	0.982017	0.994996	0.999435	0.95 - 1.05	Dedifferentiated	Dev T
MO.6CnegIIneg.BL	0.986684	0.995339	0.999418	0.93 - 1.07	Innate	Mon
NKT.44negNK1.1neg.TH	0.991996	0.996328	0.999512	0.91 - 1.10	Dedifferentiated	Dev T
PREB.FRD.BM	0.99882	0.99882	0.999937	0.92 - 1.09	Dedifferentiated	Dev B

## Sheet: 9
Name	P-val	Adj. p-val	HR	95% CI	Type	Subtype
B.T1.SP	0.172591	0.997217	1.08116	0.97 - 1.21	Adaptive	B
B.MZ.SP	0.204431	0.997217	1.07592	0.96 - 1.20	Adaptive	B
PROB.FRA.BM	0.213816	0.997217	1.05801	0.97 - 1.16	Dedifferentiated	Dev B
T.8EFF.SP.OT1.D6.VSVOVA	0.241	0.997217	1.05492	0.96 - 1.15	Adaptive	CD8 Eff
B.FRE.FL	0.246233	0.997217	1.06805	0.96 - 1.19	Adaptive	B
NK.49Hpos.SP	0.247056	0.997217	0.937637	0.84 - 1.05	Innate	NK
B6.14W.ABD.TR	0.250372	0.997217	0.950986	0.87 - 1.04	Adaptive	T-Reg
DC.8neg.TH	0.259931	0.997217	1.03443	0.98 - 1.10	Innate	DC
DC.11CLOSER.SALM3.SI	0.277291	0.997217	1.03079	0.98 - 1.09	Innate	CD11b My
B614WABDTREG	0.284465	0.997217	0.961157	0.89 - 1.03	Adaptive	T-Reg
T.8EFF.SP.OT1.24HR.LISOVA	0.285162	0.997217	1.03216	0.97 - 1.09	Adaptive	CD8 Eff
SC.ST34F.BM	0.301032	0.997217	1.02584	0.98 - 1.08	Dedifferentiated	Stem
SC.LT34F.BM	0.308779	0.997217	1.02264	0.98 - 1.07	Dedifferentiated	Stem
PROB.CLP.FL	0.313745	0.997217	1.02717	0.97 - 1.08	Dedifferentiated	Dev B
DC7.LN	0.321321	0.997217	0.95508	0.87 - 1.05	Innate	DC
PROB.FRBC.BM	0.325342	0.997217	1.03371	0.97 - 1.10	Dedifferentiated	Dev B
NK.B2Mneg.SP	0.333072	0.997217	0.957092	0.88 - 1.05	Innate	NK
PREB.FRD.FL	0.33453	0.997217	1.02756	0.97 - 1.09	Dedifferentiated	Dev B
NKT.44posNK1.1pos.TH	0.335161	0.997217	0.954229	0.87 - 1.05	Dedifferentiated	Dev T
T.8EFF.SP.OT1.12HR.LISOVA	0.340574	0.997217	1.03379	0.97 - 1.11	Adaptive	CD8 Eff
T.8EFF.SP.OT1.D5.VSVOVA	0.346461	0.997217	1.02831	0.97 - 1.09	Adaptive	CD8 Eff
MATTGD.VG2pos.TH	0.349424	0.997217	0.96332	0.89 - 1.04	Adaptive	γδ T
NK.DAP12neg.SP	0.350469	0.997217	0.954291	0.87 - 1.05	Innate	NK
PROB.FRA.FL	0.355332	0.997217	1.02201	0.98 - 1.07	Dedifferentiated	Dev B
T.8EFF.SP.OT1.48HR.LISOVA	0.357339	0.997217	1.02118	0.98 - 1.07	Adaptive	CD8 Eff
MLP.BM	0.372907	0.997217	1.03462	0.96 - 1.12	Dedifferentiated	Stem
TGD.VG5pos24AHI.TH	0.373045	0.997217	1.02361	0.97 - 1.08	Dedifferentiated	Dev T
SC.MPP34F.BM	0.373792	0.997217	1.02145	0.97 - 1.07	Dedifferentiated	Stem
DC.103neg11Bpos.SALM3.SI	0.378935	0.997217	1.02578	0.97 - 1.09	Innate	CD11b My
T.DN2B.TH	0.382432	0.997217	1.02135	0.97 - 1.07	Dedifferentiated	Dev T
PROB.CLP.BM	0.385721	0.997217	1.03916	0.95 - 1.13	Dedifferentiated	Dev B
DC1.SP	0.389327	0.997217	1.04467	0.95 - 1.15	Innate	DC
NK.49CIpos.SP	0.38933	0.997217	0.970688	0.91 - 1.04	Innate	NK
PREB.FRC.BM	0.391598	0.997217	1.0214	0.97 - 1.07	Dedifferentiated	Dev B
MATTGD.VG3.E17.TH	0.393468	0.997217	1.03511	0.96 - 1.12	Adaptive	γδ T
PROB.FRBC.FL	0.400069	0.997217	1.0217	0.97 - 1.07	Dedifferentiated	Dev B
B.GC.SP	0.401258	0.997217	1.0288	0.96 - 1.10	Adaptive	B
TGD.VG2pos.ACT.SP	0.403283	0.997217	0.988224	0.96 - 1.02	Adaptive	γδ T
PREB.FRD.BM	0.410324	0.997217	1.03582	0.95 - 1.13	Dedifferentiated	Dev B
NK.SP	0.4134	0.997217	0.973492	0.91 - 1.04	Innate	NK
TGD.VG2neg.SP	0.413494	0.997217	0.987677	0.96 - 1.02	Adaptive	γδ T
DC.103CLOSER.SI	0.421193	0.997217	1.02546	0.96 - 1.09	Innate	CD11b My
SC.CMP.BM.DR	0.429185	0.997217	1.02471	0.96 - 1.09	Dedifferentiated	Stem
DC.11CLOSER.SI	0.439255	0.997217	1.02595	0.96 - 1.09	Innate	CD11b My
T.8EFF.SP.OT1.D45VSV	0.440967	0.997217	1.02906	0.96 - 1.11	Adaptive	CD8 Mem
NK.Hpos.MCMV1.SP	0.442315	0.997217	1.02971	0.96 - 1.11	Innate	NK
CLP	0.445397	0.997217	1.02988	0.95 - 1.11	Dedifferentiated	Dev B
DC.PDC.8neg.SP	0.449544	0.997217	0.95438	0.85 - 1.08	Innate	pDC
T.4NVE.SP	0.453584	0.997217	0.970272	0.90 - 1.05	Adaptive	CD4 Nve
TGD.VG3pos24AHI.E17.TH	0.45779	0.997217	1.0158	0.97 - 1.06	Dedifferentiated	Dev T
B.T2.SP	0.462893	0.997217	1.04141	0.93 - 1.16	Adaptive	B
SC.MEP.BM	0.464408	0.997217	1.01615	0.97 - 1.06	Dedifferentiated	Stem
T.4MEM.SP	0.468372	0.997217	0.966691	0.88 - 1.06	Adaptive	CD4 Mem
T.ISP.TH	0.468452	0.997217	1.01001	0.98 - 1.04	Dedifferentiated	Dev T
B.FO.LN	0.468815	0.997217	1.03786	0.94 - 1.15	Adaptive	B
FRA	0.469214	0.997217	1.02249	0.96 - 1.09	Dedifferentiated	Dev B
T.DN2A.TH	0.469703	0.997217	1.02001	0.97 - 1.08	Dedifferentiated	Dev T
MO.6CnegIIneg.BM	0.470296	0.997217	1.01367	0.98 - 1.05	Innate	Mon
T.DN3neg4.TH	0.4704	0.997217	1.01068	0.98 - 1.04	Dedifferentiated	Dev T
T.8SP24neg.TH	0.477649	0.997217	1.02574	0.96 - 1.10	Dedifferentiated	Dev T
IMMTGD.VG1posVD6pos.TH.B6	0.478242	0.997217	1.02279	0.96 - 1.09	Dedifferentiated	Dev T
MO.6CnegIIpos.BL	0.483668	0.997217	1.01697	0.97 - 1.07	Innate	Mon
B1B.PC	0.488397	0.997217	0.955294	0.84 - 1.09	Adaptive	B
SC.CDP.BM	0.492195	0.997217	1.02213	0.96 - 1.09	Dedifferentiated	Stem
B6.14W.LN.TR	0.494413	0.997217	0.974395	0.90 - 1.05	Adaptive	T-Reg
DC.PDC.8pos.SP	0.50057	0.997217	0.959318	0.85 - 1.08	Innate	pDC
DC.8neg4neg11Bpos.SLN	0.501468	0.997217	0.969009	0.88 - 1.06	Innate	CD11b My
NK.49Hneg.SP	0.502481	0.997217	0.977004	0.91 - 1.05	Innate	NK
T.8EFF.SP.OT1.D6.LISOVA	0.503837	0.997217	1.02075	0.96 - 1.08	Adaptive	CD8 Eff
MLP.FL	0.505891	0.997217	1.01882	0.96 - 1.08	Dedifferentiated	Stem
TGD.VG2neg.SP.TCRBKO	0.509069	0.997217	0.99309	0.97 - 1.01	Adaptive	γδ T
B.FRE.BM	0.512422	0.997217	1.04022	0.92 - 1.17	Dedifferentiated	Dev B
TGD.TH	0.515247	0.997217	1.02259	0.96 - 1.09	Dedifferentiated	Dev T
MF.BM	0.516565	0.997217	1.00829	0.98 - 1.03	Innate	Mac
DC.8pos.TH	0.516876	0.997217	1.02282	0.96 - 1.10	Innate	DC
T.DPBL.TH	0.518883	0.997217	1.00976	0.98 - 1.04	Dedifferentiated	Dev T
TGD.VG5neg.ACT.IEL	0.518989	0.997217	1.04337	0.92 - 1.19	Adaptive	γδ T
IMMTGD.VG2.E17.TH	0.519547	0.997217	1.01339	0.97 - 1.06	Dedifferentiated	Dev T
DC.8neg4neg11Bpos.MLN	0.520084	0.997217	1.02773	0.95 - 1.12	Innate	CD11b My
MO.6CnegIIINT.BL	0.525945	0.997217	0.978026	0.91 - 1.05	Innate	Mon
T.8NVE.LN	0.535452	0.997217	1.02405	0.95 - 1.10	Adaptive	CD8 Nve
DC.103pos.11Bneg.POLYIC.LU	0.537456	0.997217	1.01965	0.96 - 1.08	Innate	DC
DC.103pos11Bneg.LULN	0.538271	0.997217	0.97262	0.89 - 1.06	Innate	DC
NK.DAP10neg.SP	0.540296	0.997217	0.97194	0.89 - 1.06	Innate	NK
DC2.SP	0.540809	0.997217	1.03117	0.93 - 1.14	Innate	CD11b My
NKT.4pos.SP	0.541368	0.997217	1.01229	0.97 - 1.05	Adaptive	NKT
NK.49CIneg.SP	0.541747	0.997217	0.974528	0.90 - 1.06	Innate	NK
TGD.VG2pos.SP.TCRBKO	0.544286	0.997217	0.991331	0.96 - 1.02	Adaptive	γδ T
DC.PDC.8pos.SLN	0.545866	0.997217	0.966285	0.86 - 1.08	Innate	pDC
T.8NVE.MLN	0.547063	0.997217	1.01854	0.96 - 1.08	Adaptive	CD8 Nve
NK.Hpos.MCMV7.SP	0.568584	0.997217	0.976913	0.90 - 1.06	Innate	NK
B.FO.MLN	0.570734	0.997217	1.03518	0.92 - 1.17	Adaptive	B
T.8MEM.SP	0.57105	0.997217	1.0242	0.94 - 1.11	Adaptive	CD8 Mem
DC.103pos11Bpos.SALM3.SI	0.572415	0.997217	1.01627	0.96 - 1.07	Innate	CD11b My
DC8.LN	0.572982	0.997217	0.980964	0.92 - 1.05	Innate	CD11b My
T.4MEM44H62L.LN	0.573627	0.997217	0.971001	0.88 - 1.08	Adaptive	CD4 Mem
T.4NVE.MLN	0.575224	0.997217	1.01308	0.97 - 1.06	Adaptive	CD4 Nve
NKT.4neg.SP	0.577995	0.997217	0.973362	0.89 - 1.07	Adaptive	NKT
T.8MEM.LN	0.579201	0.997217	0.988934	0.95 - 1.03	Adaptive	CD8 Mem
DC.8neg4neg11Bneg.SLN	0.579395	0.997217	0.969879	0.87 - 1.08	Innate	DC
T.8MEM.SP.OT1.D106.VSVOVA	0.581214	0.997217	0.98477	0.93 - 1.04	Adaptive	CD8 Mem
CD150negCD48neg.FL	0.584043	0.997217	1.01195	0.97 - 1.06	Dedifferentiated	Stem
GMP.BM	0.58434	0.997217	1.00926	0.98 - 1.04	Dedifferentiated	Stem
NK.HposMCMV1	0.588363	0.997217	1.02055	0.95 - 1.10	Innate	NK
SC.MDP.BM	0.592028	0.997217	1.01291	0.97 - 1.06	Dedifferentiated	Stem
T.DN2neg3.TH	0.59362	0.997217	1.01499	0.96 - 1.07	Dedifferentiated	Dev T
T.DN2.TH	0.596195	0.997217	1.01391	0.96 - 1.07	Dedifferentiated	Dev T
T.8NVE.PP	0.600597	0.997217	0.991806	0.96 - 1.02	Adaptive	CD8 Nve
LTHSC.FL	0.602273	0.997217	1.01501	0.96 - 1.07	Dedifferentiated	Stem
DC1.MLN	0.611449	0.997217	1.02487	0.93 - 1.13	Innate	DC
DC.103neg11Bpos24neg.LU	0.615427	0.997217	1.01157	0.97 - 1.06	Innate	CD11b My
T.DN4.TH	0.61591	0.997217	1.00811	0.98 - 1.04	Dedifferentiated	Dev T
IMMTGD.VG1pos.TH.B6	0.624768	0.997217	1.01283	0.96 - 1.07	Dedifferentiated	Dev T
B.FO.PC	0.625356	0.997217	0.980787	0.91 - 1.06	Adaptive	B
FI.MTS15pos.TH	0.627688	0.997217	0.989454	0.95 - 1.03	Stromal	Stromal
MF.169pos11CHI.SLN	0.632518	0.997217	1.01098	0.97 - 1.06	Innate	CD11b My
FRC.SLN	0.651632	0.997217	0.992271	0.96 - 1.03	Stromal	Stromal
T.8EFF.SP.OT1.D10.LISOVA	0.653629	0.997217	1.01637	0.95 - 1.09	Adaptive	CD8 Eff
MO.6CposIIneg.BM	0.654062	0.997217	1.00812	0.97 - 1.04	Innate	Mon
T.8EFF.SP.OT1.D6LISO	0.659527	0.997217	1.00954	0.97 - 1.05	Adaptive	CD8 Eff
CD150negCD48neg.BM	0.663319	0.997217	0.985471	0.92 - 1.05	Dedifferentiated	Stem
DC.103neg11Bpos.SI	0.665852	0.997217	1.01497	0.95 - 1.09	Innate	CD11b My
TGD.SP	0.668558	0.997217	0.992946	0.96 - 1.03	Adaptive	γδ T
TGD.VG5pos.IEL.	0.67149	0.997217	1.01181	0.96 - 1.07	Adaptive	γδ T
MF.THIO5.IIpos480LO.PC	0.677805	0.997217	0.985638	0.92 - 1.06	Innate	Mac
DC.103neg.11Bpos.POLYIC.LU	0.683142	0.997217	1.01126	0.96 - 1.07	Innate	CD11b My
DC.103pos11Bpos.SI	0.683608	0.997217	1.01413	0.95 - 1.08	Innate	CD11b My
NKT.4neg.LV	0.691594	0.997217	0.988669	0.93 - 1.05	Adaptive	NKT
B1A.SP	0.693652	0.997217	1.02579	0.90 - 1.16	Adaptive	B
T.8MEM.SP.OT1.D45.LISOVA	0.694249	0.997217	1.01704	0.93 - 1.11	Adaptive	CD8 Mem
BEC.SLN	0.697566	0.997217	0.989689	0.94 - 1.04	Stromal	Stromal
MF.IIneg480HI.PC	0.70836	0.997217	0.985789	0.91 - 1.06	Innate	Mac
TGD.VG5neg.IEL	0.708382	0.997217	0.982287	0.89 - 1.08	Adaptive	γδ T
MF.SBCAPS.SLN	0.708991	0.997217	1.00405	0.98 - 1.03	Innate	CD11b My
T.8EFF.SP.OT1.D15LIS	0.714499	0.997217	0.987394	0.92 - 1.06	Adaptive	CD8 Eff
B1A.PC	0.717865	0.997217	0.972698	0.84 - 1.13	Adaptive	B
DC.IIpos480LO.PC	0.722406	0.997217	0.987233	0.92 - 1.06	Innate	Mac
T.DN3A.TH	0.726344	0.997217	1.00977	0.96 - 1.07	Dedifferentiated	Dev T
T.4.LN.BDC	0.727642	0.997217	0.993335	0.96 - 1.03	Adaptive	Th
DC.PDC.8pos.MLN	0.727649	0.997217	0.979755	0.87 - 1.10	Innate	pDC
MF.MEDL.SLN	0.730887	0.997217	1.00559	0.97 - 1.04	Innate	CD11b My
T.DN1neg2.TH	0.731771	0.997217	1.01028	0.95 - 1.07	Dedifferentiated	Dev T
T.DN3B.TH	0.734958	0.997217	1.0066	0.97 - 1.05	Dedifferentiated	Dev T
T.DPSM.TH	0.735685	0.997217	0.992832	0.95 - 1.04	Dedifferentiated	Dev T
T.4SP24INT.TH	0.737323	0.997217	0.987429	0.92 - 1.06	Dedifferentiated	Dev T
DC2.MLN	0.738153	0.997217	1.01165	0.95 - 1.08	Innate	CD11b My
DC.103neg11Bpos.LULN	0.740055	0.997217	0.989445	0.93 - 1.05	Innate	CD11b My
DC2.LN	0.740417	0.997217	1.00858	0.96 - 1.06	Innate	CD11b My
DC.103neg11Bpos24pos.LU	0.741446	0.997217	1.00969	0.95 - 1.07	Innate	CD11b My
TGD.VG2neg.ACT.SP	0.742113	0.997217	0.994268	0.96 - 1.03	Adaptive	γδ T
GN.URAC.PC	0.742421	0.997217	1.0077	0.96 - 1.05	Innate	CD11b My
T.4INT8pos.TH	0.746558	0.997217	1.01021	0.95 - 1.07	Dedifferentiated	Dev T
FI.SK	0.753939	0.997217	0.995098	0.96 - 1.03	Stromal	Stromal
T.8EFF.SP.OT1.D10LIS	0.758995	0.997217	1.01347	0.93 - 1.10	Adaptive	CD8 Eff
NKT.4pos.LV	0.759948	0.997217	0.98163	0.87 - 1.11	Adaptive	NKT
T.8SP69pos.TH	0.761782	0.997217	1.01261	0.93 - 1.10	Dedifferentiated	Dev T
T.8EFF.SP.OT1.D8.LISOVA	0.766466	0.997217	1.01494	0.92 - 1.12	Adaptive	CD8 Eff
DC.103neg11BposF4neg80LO.KD	0.767214	0.997217	1.01524	0.92 - 1.12	Innate	CD11b My
T.8SP24INT.TH	0.767748	0.997217	1.01055	0.94 - 1.08	Dedifferentiated	Dev T
NKT.44posNK1.1neg.TH	0.77328	0.997217	1.01139	0.94 - 1.09	Dedifferentiated	Dev T
B614WLNTREG	0.775603	0.997217	0.993752	0.95 - 1.04	Adaptive	T-Reg
MATTGD.VG1pos.TH.B6	0.77593	0.997217	0.993262	0.95 - 1.04	Adaptive	γδ T
DC3.SP	0.778423	0.997217	1.0076	0.96 - 1.06	Innate	CD11b My
LTHSC.BM	0.783382	0.997217	0.99062	0.93 - 1.06	Dedifferentiated	Stem
MF.THIO5.IIneg480INT.PC	0.789403	0.997217	0.990207	0.92 - 1.06	Innate	Mac
DC4.MLN	0.789656	0.997217	0.987025	0.90 - 1.09	Innate	DC
TGD.VG5pos.ACT.IEL.	0.789691	0.997217	1.01174	0.93 - 1.10	Adaptive	γδ T
T.ETP.TH	0.792836	0.997217	1.00957	0.94 - 1.08	Dedifferentiated	Dev T
MF.THIO5.IIneg480HI.PC	0.809151	0.997217	0.992454	0.93 - 1.06	Innate	Mac
EP.MECHI.TH	0.809422	0.997217	1.00495	0.97 - 1.05	Stromal	Stromal
T.8EFF.SP.OT1.D15.VSVOVA	0.82339	0.997217	0.992154	0.93 - 1.06	Adaptive	CD8 Eff
NKT.44negNK1.1neg.TH	0.82513	0.997217	1.01103	0.92 - 1.11	Dedifferentiated	Dev T
LEC.SLN	0.828069	0.997217	0.994424	0.95 - 1.05	Stromal	Stromal
IMMTGD.VG2pos.TH	0.829351	0.997217	1.00553	0.96 - 1.06	Dedifferentiated	Dev T
DC.8neg4neg11Bneg.MLN	0.829694	0.997217	0.992435	0.93 - 1.06	Innate	DC
T.8NVE.SP.OT1	0.830625	0.997217	0.991007	0.91 - 1.08	Adaptive	CD8 Nve
DC.103neg11Bpos.LV	0.836645	0.997217	1.00502	0.96 - 1.05	Innate	CD11b My
MO.6CposIIneg.BL	0.844716	0.997217	0.992598	0.92 - 1.07	Innate	Mon
T.DP.TH	0.851237	0.997217	0.997302	0.97 - 1.03	Dedifferentiated	Dev T
T.4FP3pos25pos.SP	0.852444	0.997217	0.995122	0.95 - 1.05	Adaptive	T-Reg
DC.103pos11Bneg.LU	0.852914	0.997217	1.00807	0.93 - 1.10	Innate	DC
GN.ARTH.SYNF	0.855026	0.997217	1.00358	0.97 - 1.04	Innate	CD11b My
MICROGLIA.CNS	0.85919	0.997217	1.00449	0.96 - 1.06	Innate	CD11b My
T.4SP24neg.TH	0.861611	0.997217	1.00802	0.92 - 1.10	Dedifferentiated	Dev T
T.8MEM.SP.OT1.D100.LISOVA	0.864457	0.997217	1.00692	0.93 - 1.09	Adaptive	CD8 Mem
DC.8neg4neg11Bneg.SP	0.864758	0.997217	1.00761	0.92 - 1.10	Innate	DC
FRC.MLN	0.867656	0.997217	0.997354	0.97 - 1.03	Stromal	Stromal
MATTGD.VG1posVD6pos.TH.B6	0.871237	0.997217	1.00704	0.93 - 1.10	Adaptive	γδ T
T.8EFF.SP.OT1.D8LISO	0.87153	0.997217	1.00701	0.93 - 1.10	Adaptive	CD8 Eff
T.4FP3neg.SP	0.878891	0.997217	1.00379	0.96 - 1.05	Adaptive	CD4 Nve
T.8NVE.SP	0.881022	0.997217	0.996939	0.96 - 1.04	Adaptive	CD8 Nve
DC1.LN	0.881098	0.997217	1.00635	0.93 - 1.09	Innate	DC
MF.RP.SP	0.883787	0.997217	0.994363	0.92 - 1.07	Innate	Mac
DC.103pos11Bneg.SALM3.SI	0.889695	0.997217	1.00582	0.93 - 1.09	Innate	DC
DC2.LU	0.890995	0.997217	1.00465	0.94 - 1.07	Innate	DC
T.4.PA.BDC	0.891742	0.997217	0.995555	0.93 - 1.06	Adaptive	Th
GN.BM	0.895502	0.997217	1.00392	0.95 - 1.06	Innate	CD11b My
T.4SP69pos.TH	0.895555	0.997217	0.994775	0.92 - 1.08	Dedifferentiated	Dev T
DC3.MLN	0.898489	0.997217	1.0061	0.92 - 1.10	Innate	CD11b My
T.4.PLN.BDC	0.898629	0.997217	0.996334	0.94 - 1.05	Adaptive	Th
MF.THIO5.IIpos480INT.PC	0.903634	0.997217	0.996324	0.94 - 1.06	Innate	Mac
MF.LU	0.905093	0.997217	1.00376	0.94 - 1.07	Innate	Mac
ST.31neg38neg44neg.SLN	0.911074	0.997217	0.998072	0.96 - 1.03	Stromal	Stromal
MO.6CposIIpos.BL	0.91451	0.997217	1.00315	0.95 - 1.06	Innate	Mon
GN.BL	0.917396	0.997217	1.00201	0.96 - 1.04	Innate	CD11b My
B6SPLFO	0.920655	0.997217	1.00495	0.91 - 1.11	Adaptive	B
T.4MEM44H62L.SP	0.927102	0.997217	1.00464	0.91 - 1.11	Adaptive	CD4 Mem
MO.6CnegIIneg.BL	0.933179	0.997217	0.997615	0.94 - 1.05	Innate	Mon
T.8EFF.SP.OT1.D15.LISOVA	0.935357	0.997217	0.997664	0.94 - 1.06	Adaptive	CD8 Eff
DC.103pos11Bneg.LV	0.93747	0.997217	1.00242	0.94 - 1.06	Innate	DC
T.4NVE.PP	0.939915	0.997217	0.997324	0.93 - 1.07	Adaptive	CD4 Nve
TGD.VG5pos.ACT.IEL	0.940818	0.997217	0.995748	0.89 - 1.11	Adaptive	γδ T
LEC.MLN	0.941438	0.997217	0.99824	0.95 - 1.05	Stromal	Stromal
MO.6CposIIneg.LN	0.942586	0.997217	0.998346	0.95 - 1.04	Innate	Mon
DC6.LN	0.944335	0.997217	1.00247	0.94 - 1.07	Innate	CD11b My
B.FRF.BM	0.9463	0.997217	0.996544	0.90 - 1.10	Dedifferentiated	Dev B
DC.LC.SK	0.956698	0.997217	0.998584	0.95 - 1.05	Innate	CD11b My
GN.THIO.PC	0.95748	0.997217	1.00139	0.95 - 1.05	Innate	CD11b My
T.DP69pos.TH	0.9637	0.997217	0.998974	0.96 - 1.04	Dedifferentiated	Dev T
B.T3.SP	0.974074	0.997217	1.00171	0.90 - 1.11	Adaptive	B
DC9.LN	0.974115	0.997217	0.998629	0.92 - 1.08	Innate	DC
DC.103pos11Bneg.SI	0.976039	0.997217	1.00118	0.93 - 1.08	Innate	DC
GN.ARTH.BM	0.976117	0.997217	1.0006	0.96 - 1.04	Innate	CD11b My
T.4pos8INT.TH	0.979609	0.997217	0.999153	0.94 - 1.07	Dedifferentiated	Dev T
T.4NVE.LN	0.984585	0.997217	1.00066	0.94 - 1.07	Adaptive	CD4 Nve
BEC.MLN	0.986359	0.997217	1.00041	0.95 - 1.05	Stromal	Stromal
T.4MEM.LN	0.986533	0.997217	1.00079	0.91 - 1.10	Adaptive	CD4 Mem
T.8EFF.SP.OT1.D8.VSVOVA	0.988545	0.997217	0.99955	0.94 - 1.06	Adaptive	CD8 Eff
NK.MCMV7	0.997395	0.999443	0.999829	0.90 - 1.11	Innate	NK
TGD.VG2pos.SP	0.999443	0.999443	1.00003	0.93 - 1.08	Adaptive	γδ T

## Sheet: 10
Name	P-val	Adj. p-val	HR	95% CI	Type	Subtype
B614WLNTREG	0.000966401	0.0799642	0.894447	0.84 - 0.96	Adaptive	T-Reg
DC.PDC.8pos.SP	0.0024459	0.0799642	0.834709	0.74 - 0.94	Innate	pDC
T.DN2neg3.TH	0.00248625	0.0799642	1.06157	1.02 - 1.10	Dedifferentiated	Dev T
PROB.FRA.BM	0.00312179	0.0799642	1.13863	1.04 - 1.24	Dedifferentiated	Dev B
LTHSC.FL	0.00376064	0.0799642	1.07085	1.02 - 1.12	Dedifferentiated	Stem
B1B.PC	0.00378209	0.0799642	0.862189	0.78 - 0.95	Adaptive	B
T.DN3B.TH	0.00380321	0.0799642	1.04621	1.01 - 1.08	Dedifferentiated	Dev T
LTHSC.BM	0.00431964	0.0799642	1.09376	1.03 - 1.16	Dedifferentiated	Stem
SC.MPP34F.BM	0.00528888	0.0799642	1.05608	1.02 - 1.10	Dedifferentiated	Stem
T.DN3neg4.TH	0.00542315	0.0799642	1.03545	1.01 - 1.06	Dedifferentiated	Dev T
SC.CMP.BM.DR	0.00561439	0.0799642	1.06302	1.02 - 1.11	Dedifferentiated	Stem
MATTGD.VG3.E17.TH	0.0060719	0.0799642	1.12066	1.03 - 1.22	Adaptive	γδ T
NK.49Hpos.SP	0.00614979	0.0799642	0.871326	0.79 - 0.96	Innate	NK
MLP.FL	0.00638735	0.0799642	1.06386	1.02 - 1.11	Dedifferentiated	Stem
SC.MEP.BM	0.00638886	0.0799642	1.04736	1.01 - 1.08	Dedifferentiated	Stem
B6.14W.ABD.TR	0.00647056	0.0799642	0.902979	0.84 - 0.97	Adaptive	T-Reg
FRA	0.00700832	0.0799642	1.08628	1.02 - 1.15	Dedifferentiated	Dev B
T.DN3A.TH	0.00713106	0.0799642	1.05036	1.01 - 1.09	Dedifferentiated	Dev T
B6.14W.LN.TR	0.00724954	0.0799642	0.90661	0.84 - 0.97	Adaptive	T-Reg
SC.MDP.BM	0.00728994	0.0799642	1.05599	1.01 - 1.10	Dedifferentiated	Stem
T.DN4.TH	0.00786742	0.0799642	1.03523	1.01 - 1.06	Dedifferentiated	Dev T
GMP.BM	0.00811143	0.0799642	1.04369	1.01 - 1.08	Dedifferentiated	Stem
PREB.FRD.BM	0.00830628	0.0799642	1.09404	1.02 - 1.17	Dedifferentiated	Dev B
B6SPLFO	0.00834409	0.0799642	0.896982	0.83 - 0.97	Adaptive	B
NKT.44negNK1.1neg.TH	0.00965178	0.0852283	1.11564	1.03 - 1.21	Dedifferentiated	Dev T
MF.BM	0.00975481	0.0852283	1.03602	1.01 - 1.06	Innate	Mac
PROB.FRBC.FL	0.010247	0.0852283	1.0581	1.01 - 1.10	Dedifferentiated	Dev B
MLP.BM	0.0109138	0.0852283	1.07385	1.02 - 1.13	Dedifferentiated	Stem
DC.PDC.8neg.SP	0.0110323	0.0852283	0.864509	0.77 - 0.97	Innate	pDC
T.DPBL.TH	0.0111589	0.0852283	1.0329	1.01 - 1.06	Dedifferentiated	Dev T
T.4MEM44H62L.SP	0.0114873	0.0852283	0.906085	0.84 - 0.98	Adaptive	CD4 Mem
T.DN1neg2.TH	0.0119655	0.0860017	1.04719	1.01 - 1.09	Dedifferentiated	Dev T
T.8SP69pos.TH	0.0139583	0.0924814	1.08159	1.02 - 1.15	Dedifferentiated	Dev T
T.DN2.TH	0.0140029	0.0924814	1.05062	1.01 - 1.09	Dedifferentiated	Dev T
B.T3.SP	0.0141583	0.0924814	0.895818	0.82 - 0.98	Adaptive	B
T.ETP.TH	0.0144754	0.0924814	1.06152	1.01 - 1.11	Dedifferentiated	Dev T
T.8EFF.SP.OT1.12HR.LISOVA	0.0149681	0.0930447	1.06955	1.01 - 1.13	Adaptive	CD8 Eff
NK.49CIneg.SP	0.0153729	0.0930468	0.925259	0.87 - 0.99	Innate	NK
B1A.PC	0.0164191	0.0948901	0.860327	0.76 - 0.97	Adaptive	B
T.DP.TH	0.0165026	0.0948901	1.02896	1.01 - 1.05	Dedifferentiated	Dev T
TGD.VG3pos24AHI.E17.TH	0.0172785	0.0950365	1.04193	1.01 - 1.08	Dedifferentiated	Dev T
PROB.FRBC.BM	0.0173545	0.0950365	1.0714	1.01 - 1.13	Dedifferentiated	Dev B
SC.CDP.BM	0.0202317	0.106098	1.0766	1.01 - 1.15	Dedifferentiated	Stem
DC4.MLN	0.0202969	0.106098	0.920602	0.86 - 0.99	Innate	DC
T.ISP.TH	0.0224609	0.1148	1.02915	1.00 - 1.05	Dedifferentiated	Dev T
SC.ST34F.BM	0.0233769	0.116884	1.04513	1.01 - 1.09	Dedifferentiated	Stem
B614WABDTREG	0.024471	0.117459	0.933365	0.88 - 0.99	Adaptive	T-Reg
T.8SP24neg.TH	0.0248904	0.117459	1.06435	1.01 - 1.12	Dedifferentiated	Dev T
NK.DAP10neg.SP	0.0250238	0.117459	0.914796	0.85 - 0.99	Innate	NK
PROB.CLP.BM	0.02586	0.118956	1.08812	1.01 - 1.17	Dedifferentiated	Dev B
CLP	0.0278971	0.124998	1.07198	1.01 - 1.14	Dedifferentiated	Dev B
DC8.LN	0.0282604	0.124998	0.947697	0.90 - 0.99	Innate	CD11b My
EP.MECHI.TH	0.0292834	0.127079	1.03623	1.00 - 1.07	Stromal	Stromal
PREB.FRC.BM	0.0329809	0.137636	1.04895	1.00 - 1.10	Dedifferentiated	Dev B
PROB.CLP.FL	0.0336178	0.137636	1.04691	1.00 - 1.09	Dedifferentiated	Dev B
TGD.VG5pos.IEL.	0.0338013	0.137636	1.04615	1.00 - 1.09	Adaptive	γδ T
T.DN2B.TH	0.0341098	0.137636	1.04459	1.00 - 1.09	Dedifferentiated	Dev T
TGD.VG5pos.ACT.IEL	0.0351451	0.139368	0.89449	0.81 - 0.99	Adaptive	γδ T
NK.MCMV7	0.0410357	0.157098	0.926392	0.86 - 1.00	Innate	NK
T.4INT8pos.TH	0.0411043	0.157098	1.05019	1.00 - 1.10	Dedifferentiated	Dev T
NK.B2Mneg.SP	0.0416651	0.157098	0.922376	0.85 - 1.00	Innate	NK
BEC.MLN	0.0458953	0.169994	1.03558	1.00 - 1.07	Stromal	Stromal
T.4NVE.SP	0.0465636	0.169994	0.923256	0.85 - 1.00	Adaptive	CD4 Nve
DC3.MLN	0.0548404	0.193505	0.936043	0.87 - 1.00	Innate	CD11b My
FRC.MLN	0.0554843	0.193505	1.02065	1.00 - 1.04	Stromal	Stromal
LEC.MLN	0.0555274	0.193505	1.03417	1.00 - 1.07	Stromal	Stromal
MO.6CnegIIneg.BM	0.0566079	0.194326	1.03208	1.00 - 1.07	Innate	Mon
T.4MEM.SP	0.0576466	0.194981	0.937932	0.88 - 1.00	Adaptive	CD4 Mem
T.8MEM.SP.OT1.D45.LISOVA	0.0621579	0.207193	0.930068	0.86 - 1.00	Adaptive	CD8 Mem
T.8EFF.SP.OT1.48HR.LISOVA	0.0655095	0.215246	1.04882	1.00 - 1.10	Adaptive	CD8 Eff
NKT.4pos.SP	0.067914	0.219973	1.03081	1.00 - 1.06	Adaptive	NKT
MO.6CposIIneg.BM	0.0688612	0.219973	1.03789	1.00 - 1.08	Innate	Mon
TGD.TH	0.0703441	0.220322	1.0465	1.00 - 1.10	Dedifferentiated	Dev T
FI.SK	0.0708863	0.220322	1.02081	1.00 - 1.04	Stromal	Stromal
BEC.SLN	0.0732773	0.223084	1.03628	1.00 - 1.08	Stromal	Stromal
FRC.SLN	0.0737148	0.223084	1.02127	1.00 - 1.05	Stromal	Stromal
T.8EFF.SP.OT1.D45VSV	0.0754432	0.225095	0.942965	0.88 - 1.01	Adaptive	CD8 Mem
DC.8neg4neg11Bneg.MLN	0.0763366	0.225095	0.951902	0.90 - 1.01	Innate	DC
T.8EFF.SP.OT1.D10LIS	0.0781287	0.225419	0.937961	0.87 - 1.01	Adaptive	CD8 Eff
NK.49Hneg.SP	0.0784066	0.225419	0.951386	0.90 - 1.01	Innate	NK
NKT.44posNK1.1pos.TH	0.0823768	0.23391	1.06713	0.99 - 1.15	Dedifferentiated	Dev T
B.T2.SP	0.0848351	0.237653	0.925508	0.85 - 1.01	Adaptive	B
T.4MEM44H62L.LN	0.0857617	0.237653	0.942739	0.88 - 1.01	Adaptive	CD4 Mem
B.FRE.BM	0.0884259	0.242118	1.09926	0.99 - 1.23	Dedifferentiated	Dev B
NK.DAP12neg.SP	0.0913078	0.247068	0.931022	0.86 - 1.01	Innate	NK
DC.103neg11Bpos.LULN	0.0931914	0.249187	0.955598	0.91 - 1.01	Innate	CD11b My
DC.LC.SK	0.0950547	0.249187	1.03441	0.99 - 1.08	Innate	CD11b My
MATTGD.VG1pos.TH.B6	0.0974739	0.249187	1.0354	0.99 - 1.08	Adaptive	γδ T
ST.31neg38neg44neg.SLN	0.0986502	0.249187	1.01914	1.00 - 1.04	Stromal	Stromal
TGD.VG5pos.ACT.IEL.	0.0989628	0.249187	1.07437	0.99 - 1.17	Adaptive	γδ T
CD150negCD48neg.FL	0.0992771	0.249187	1.02989	0.99 - 1.07	Dedifferentiated	Stem
B.FRE.FL	0.0996748	0.249187	1.08554	0.98 - 1.20	Adaptive	B
T.8NVE.SP.OT1	0.10104	0.249684	0.941915	0.88 - 1.01	Adaptive	CD8 Nve
DC1.LN	0.102591	0.249684	1.05704	0.99 - 1.13	Innate	DC
PROB.FRA.FL	0.103825	0.249684	1.03466	0.99 - 1.08	Dedifferentiated	Dev B
T.8EFF.SP.OT1.24HR.LISOVA	0.104216	0.249684	1.04587	0.99 - 1.10	Adaptive	CD8 Eff
T.8MEM.SP.OT1.D100.LISOVA	0.108713	0.257773	0.94214	0.88 - 1.01	Adaptive	CD8 Mem
B1A.SP	0.113102	0.263269	0.913336	0.82 - 1.02	Adaptive	B
LEC.SLN	0.11332	0.263269	1.03078	0.99 - 1.07	Stromal	Stromal
CD150negCD48neg.BM	0.116039	0.26689	1.04593	0.99 - 1.11	Dedifferentiated	Stem
T.8EFF.SP.OT1.D8LISO	0.118446	0.269728	0.94641	0.88 - 1.01	Adaptive	CD8 Eff
TGD.VG5neg.ACT.IEL	0.122783	0.276863	1.09849	0.97 - 1.24	Adaptive	γδ T
DC.8neg4neg11Bpos.MLN	0.13015	0.290625	0.95342	0.90 - 1.01	Innate	CD11b My
T.DPSM.TH	0.141555	0.313054	1.02793	0.99 - 1.07	Dedifferentiated	Dev T
T.4pos8INT.TH	0.151766	0.331363	1.04546	0.98 - 1.11	Dedifferentiated	Dev T
FI.MTS15pos.TH	0.152715	0.331363	1.02232	0.99 - 1.05	Stromal	Stromal
T.DN2A.TH	0.170096	0.365626	1.03091	0.99 - 1.08	Dedifferentiated	Dev T
NK.49CIpos.SP	0.176498	0.375876	0.964415	0.92 - 1.02	Innate	NK
DC.PDC.8pos.MLN	0.181338	0.377907	0.934766	0.85 - 1.03	Innate	pDC
T.8EFF.SP.OT1.D5.VSVOVA	0.183009	0.377907	1.04771	0.98 - 1.12	Adaptive	CD8 Eff
T.DP69pos.TH	0.183936	0.377907	1.02278	0.99 - 1.06	Dedifferentiated	Dev T
T.4.LN.BDC	0.184024	0.377907	1.02466	0.99 - 1.06	Adaptive	Th
DC2.LN	0.19962	0.405082	1.03248	0.98 - 1.08	Innate	CD11b My
DC.103pos11Bneg.LULN	0.201498	0.405082	0.960195	0.90 - 1.02	Innate	DC
MF.LU	0.203075	0.405082	1.02798	0.99 - 1.07	Innate	Mac
MO.6CposIIneg.LN	0.204302	0.405082	0.97616	0.94 - 1.01	Innate	Mon
IMMTGD.VG2pos.TH	0.212409	0.412867	1.02231	0.99 - 1.06	Dedifferentiated	Dev T
IMMTGD.VG1posVD6pos.TH.B6	0.213215	0.412867	1.03607	0.98 - 1.10	Dedifferentiated	Dev T
T.4NVE.MLN	0.213614	0.412867	1.02481	0.99 - 1.07	Adaptive	CD4 Nve
TGD.VG2pos.SP	0.228018	0.437035	0.962619	0.90 - 1.02	Adaptive	γδ T
B.MZ.SP	0.234556	0.441876	0.942331	0.85 - 1.04	Adaptive	B
T.8EFF.SP.OT1.D15LIS	0.235341	0.441876	0.962724	0.90 - 1.03	Adaptive	CD8 Eff
T.4SP24neg.TH	0.236308	0.441876	1.03926	0.98 - 1.11	Dedifferentiated	Dev T
NK.SP	0.240369	0.445117	0.967196	0.91 - 1.02	Innate	NK
TGD.VG5pos24AHI.TH	0.241911	0.445117	1.02843	0.98 - 1.08	Dedifferentiated	Dev T
DC.103neg11Bpos.SI	0.249315	0.455098	0.967982	0.92 - 1.02	Innate	CD11b My
DC1.MLN	0.255266	0.459468	1.03918	0.97 - 1.11	Innate	DC
DC3.SP	0.255704	0.459468	1.0337	0.98 - 1.09	Innate	CD11b My
DC.103pos11Bneg.LV	0.260534	0.462144	1.03268	0.98 - 1.09	Innate	DC
DC.8neg.TH	0.261212	0.462144	1.04131	0.97 - 1.12	Innate	DC
T.4MEM.LN	0.268783	0.465031	1.04042	0.97 - 1.12	Adaptive	CD4 Mem
T.4FP3neg.SP	0.268961	0.465031	1.02399	0.98 - 1.07	Adaptive	CD4 Nve
DC.PDC.8pos.SLN	0.269938	0.465031	0.947226	0.86 - 1.04	Innate	pDC
T.4SP69pos.TH	0.27273	0.465031	1.03643	0.97 - 1.10	Dedifferentiated	Dev T
NK.Hpos.MCMV1.SP	0.272953	0.465031	1.03179	0.98 - 1.09	Innate	NK
DC.103CLOSER.SI	0.27585	0.466511	0.968252	0.91 - 1.03	Innate	CD11b My
DC6.LN	0.283817	0.476481	1.02854	0.98 - 1.08	Innate	CD11b My
T.8EFF.SP.OT1.D10.LISOVA	0.291039	0.484394	0.967017	0.91 - 1.03	Adaptive	CD8 Eff
DC9.LN	0.292742	0.484394	0.964563	0.90 - 1.03	Innate	DC
NK.Hpos.MCMV7.SP	0.3061	0.502879	0.968953	0.91 - 1.03	Innate	NK
NKT.44posNK1.1neg.TH	0.323725	0.528063	1.03663	0.97 - 1.11	Dedifferentiated	Dev T
PREB.FRD.FL	0.326847	0.5294	1.02478	0.98 - 1.08	Dedifferentiated	Dev B
T.4SP24INT.TH	0.329188	0.529464	1.0307	0.97 - 1.10	Dedifferentiated	Dev T
T.4FP3pos25pos.SP	0.334203	0.533797	1.02004	0.98 - 1.06	Adaptive	T-Reg
TGD.VG2pos.ACT.SP	0.342805	0.54376	1.01234	0.99 - 1.04	Adaptive	γδ T
B.T1.SP	0.351238	0.55332	0.949968	0.85 - 1.06	Adaptive	B
DC.11CLOSER.SI	0.360389	0.563875	0.971465	0.91 - 1.03	Innate	CD11b My
MO.6CnegIIINT.BL	0.368013	0.571912	0.978574	0.93 - 1.03	Innate	Mon
T.8EFF.SP.OT1.D8.LISOVA	0.37456	0.578179	0.96717	0.90 - 1.04	Adaptive	CD8 Eff
TGD.VG5neg.IEL	0.400003	0.612978	0.962893	0.88 - 1.05	Adaptive	γδ T
B.FO.PC	0.402433	0.612978	0.963156	0.88 - 1.05	Adaptive	B
B.GC.SP	0.407965	0.617218	1.02836	0.96 - 1.10	Adaptive	B
MF.IIneg480HI.PC	0.410584	0.617218	1.02203	0.97 - 1.08	Innate	Mac
MATTGD.VG1posVD6pos.TH.B6	0.413719	0.617892	1.03774	0.95 - 1.13	Adaptive	γδ T
T.4.PLN.BDC	0.437266	0.643834	1.01687	0.97 - 1.06	Adaptive	Th
T.8NVE.SP	0.441633	0.643834	1.01304	0.98 - 1.05	Adaptive	CD8 Nve
DC.103neg11BposF4neg80LO.KD	0.441893	0.643834	1.03431	0.95 - 1.13	Innate	CD11b My
T.8MEM.SP.OT1.D106.VSVOVA	0.442286	0.643834	0.980729	0.93 - 1.03	Adaptive	CD8 Mem
DC.8pos.TH	0.450345	0.651443	1.03372	0.95 - 1.13	Innate	DC
IMMTGD.VG2.E17.TH	0.454119	0.652795	1.01396	0.98 - 1.05	Dedifferentiated	Dev T
DC7.LN	0.490799	0.701142	0.975297	0.91 - 1.05	Innate	DC
TGD.SP	0.496768	0.705288	0.991254	0.97 - 1.02	Adaptive	γδ T
NKT.4pos.LV	0.500474	0.705574	0.975053	0.91 - 1.05	Adaptive	NKT
DC.8neg4neg11Bpos.SLN	0.503105	0.705574	0.978364	0.92 - 1.04	Innate	CD11b My
T.8NVE.PP	0.510872	0.712124	1.00926	0.98 - 1.04	Adaptive	CD8 Nve
T.8NVE.MLN	0.522177	0.723498	1.01619	0.97 - 1.07	Adaptive	CD8 Nve
T.4NVE.LN	0.529496	0.729246	1.02041	0.96 - 1.09	Adaptive	CD4 Nve
T.8EFF.SP.OT1.D8.VSVOVA	0.561784	0.76911	0.984112	0.93 - 1.04	Adaptive	CD8 Eff
MO.6CnegIIpos.BL	0.566351	0.769305	1.01151	0.97 - 1.05	Innate	Mon
B.FO.MLN	0.568617	0.769305	0.969029	0.87 - 1.08	Adaptive	B
TGD.VG2neg.SP.TCRBKO	0.578453	0.771974	1.00557	0.99 - 1.03	Adaptive	γδ T
T.4NVE.PP	0.582441	0.771974	0.981352	0.92 - 1.05	Adaptive	CD4 Nve
NKT.4neg.SP	0.587703	0.771974	0.981377	0.92 - 1.05	Adaptive	NKT
T.8NVE.LN	0.59052	0.771974	1.01624	0.96 - 1.08	Adaptive	CD8 Nve
DC.103neg11Bpos.SALM3.SI	0.592051	0.771974	0.987227	0.94 - 1.03	Innate	CD11b My
DC2.SP	0.592846	0.771974	1.02593	0.93 - 1.13	Innate	CD11b My
GN.URAC.PC	0.596921	0.771974	0.98911	0.95 - 1.03	Innate	CD11b My
T.8MEM.SP	0.597441	0.771974	1.01486	0.96 - 1.07	Adaptive	CD8 Mem
DC.103pos11Bpos.SI	0.607002	0.779947	0.979981	0.91 - 1.06	Innate	CD11b My
DC.103neg11Bpos24neg.LU	0.613245	0.783591	1.01009	0.97 - 1.05	Innate	CD11b My
DC.IIpos480LO.PC	0.621089	0.789229	1.01414	0.96 - 1.07	Innate	Mac
T.8SP24INT.TH	0.634775	0.802189	1.01176	0.96 - 1.06	Dedifferentiated	Dev T
DC.103neg11Bpos24pos.LU	0.66534	0.83622	1.01218	0.96 - 1.07	Innate	CD11b My
DC.103pos11Bneg.SI	0.68548	0.853716	0.984031	0.91 - 1.06	Innate	DC
MF.THIO5.IIpos480INT.PC	0.689997	0.853716	1.00783	0.97 - 1.05	Innate	Mac
T.8MEM.LN	0.691274	0.853716	1.00722	0.97 - 1.04	Adaptive	CD8 Mem
TGD.VG2pos.SP.TCRBKO	0.694109	0.853716	1.00493	0.98 - 1.03	Adaptive	γδ T
MF.THIO5.IIpos480LO.PC	0.703525	0.855046	1.00903	0.96 - 1.06	Innate	Mac
T.8EFF.SP.OT1.D15.VSVOVA	0.706997	0.855046	0.988645	0.93 - 1.05	Adaptive	CD8 Eff
MICROGLIA.CNS	0.70944	0.855046	1.00679	0.97 - 1.04	Innate	CD11b My
DC.103pos11Bneg.SALM3.SI	0.71006	0.855046	1.01763	0.93 - 1.12	Innate	DC
DC2.LU	0.736717	0.881851	1.00943	0.96 - 1.07	Innate	DC
T.8EFF.SP.OT1.D6.LISOVA	0.739988	0.881851	1.01058	0.95 - 1.08	Adaptive	CD8 Eff
NKT.4neg.LV	0.749743	0.885345	1.00742	0.96 - 1.05	Adaptive	NKT
DC2.MLN	0.750618	0.885345	1.00988	0.95 - 1.07	Innate	CD11b My
DC1.SP	0.759928	0.88926	0.988737	0.92 - 1.06	Innate	DC
MF.THIO5.IIneg480HI.PC	0.770698	0.88926	1.00589	0.97 - 1.05	Innate	Mac
DC.103pos11Bpos.SALM3.SI	0.772627	0.88926	0.990539	0.93 - 1.06	Innate	CD11b My
GN.BL	0.774205	0.88926	0.994295	0.96 - 1.03	Innate	CD11b My
MATTGD.VG2pos.TH	0.776774	0.88926	0.986095	0.90 - 1.09	Adaptive	γδ T
T.8EFF.SP.OT1.D6.VSVOVA	0.777136	0.88926	1.01268	0.93 - 1.11	Adaptive	CD8 Eff
TGD.VG2neg.SP	0.794058	0.904126	1.00386	0.98 - 1.03	Adaptive	γδ T
DC.103pos.11Bneg.POLYIC.LU	0.799913	0.906305	1.00787	0.95 - 1.07	Innate	DC
MO.6CposIIpos.BL	0.818777	0.923131	0.995207	0.96 - 1.04	Innate	Mon
T.8EFF.SP.OT1.D6LISO	0.834708	0.936502	0.996028	0.96 - 1.03	Adaptive	CD8 Eff
MO.6CnegIIneg.BL	0.839463	0.937265	0.996281	0.96 - 1.03	Innate	Mon
GN.ARTH.BM	0.84816	0.940646	1.00434	0.96 - 1.05	Innate	CD11b My
DC.103neg.11Bpos.POLYIC.LU	0.850908	0.940646	0.995044	0.94 - 1.05	Innate	CD11b My
MF.MEDL.SLN	0.854761	0.940646	0.997119	0.97 - 1.03	Innate	CD11b My
T.8EFF.SP.OT1.D15.LISOVA	0.860462	0.94241	0.995478	0.95 - 1.05	Adaptive	CD8 Eff
DC.8neg4neg11Bneg.SLN	0.872348	0.9509	1.00629	0.93 - 1.09	Innate	DC
DC.11CLOSER.SALM3.SI	0.884683	0.952546	0.99647	0.95 - 1.05	Innate	CD11b My
SC.LT34F.BM	0.887302	0.952546	0.996962	0.96 - 1.04	Dedifferentiated	Stem
DC.8neg4neg11Bneg.SP	0.891992	0.952546	0.993155	0.90 - 1.10	Innate	DC
B.FO.LN	0.894485	0.952546	1.0073	0.90 - 1.12	Adaptive	B
B.FRF.BM	0.898657	0.952546	1.00683	0.91 - 1.12	Dedifferentiated	Dev B
MF.169pos11CHI.SLN	0.901842	0.952546	1.00392	0.94 - 1.07	Innate	CD11b My
TGD.VG2neg.ACT.SP	0.902848	0.952546	0.99814	0.97 - 1.03	Adaptive	γδ T
MO.6CposIIneg.BL	0.918312	0.958073	0.997354	0.95 - 1.05	Innate	Mon
DC.103neg11Bpos.LV	0.920492	0.958073	1.00213	0.96 - 1.04	Innate	CD11b My
MF.RP.SP	0.920583	0.958073	0.997632	0.95 - 1.05	Innate	Mac
GN.ARTH.SYNF	0.945835	0.976872	1.0013	0.96 - 1.04	Innate	CD11b My
GN.BM	0.947141	0.976872	0.998014	0.94 - 1.06	Innate	CD11b My
GN.THIO.PC	0.954075	0.97963	0.99864	0.95 - 1.05	Innate	CD11b My
IMMTGD.VG1pos.TH.B6	0.965074	0.98652	1.00105	0.96 - 1.05	Dedifferentiated	Dev T
T.4.PA.BDC	0.969832	0.986998	0.998958	0.95 - 1.05	Adaptive	Th
MF.SBCAPS.SLN	0.981279	0.994248	1.00031	0.97 - 1.03	Innate	CD11b My
NK.HposMCMV1	0.990927	0.996794	0.999664	0.94 - 1.06	Innate	NK
DC.103pos11Bneg.LU	0.996791	0.996794	1.00015	0.93 - 1.07	Innate	DC
MF.THIO5.IIneg480INT.PC	0.996794	0.996794	0.999908	0.96 - 1.05	Innate	Mac
