# Supplementary material for: Integrative analysis of breast cancer reveals prognostic haematopoietic activity and patient-specific immune response profiles
Source: Nat Commun. 2016 Jan 4;7:10248. doi: 10.1038/ncomms10248 (PMC4725766; doi:10.1038/ncomms10248)
Supplement: Supplementary Data 8 — Univariate Cox proportional hazards model results using CLSs across five breast cancer datasets. [file ncomms10248-s9.xlsx]

## Sheet: Supplementary_Data4
Supplementary Data 8. Univariate Cox proportional hazards model results using CLSs across five breast cancer datasets.
Name	Type	Subtype	Curtis.pval	Curtis.Adj.pval	Curtis.HR	Rehman.pval	Rehman.Adj.pval	Rehman.HR	Schm.pval	Schm.Adj.pval	Schm.HR	Vijver.pval	Vijver.Adj.pval	Vijver.HR	Wang.pval	Wang.Adj.pval	Wang.HR	# p < 0.05
B.FO.PC	Adaptive	B	2.58633e-05	9.50329e-05	0.964268	1.11735e-09	1.39375e-08	0.879158	0.00138659	0.00548026	0.814628	0.000972858	0.0026544	0.955852	0.00270862	0.0118135	0.905948	5
B.FRE.FL	Adaptive	B	2.55351e-15	1.21037e-13	1.07868	4.51235e-09	3.96084e-08	1.09193	7.71039e-06	0.00182736	1.29987	4.48913e-06	5.91069e-05	1.05664	0.0133622	0.0422244	1.09198	5
B.GC.SP	Adaptive	B	6.44444e-11	1.01822e-09	1.03881	4.63976e-10	7.85445e-09	1.05225	0.000226136	0.0024361	1.11922	1.39339e-06	3.59556e-05	1.06237	0.00156279	0.00881859	1.07302	5
CD150negCD48neg.FL	Dedifferentiated	Stem	0.00417017	0.00859418	1.01301	2.8164e-05	6.95298e-05	1.03487	0.044485	0.0787753	1.05563	0.0120432	0.0248194	1.07818	8.59258e-05	0.00141467	1.07452	5
DC.103pos11Bneg.SALM3.SI	Innate	DC	0.0209593	0.0376314	1.01939	6.00006e-06	1.77752e-05	1.07903	0.0098673	0.022927	1.14357	1.2623e-05	9.06561e-05	1.14046	0.0143416	0.044723	1.0741	5
DC.8neg.TH	Innate	DC	1.61701e-05	6.28246e-05	1.02719	7.81636e-08	4.11661e-07	1.05775	0.00639502	0.0166552	1.09029	0.000102666	0.000442395	1.09948	0.00271891	0.0118135	1.05346	5
DC.8pos.TH	Innate	DC	7.81471e-05	0.000243696	1.02805	8.53596e-08	4.21463e-07	1.05882	0.00582262	0.0155052	1.09927	0.000213406	0.000785002	1.10362	0.000684615	0.00463582	1.06673	5
DC.PDC.8pos.MLN	Innate	pDC	3.33067e-15	1.31561e-13	0.919487	1.18437e-07	5.50382e-07	0.895127	0.0262857	0.0514852	0.893835	5.53944e-06	6.05106e-05	0.813928	0.0317618	0.0800802	0.927045	5
FRA	Dedifferentiated	Dev B	4.74062e-07	2.49672e-06	1.0308	3.15544e-07	1.26752e-06	1.06899	0.00864736	0.0204942	1.10086	0.00179122	0.00456472	1.05024	0.0411485	0.0946814	1.02814	5
IMMTGD.VG1pos.TH.B6	Dedifferentiated	Dev T	2.09561e-05	7.88348e-05	1.02282	9.46093e-07	3.39733e-06	1.03594	0.00680319	0.0174551	1.07285	0.000433484	0.00142313	1.07533	0.0183133	0.0535833	1.0489	5
IMMTGD.VG1posVD6pos.TH.B6	Dedifferentiated	Dev T	2.50531e-11	5.3978e-10	1.0396	1.92516e-08	1.23314e-07	1.03426	0.00430216	0.0122845	1.06872	2.01781e-05	0.000116639	1.08015	0.0097504	0.0325471	1.04491	5
IMMTGD.VG2.E17.TH	Dedifferentiated	Dev T	1.88167e-10	2.78722e-09	1.02667	8.36828e-10	1.23955e-08	1.05966	0.00120962	0.00548026	1.12196	1.38504e-05	9.41447e-05	1.06544	0.00188122	0.00904193	1.04944	5
LTHSC.FL	Dedifferentiated	Stem	0.00405214	0.00842418	1.0163	4.16531e-06	1.28205e-05	1.0501	0.00273448	0.0083086	1.10412	0.04782	0.0809525	1.05755	0.000172077	0.00203786	1.09505	5
MATTGD.VG2pos.TH	Adaptive	γδ T	0.00100759	0.00254041	0.970139	3.7601e-05	8.8232e-05	0.923808	3.32848e-05	0.00197212	0.792869	0.00357729	0.00815208	0.934791	0.00957805	0.0324285	0.92913	5
MATTGD.VG3.E17.TH	Adaptive	γδ T	1.11e-16	1.33e-14	1.05194	5.27582e-10	8.33579e-09	1.03327	0.00307597	0.00922791	1.05626	1.44062e-06	3.59556e-05	1.1	0.00672288	0.0234987	1.04996	5
MLP.BM	Dedifferentiated	Stem	3.13327e-05	0.000109204	1.02633	5.27433e-06	1.60258e-05	1.04357	0.00686938	0.0174551	1.0913	0.000178112	0.000696737	1.10793	0.00415187	0.0163999	1.05644	5
MLP.FL	Dedifferentiated	Stem	1.23167e-05	4.86511e-05	1.02059	1.36028e-09	1.54673e-08	1.03572	0.00128798	0.00548026	1.06971	5.61702e-06	6.05106e-05	1.07605	0.000166968	0.00203786	1.05122	5
NK.49CIpos.SP	Innate	NK	2.21419e-06	1.04953e-05	0.970792	1.73876e-09	1.87311e-08	0.911971	0.000197197	0.0024361	0.840797	3.97084e-05	0.000204585	0.869908	0.0285229	0.0759543	0.959383	5
NK.49Hneg.SP	Innate	NK	5.60493e-09	5.10911e-08	0.962046	3.18022e-09	3.14046e-08	0.905841	0.000201614	0.0024361	0.85323	7.51492e-06	6.22129e-05	0.853919	0.00164309	0.00887127	0.930223	5
NK.49Hpos.SP	Innate	NK	5.11813e-14	1.51625e-12	0.921484	5.22418e-09	3.99397e-08	0.910267	0.000262793	0.00259509	0.878254	9.13455e-05	0.000412117	0.864198	0.011035	0.0358258	0.936729	5
NK.B2Mneg.SP	Innate	NK	8.22189e-08	4.99638e-07	0.957643	3.38948e-10	7.30279e-09	0.910098	0.00018488	0.0024361	0.84886	2.83507e-06	4.79937e-05	0.899516	0.0297732	0.0776208	0.958692	5
NK.DAP10neg.SP	Innate	NK	1.18034e-09	1.39871e-08	0.947011	6.57554e-08	3.62419e-07	0.91311	0.00112372	0.00548026	0.886229	2.18056e-07	2.18033e-05	0.781478	0.0450864	0.100806	0.957556	5
NK.DAP12neg.SP	Innate	NK	3.9427e-05	0.000133488	0.963731	2.81019e-08	1.70773e-07	0.903543	0.000726111	0.00452864	0.84528	5.6254e-05	0.000272086	0.863643	0.0308905	0.0787209	0.949017	5
NK.SP	Innate	NK	6.08665e-06	2.61499e-05	0.972891	1.1118e-09	1.39375e-08	0.909103	0.000395685	0.0032337	0.84241	4.43099e-05	0.000223435	0.866011	0.0266498	0.0725977	0.959756	5
NKT.44negNK1.1neg.TH	Dedifferentiated	Dev T	2.78499e-12	7.33382e-11	1.06669	2.63156e-12	6.2368e-10	1.1122	0.000100106	0.0024361	1.21538	0.000176578	0.000696737	1.12013	0.00171922	0.00887127	1.05789	5
NKT.44posNK1.1neg.TH	Dedifferentiated	Dev T	2.02778e-08	1.45631e-07	1.04011	2.23935e-09	2.3075e-08	1.0486	0.00161227	0.00597044	1.08655	0.000246018	0.000870243	1.09806	0.00842016	0.0289214	1.04306	5
PREB.FRC.BM	Dedifferentiated	Dev B	2.48915e-10	3.47017e-09	1.02911	5.09891e-11	3.0211e-09	1.04938	6.15266e-05	0.0024361	1.1042	3.46069e-07	2.18033e-05	1.05714	7.49051e-05	0.00141467	1.07429	5
PREB.FRD.BM	Dedifferentiated	Dev B	6.14439e-08	3.93573e-07	1.0445	2.22876e-11	2.00393e-09	1.10616	3.16551e-05	0.00197212	1.2308	2.41488e-06	4.40251e-05	1.06872	0.0002047	0.00203786	1.11662	5
PREB.FRD.FL	Dedifferentiated	Dev B	3.55331e-08	2.44289e-07	1.03147	4.87144e-08	2.74888e-07	1.04773	0.000143982	0.0024361	1.11465	2.10982e-05	0.000119054	1.06244	6.67122e-05	0.00141467	1.10266	5
PROB.CLP.FL	Dedifferentiated	Dev B	6.98885e-09	5.59438e-08	1.027	9.81935e-09	6.6491e-08	1.04295	0.00189675	0.00681106	1.08451	3.36156e-06	5.06376e-05	1.08436	8.95362e-05	0.00141467	1.04693	5
PROB.FRA.BM	Dedifferentiated	Dev B	2.6908e-09	2.65717e-08	1.0479	8.40086e-08	4.21463e-07	1.05189	0.00252008	0.00816382	1.09297	0.000138744	0.000587184	1.08238	0.0188307	0.0544254	1.02899	5
PROB.FRA.FL	Dedifferentiated	Dev B	2.65215e-09	2.65717e-08	1.02619	8.15074e-08	4.1994e-07	1.03903	0.00100554	0.00542967	1.088	7.2694e-06	6.22129e-05	1.06956	0.000581629	0.0040543	1.04742	5
PROB.FRBC.BM	Dedifferentiated	Dev B	4.13763e-11	7.54323e-10	1.04222	2.62517e-10	6.22165e-09	1.06091	0.000177656	0.0024361	1.11621	3.89711e-07	2.18033e-05	1.05971	0.000223416	0.00203786	1.08128	5
PROB.FRBC.FL	Dedifferentiated	Dev B	6.83961e-08	4.26576e-07	1.02529	2.53662e-11	2.00393e-09	1.04697	0.000277898	0.00263447	1.09128	5.51981e-07	2.18033e-05	1.06462	3.87976e-05	0.00102167	1.07232	5
SC.CDP.BM	Dedifferentiated	Stem	1.55191e-06	7.66255e-06	1.02783	1.37052e-09	1.54673e-08	1.03181	0.00254904	0.00816382	1.05553	4.87874e-07	2.18033e-05	1.10982	0.000310708	0.00253924	1.04446	5
SC.MDP.BM	Dedifferentiated	Stem	0.000968233	0.00246743	1.0135	5.05324e-09	3.99397e-08	1.01744	0.00530985	0.0148861	1.0219	6.7877e-06	6.22129e-05	1.08078	0.000872925	0.00559144	1.03743	5
SC.MEP.BM	Dedifferentiated	Stem	0.000700968	0.00184588	1.01294	5.11182e-09	3.99397e-08	1.04591	0.00137223	0.00548026	1.08547	0.000585741	0.00177975	1.0631	0.00020953	0.00203786	1.0507	5
SC.MPP34F.BM	Dedifferentiated	Stem	0.00106346	0.00259835	1.01537	2.78953e-08	1.70773e-07	1.05118	0.000133315	0.0024361	1.13972	0.0328038	0.0602674	1.04513	0.000223563	0.00203786	1.08636	5
T.4FP3neg.SP	Adaptive	CD4 Nve	0.0105021	0.019912	0.98835	9.90776e-06	2.76252e-05	0.920295	0.000204988	0.0024361	0.791559	0.000221195	0.000794292	0.930602	3.49979e-05	0.00102167	0.908475	5
T.4.LN.BDC	Adaptive	Th	0.00287149	0.00624353	0.989286	5.78455e-05	0.000131821	0.925209	0.000892179	0.00515723	0.820236	0.000630276	0.00189083	0.916209	1.8957e-06	0.000186435	0.871047	5
T.4NVE.LN	Adaptive	CD4 Nve	0.00250641	0.00555159	0.980889	0.00158809	0.00274728	0.939264	0.00210594	0.00733983	0.850893	0.000974401	0.0026544	0.915686	2.35994e-06	0.000186435	0.896608	5
T.4NVE.MLN	Adaptive	CD4 Nve	0.0115002	0.0214611	0.989808	0.000104513	0.000225178	0.919978	0.000215635	0.0024361	0.759824	0.000858961	0.0024235	0.937811	3.43945e-05	0.00102167	0.92205	5
T.4NVE.PP	Adaptive	CD4 Nve	2.83888e-05	0.000101942	0.971137	2.01032e-05	5.12308e-05	0.930674	0.00103997	0.00542967	0.848444	2.24173e-07	2.18033e-05	0.867877	0.00172185	0.00887127	0.941396	5
T.4NVE.SP	Adaptive	CD4 Nve	0.000555058	0.00151205	0.972235	0.00010136	0.000220388	0.941659	6.83582e-05	0.0024361	0.840799	5.0496e-06	6.05106e-05	0.842087	0.000580176	0.0040543	0.937587	5
T.4.PLN.BDC	Adaptive	Th	0.0455187	0.0749163	0.990614	0.0011562	0.0020759	0.934805	0.00238998	0.00805119	0.818616	0.00336027	0.00788499	0.915711	6.93034e-05	0.00141467	0.887511	5
T.8EFF.SP.OT1.48HR.LISOVA	Adaptive	CD8 Eff	4.79978e-11	8.12535e-10	1.02401	4.05804e-09	3.69906e-08	1.02362	0.00272935	0.0083086	1.04819	1.04824e-05	7.76353e-05	1.04881	0.00181348	0.00895405	1.04603	5
T.8EFF.SP.OT1.D15.LISOVA	Adaptive	CD8 Eff	0.0463713	0.0757931	0.988077	3.09669e-06	1.00536e-05	0.892676	0.00233335	0.00801455	0.816947	0.00389719	0.00871352	0.958861	0.0196005	0.0559678	0.960242	5
T.8EFF.SP.OT1.D45VSV	Adaptive	CD8 Mem	0.000931165	0.00239876	0.976571	3.93366e-08	2.33069e-07	0.886134	0.00078871	0.00479293	0.819806	2.35773e-05	0.000129949	0.915029	0.000266369	0.00225462	0.930291	5
T.8EFF.SP.OT1.D5.VSVOVA	Adaptive	CD8 Eff	1.33227e-15	7.89369e-14	1.04294	5.1388e-09	3.99397e-08	1.02738	0.015019	0.0323591	1.0345	1.82054e-06	3.59556e-05	1.08707	0.00234848	0.0107037	1.04615	5
T.8EFF.SP.OT1.D6.LISOVA	Adaptive	CD8 Eff	1.19187e-11	2.82473e-10	1.03765	1.29545e-06	4.51503e-06	1.02876	0.0275476	0.053012	1.03631	1.77082e-05	0.000113428	1.09008	0.042789	0.0975096	1.03528	5
T.8MEM.SP.OT1.D100.LISOVA	Adaptive	CD8 Mem	0.0165046	0.0300892	0.980132	2.4057e-06	8.03031e-06	0.899599	0.00552733	0.0148861	0.858513	0.000215296	0.000785002	0.931001	0.000491436	0.00375711	0.930439	5
T.8MEM.SP.OT1.D106.VSVOVA	Adaptive	CD8 Mem	0.00102524	0.00255772	0.982335	2.52803e-07	1.0699e-06	0.891855	0.00120202	0.00548026	0.817618	0.000165287	0.000675397	0.945602	0.00653437	0.0234987	0.960641	5
T.8MEM.SP.OT1.D45.LISOVA	Adaptive	CD8 Mem	6.21668e-06	2.61499e-05	0.959051	7.23699e-08	3.89811e-07	0.881302	0.00117728	0.00548026	0.823284	1.39032e-05	9.41447e-05	0.89936	0.00293664	0.0124283	0.937165	5
T.8NVE.PP	Adaptive	CD8 Nve	0.00347999	0.00743025	0.990537	0.00015782	0.0003281	0.910735	0.00713348	0.0177961	0.825525	0.000438347	0.00142313	0.944176	0.00525891	0.0201026	0.965953	5
T.DN2A.TH	Dedifferentiated	Dev T	5.43772e-05	0.000178992	1.02168	3.07295e-07	1.25567e-06	1.05241	0.000817684	0.00484478	1.13384	0.000191106	0.000730516	1.06207	0.0350751	0.0848246	1.04186	5
T.DN2B.TH	Dedifferentiated	Dev T	7.0815e-09	5.59438e-08	1.0276	6.21501e-09	4.4635e-08	1.04802	0.00100934	0.00542967	1.08877	1.63347e-05	0.000107537	1.05984	0.00590283	0.0218589	1.05068	5
T.DN2neg3.TH	Dedifferentiated	Dev T	2.71113e-06	1.23565e-05	1.02135	9.54949e-10	1.33131e-08	1.06301	0.000139272	0.0024361	1.13088	1.9788e-05	0.000116639	1.06257	0.0255912	0.0713543	1.04242	5
T.DN2.TH	Dedifferentiated	Dev T	9.04914e-07	4.56308e-06	1.0238	1.38352e-08	9.10815e-08	1.04985	0.000330206	0.00289847	1.10708	5.76585e-05	0.000273301	1.07685	0.00166806	0.00887127	1.05701	5
T.DN3B.TH	Dedifferentiated	Dev T	5.76647e-08	3.79626e-07	1.01877	2.47575e-10	6.22165e-09	1.04893	0.000196449	0.0024361	1.10299	5.53041e-06	6.05106e-05	1.05575	0.00317719	0.0132104	1.04218	5
T.DN3neg4.TH	Dedifferentiated	Dev T	1.39442e-07	8.26195e-07	1.01502	3.86104e-10	7.35534e-09	1.04939	0.000462813	0.00353828	1.0989	9.75334e-06	7.45659e-05	1.05092	0.000511876	0.00379108	1.05008	5
T.DN4.TH	Dedifferentiated	Dev T	7.67841e-09	5.87027e-08	1.01787	8.14109e-11	3.85888e-09	1.05047	0.000330141	0.00289847	1.10087	3.45724e-06	5.06376e-05	1.05354	0.000801715	0.00527796	1.05697	5
T.DPBL.TH	Dedifferentiated	Dev T	6.11013e-10	7.62158e-09	1.01827	1.10961e-10	4.38297e-09	1.03792	0.00138746	0.00548026	1.04263	3.63223e-06	5.06376e-05	1.0841	9.96594e-05	0.0014762	1.05077	5
TGD.TH	Dedifferentiated	Dev T	3.14142e-11	6.20431e-10	1.04397	4.03458e-10	7.35534e-09	1.07173	0.000163639	0.0024361	1.1472	7.61255e-06	6.22129e-05	1.11526	0.0149662	0.0454741	1.05488	5
TGD.VG2pos.SP	Adaptive	γδ T	0.000111766	0.000344006	0.973895	4.27468e-07	1.63403e-06	0.897591	0.00116759	0.00548026	0.859419	6.5307e-06	6.22129e-05	0.841309	0.00126404	0.00730674	0.92042	5
TGD.VG2pos.SP.TCRBKO	Adaptive	γδ T	0.0366949	0.0616786	0.994029	2.51131e-06	8.26639e-06	0.919022	0.000569022	0.00385309	0.830866	0.00378805	0.00855018	0.944906	0.00012621	0.00166783	0.942468	5
TGD.VG3pos24AHI.E17.TH	Dedifferentiated	Dev T	2.60639e-05	9.50329e-05	1.01191	1.99593e-10	5.91295e-09	1.04758	0.0012831	0.00548026	1.07989	7.23799e-06	6.22129e-05	1.05411	0.0119147	0.0381593	1.02722	5
TGD.VG5neg.IEL	Adaptive	γδ T	2.71115e-07	1.46032e-06	0.951618	3.43372e-07	1.33409e-06	0.90544	0.00263686	0.00822283	0.863149	6.88777e-05	0.000320079	0.843213	0.0339025	0.0828339	0.954593	5
TGD.VG5pos24AHI.TH	Dedifferentiated	Dev T	4.31788e-09	4.09335e-08	1.03147	5.94933e-09	4.40622e-08	1.0412	0.00060792	0.00400214	1.10432	0.000179329	0.000696737	1.05991	0.00190758	0.00904193	1.06132	5
T.ISP.TH	Dedifferentiated	Dev T	6.26976e-09	5.50346e-08	1.01616	1.75216e-10	5.91295e-09	1.04537	0.000435364	0.00343938	1.07779	1.8355e-05	0.000114477	1.05533	0.000126671	0.00166783	1.05481	5
B6.14W.ABD.TR	Adaptive	T-Reg	0.00192983	0.00436602	0.977126	0.000649294	0.00123106	0.952349	0.00147862	0.00556244	0.858782	0.000533226	0.00167166	0.930121	0.0864479	0.170735	0.952156	4
B614WABDTREG	Adaptive	T-Reg	0.00389197	0.0081628	0.980231	5.25916e-05	0.000122198	0.940896	0.000720856	0.00452864	0.852616	0.000211356	0.000785002	0.910842	0.115027	0.213941	0.964514	4
B6SPLFO	Adaptive	B	0.000227795	0.000658382	0.963036	3.06942e-05	7.49951e-05	0.91367	0.0279599	0.053012	0.853726	0.0291391	0.0548093	0.961968	0.162969	0.273927	0.954156	4
B.FO.MLN	Adaptive	B	0.000158954	0.0004709	0.949938	9.40731e-07	3.39733e-06	0.890262	0.0604012	0.0980486	0.906363	0.0358401	0.0638655	0.963074	0.004864	0.0188978	0.898295	4
B.FRF.BM	Dedifferentiated	Dev B	0.0471177	0.0764857	0.977165	2.36875e-07	1.02072e-06	0.878038	0.0061248	0.0161286	0.835071	0.278568	0.351173	0.985815	0.00122876	0.00728042	0.875269	4
CLP	Dedifferentiated	Dev B	3.60764e-08	2.44289e-07	1.04031	3.59287e-05	8.55042e-05	1.02043	0.11273	0.16492	1.01792	0.00204072	0.0049861	1.08419	0.00674225	0.0234987	1.04186	4
DC.103pos11Bneg.LULN	Innate	DC	0.0011765	0.0027883	0.97304	0.00124126	0.00221187	0.933905	0.0445396	0.0787753	0.871295	0.0208598	0.0408577	0.929015	0.180677	0.291295	0.966847	4
DC6.LN	Innate	CD11b My	0.0124708	0.0229114	0.983906	0.00701563	0.0109388	0.954409	0.0118129	0.0266634	0.866148	0.00134875	0.00351267	0.908855	0.821362	0.87856	0.995918	4
DC.PDC.8neg.SP	Innate	pDC	2.22045e-16	2.63123e-14	0.911364	7.23477e-07	2.67912e-06	0.922728	0.00250699	0.00816382	0.843178	0.000698266	0.00201816	0.83085	0.313346	0.447367	0.97493	4
DC.PDC.8pos.SLN	Innate	pDC	4.44089e-15	1.50356e-13	0.923221	1.03296e-07	4.89621e-07	0.900844	0.0532553	0.0908022	0.916889	8.90315e-06	7.03349e-05	0.812068	0.0333457	0.0827007	0.928997	4
DC.PDC.8pos.SP	Innate	pDC	9.99201e-16	7.89369e-14	0.911794	2.78587e-07	1.15833e-06	0.921831	0.00350754	0.0103911	0.857836	0.00185424	0.00462585	0.829092	0.479168	0.597699	0.984445	4
GMP.BM	Dedifferentiated	Stem	0.000472288	0.00131685	1.00924	3.87082e-06	1.20709e-05	1.00185	0.00241196	0.00805119	1.00138	3.8311e-05	0.000201771	1.06612	0.234997	0.357014	1.0063	4
MF.RP.SP	Innate	Mac	0.000363632	0.00102596	0.980051	0.000350582	0.0006924	0.93525	0.0205873	0.0424278	0.858468	0.00624285	0.0135739	0.946209	0.292435	0.429154	0.973299	4
MO.6CposIIneg.BM	Innate	Mon	5.97346e-05	0.000191312	1.0149	0.00899886	0.0139394	1.00111	0.0341189	0.0626836	1.00159	0.000319121	0.00109611	1.09113	0.508266	0.627391	0.997097	4
NK.49CIneg.SP	Innate	NK	2.40913e-06	1.11954e-05	0.966812	3.7535e-09	3.55831e-08	0.904634	0.00102598	0.00542967	0.86252	6.80577e-07	2.30424e-05	0.839965	0.0779964	0.155337	0.969996	4
NKT.4neg.LV	Adaptive	NKT	0.539433	0.603046	0.996397	0.000124699	0.000263873	0.929197	0.00536489	0.0148861	0.8707	9.21613e-05	0.000412117	0.904012	0.0302062	0.0778139	0.964015	4
PROB.CLP.BM	Dedifferentiated	Dev B	1.15862e-05	4.6541e-05	1.03527	3.82377e-06	1.20709e-05	1.0393	0.00692312	0.0174551	1.06899	0.002087	0.00504714	1.07629	0.122268	0.219527	1.01786	4
SC.CMP.BM.DR	Dedifferentiated	Stem	0.0762887	0.117405	1.00807	1.64007e-07	7.33388e-07	1.04747	0.000542328	0.00378034	1.10773	0.0243592	0.0465576	1.057	0.00092636	0.00577756	1.0552	4
SC.ST34F.BM	Dedifferentiated	Stem	0.0227927	0.0404432	1.01128	5.6453e-06	1.69359e-05	1.04242	0.0054191	0.0148861	1.09645	0.0694563	0.109741	1.05094	0.00109295	0.0066418	1.07298	4
T.4FP3pos25pos.SP	Adaptive	T-Reg	0.340518	0.416998	0.995485	1.41276e-05	3.72027e-05	0.921745	0.00144204	0.00551231	0.826551	0.000927281	0.00258548	0.909454	0.00176446	0.0088974	0.928694	4
T.4.PA.BDC	Adaptive	Th	0.949865	0.95389	0.999594	0.000861384	0.00159491	0.95696	0.0296062	0.0556878	0.923954	0.00230781	0.00552476	0.903174	0.0168565	0.0499372	0.927178	4
T.4SP24neg.TH	Dedifferentiated	Dev T	0.00178078	0.00409752	1.02448	0.000170026	0.000350402	1.06391	0.0141907	0.030855	1.12873	0.0193917	0.0382986	1.09664	0.726317	0.80988	0.991696	4
T.8EFF.SP.OT1.24HR.LISOVA	Adaptive	CD8 Eff	2.48917e-09	2.65717e-08	1.02679	1.06989e-05	2.91453e-05	1.03555	0.00410707	0.0118704	1.09776	0.000327279	0.00110807	1.0545	0.0686701	0.141994	1.03141	4
T.8EFF.SP.OT1.D10.LISOVA	Adaptive	CD8 Eff	0.483718	0.556511	0.995061	1.0129e-05	2.79136e-05	0.90392	0.00164895	0.00601234	0.83008	0.00575232	0.0126231	0.961237	0.0445928	0.100652	0.956594	4
T.8EFF.SP.OT1.D15LIS	Adaptive	CD8 Eff	0.339811	0.416998	0.993459	6.61377e-06	1.91154e-05	0.907908	0.000539535	0.00378034	0.81789	0.0023684	0.0056131	0.945835	0.0210662	0.0594367	0.948518	4
T.8EFF.SP.OT1.D15.VSVOVA	Adaptive	CD8 Eff	0.303845	0.383039	0.993082	1.16643e-06	4.12604e-06	0.901794	0.00137668	0.00548026	0.83097	9.85848e-05	0.000432678	0.941156	0.0055173	0.0207556	0.95342	4
T.8EFF.SP.OT1.D6LISO	Adaptive	CD8 Eff	1.52386e-09	1.71978e-08	1.02329	7.47862e-06	2.11004e-05	1.01994	0.0311901	0.0577505	1.03067	3.05132e-05	0.000164355	1.0786	0.0626236	0.131343	1.02508	4
T.8EFF.SP.OT1.D8.VSVOVA	Adaptive	CD8 Eff	0.482945	0.556511	0.995676	6.98073e-06	1.99329e-05	0.914404	0.00141053	0.00548026	0.837896	0.000666875	0.00197562	0.951427	0.0147925	0.0454741	0.960477	4
T.8NVE.MLN	Adaptive	CD8 Nve	0.268599	0.345968	0.993972	0.00426692	0.0069742	0.933635	0.0020494	0.00724936	0.817506	0.00127859	0.00336695	0.901058	0.000468171	0.00369855	0.905998	4
T.8NVE.SP	Adaptive	CD8 Nve	0.0420671	0.0702105	0.992675	0.00089123	0.00163738	0.915749	0.000154914	0.0024361	0.749885	0.0640792	0.102941	0.975323	0.000210126	0.00203786	0.944682	4
T.8SP69pos.TH	Dedifferentiated	Dev T	5.59009e-06	2.45343e-05	1.03295	0.000193898	0.000396154	1.07152	0.0208422	0.0425829	1.13071	0.0112685	0.0234267	1.09872	0.942414	0.966893	0.998037	4
T.DP69pos.TH	Dedifferentiated	Dev T	0.259297	0.33581	0.99515	0.000407087	0.000797353	0.93678	0.0215134	0.0435785	0.871446	0.0101535	0.0214855	0.928607	0.03736	0.0876666	0.942047	4
T.DPSM.TH	Dedifferentiated	Dev T	0.0075586	0.0149282	0.988234	0.0039357	0.00656874	0.94941	0.0127188	0.0284372	0.878447	0.000432416	0.00142313	0.902231	0.8144	0.877331	0.994702	4
T.ETP.TH	Dedifferentiated	Dev T	0.16603	0.227451	1.009	6.47831e-05	0.000146225	1.05296	0.00129342	0.00548026	1.14945	0.00655078	0.014114	1.05933	0.033499	0.0827007	1.06403	4
TGD.SP	Adaptive	γδ T	0.0537887	0.0861347	0.993223	2.13901e-05	5.39305e-05	0.944637	0.0173913	0.0367954	0.91966	0.0446475	0.0766773	0.961829	0.00274152	0.0118135	0.961928	4
TGD.VG2neg.ACT.SP	Adaptive	γδ T	0.877145	0.892203	1.00056	3.53481e-06	1.1321e-05	0.929079	0.0039244	0.0114825	0.877588	0.0385668	0.0672084	0.969883	0.002277	0.0105814	0.949889	4
TGD.VG2neg.SP	Adaptive	γδ T	0.0586243	0.0920129	0.99411	1.78081e-07	7.81577e-07	0.926525	0.000362411	0.00306755	0.842945	0.000149734	0.000622578	0.939837	0.000238896	0.00209698	0.926733	4
TGD.VG2neg.SP.TCRBKO	Adaptive	γδ T	0.11472	0.172081	0.996484	3.29487e-07	1.30147e-06	0.929759	0.00025525	0.00259509	0.843894	0.00410362	0.00908933	0.960549	1.76833e-05	0.000698491	0.92252	4
TGD.VG2pos.ACT.SP	Adaptive	γδ T	0.507779	0.577553	0.998022	6.57192e-06	1.91154e-05	0.919034	0.00259644	0.00820476	0.839084	0.0285844	0.0541961	0.968331	0.00021913	0.00203786	0.934211	4
B1B.PC	Adaptive	B	2.51196e-07	1.3845e-06	0.936882	9.51275e-08	4.60107e-07	0.871671	0.00861525	0.0204942	0.830541	0.0583404	0.09669	0.930852	0.404947	0.542218	0.966067	3
B.FO.LN	Adaptive	B	0.0119148	0.0220611	0.97261	5.37791e-07	2.02312e-06	0.890619	0.0504806	0.0873277	0.908203	0.184239	0.248095	0.979255	8.30323e-06	0.00041892	0.848204	3
DC.103pos11Bpos.SALM3.SI	Innate	CD11b My	0.18283	0.247604	1.0077	0.00100947	0.00184034	1.01797	0.0400277	0.0724165	1.01335	0.00102228	0.00275317	1.09244	0.766627	0.833443	0.996238	3
DC.103pos11Bpos.SI	Innate	CD11b My	0.621141	0.666855	1.0034	1.72307e-05	4.48755e-05	1.05622	0.0133613	0.0293207	1.09611	0.00175573	0.00452291	1.1021	0.626695	0.73528	1.00766	3
DC4.MLN	Innate	DC	0.00267596	0.00587225	0.972222	0.0285497	0.0402755	0.952682	0.042076	0.0755455	0.850881	0.0523409	0.0879773	0.937431	0.985079	0.993462	1.00055	3
DC7.LN	Innate	DC	0.00109511	0.00264839	0.970741	0.0955045	0.124843	0.960047	0.0175429	0.0367954	0.840628	0.00183194	0.00461882	0.91296	0.831124	0.879359	1.00421	3
MF.BM	Innate	Mac	0.000215686	0.000631081	1.00868	0.00408062	0.00676299	1.00086	0.0587568	0.096037	1.00086	0.000259529	0.000904535	1.08055	0.738529	0.814099	1.00157	3
MICROGLIA.CNS	Innate	CD11b My	0.0364458	0.0616786	0.990828	0.00568494	0.00904249	0.97376	0.00741759	0.0181852	0.927004	0.234599	0.302174	0.980784	0.20468	0.323394	0.982342	3
MO.6CnegIIINT.BL	Innate	Mon	7.49739e-05	0.000236918	0.976591	0.000849746	0.00158575	0.949388	0.131614	0.191365	0.918231	0.0417652	0.0722508	0.935854	0.490026	0.608043	0.98028	3
MO.6CposIIneg.BL	Innate	Mon	0.00497475	0.0100771	0.981275	0.0018139	0.00311517	0.954557	0.0235327	0.0472648	0.886873	0.0601131	0.0989362	0.948189	0.4024	0.541868	0.979074	3
NK.MCMV7	Innate	NK	0.119684	0.177157	0.986272	5.65686e-05	0.000130163	0.934061	0.0311708	0.0577505	0.922272	0.0159691	0.0323477	0.897163	0.426499	0.564694	0.97925	3
NKT.44posNK1.1pos.TH	Dedifferentiated	Dev T	0.0436199	0.0722932	1.01723	0.00229144	0.00387907	0.94476	0.02443	0.0486546	0.918867	0.208721	0.274816	0.945705	0.174828	0.287738	0.959507	3
NKT.4neg.SP	Adaptive	NKT	0.621835	0.666855	0.99578	0.000142055	0.000297939	0.925566	0.0132491	0.0293207	0.882835	0.000554286	0.00170605	0.900827	0.296439	0.431018	0.981186	3
NKT.4pos.LV	Adaptive	NKT	0.648625	0.69245	1.00431	0.0124057	0.0187271	0.953853	0.0186988	0.0388739	0.902803	0.00199497	0.00492509	0.887323	0.113598	0.213672	0.958263	3
T.4MEM44H62L.SP	Adaptive	CD4 Mem	0.295325	0.374289	0.990158	0.009766	0.0150295	0.94715	0.00744287	0.0181852	0.868934	0.0224846	0.0436792	0.944994	0.110129	0.208805	0.959556	3
T.8EFF.SP.OT1.12HR.LISOVA	Adaptive	CD8 Eff	2.27624e-07	1.31578e-06	1.0262	0.000631885	0.00120771	1.03986	0.0637545	0.102788	1.07897	0.00119235	0.00317514	1.06645	0.46132	0.591236	1.01646	3
T.8EFF.SP.OT1.D6.VSVOVA	Adaptive	CD8 Eff	2.94786e-10	3.88135e-09	1.04864	0.000236093	0.000478241	1.05037	0.22474	0.297561	1.04637	0.00907429	0.0193748	1.07227	0.46713	0.592031	1.01265	3
T.8EFF.SP.OT1.D8.LISOVA	Adaptive	CD8 Eff	0.82339	0.844777	1.00196	0.000729569	0.00137229	0.924917	0.011248	0.0256324	0.864238	0.0382848	0.0672084	0.945276	0.0689559	0.141994	0.960274	3
T.8MEM.SP	Adaptive	CD8 Mem	0.171296	0.233316	1.00979	0.0137175	0.0204469	0.945085	0.047461	0.0833205	0.893718	0.0305717	0.0566055	0.921246	0.202234	0.321674	0.967724	3
T.8NVE.LN	Adaptive	CD8 Nve	0.594912	0.649742	0.99635	0.187048	0.227335	0.975235	0.0278069	0.053012	0.902391	0.0355191	0.063773	0.922168	0.00384117	0.0154298	0.924238	3
T.8SP24INT.TH	Dedifferentiated	Dev T	2.11114e-06	1.0211e-05	1.02952	3.60777e-05	8.55042e-05	1.04767	0.0666955	0.106086	1.05872	0.0182564	0.0363593	1.08878	0.43027	0.566522	1.01463	3
T.8SP24neg.TH	Dedifferentiated	Dev T	6.6095e-09	5.59438e-08	1.03553	1.70651e-06	5.77775e-06	1.0482	0.0759839	0.116182	1.05199	5.00182e-05	0.000246965	1.14844	0.704861	0.791716	1.00878	3
TGD.VG5pos.ACT.IEL.	Adaptive	γδ T	0.000652811	0.00173839	1.03512	0.014921	0.0219644	1.0223	0.663605	0.745377	1.00655	0.000839452	0.00239699	1.15554	0.686702	0.774992	1.00731	3
B1A.PC	Adaptive	B	5.44795e-06	2.43616e-05	0.9305	0.00104745	0.00189501	0.911272	0.0527836	0.09065	0.855103	0.347442	0.426651	0.956259	0.827182	0.879113	1.01007	2
B.FRE.BM	Dedifferentiated	Dev B	5.89825e-07	3.03888e-06	1.06282	0.837482	0.86297	0.993397	0.209023	0.279879	1.12169	0.0348977	0.0631355	1.03392	0.375994	0.518084	1.04691	2
B.T3.SP	Adaptive	B	0.0260267	0.0450244	0.976537	0.0379737	0.0526302	0.956748	0.056961	0.0957098	0.866271	0.0794264	0.122743	0.966302	0.213107	0.332278	0.956412	2
DC.103neg11BposF4neg80LO.KD	Innate	CD11b My	0.145975	0.204711	1.01367	0.00185165	0.00315712	1.04621	0.0495415	0.0863334	1.08622	0.0627952	0.101935	1.064	0.148973	0.259608	1.0364	2
DC.103neg11Bpos.LULN	Innate	CD11b My	0.00629382	0.0125347	0.983369	0.103848	0.133038	0.978744	0.058139	0.0957098	0.918409	0.0684875	0.108936	0.947424	0.0298038	0.0776208	0.946843	2
DC.103pos11Bneg.SI	Innate	DC	0.82096	0.844777	1.0017	0.000264733	0.00053171	1.04326	0.0714936	0.111474	1.06168	0.000690622	0.00201816	1.1065	0.231001	0.353208	1.02435	2
DC2.LN	Innate	CD11b My	0.160432	0.22106	0.992352	0.00444481	0.0072152	0.9691	0.499634	0.595041	0.978633	0.499376	0.574525	0.980359	0.036312	0.0860594	0.987812	2
DC8.LN	Innate	CD11b My	3.33076e-05	0.000114404	0.975967	0.105163	0.133998	0.968012	0.0724158	0.112173	0.883091	0.00349215	0.00803532	0.919531	0.653701	0.752073	0.987074	2
DC.8neg4neg11Bneg.MLN	Innate	DC	0.00471843	0.00964023	0.979366	0.0334675	0.0466577	0.960923	0.496199	0.593936	0.962257	0.455409	0.53966	0.978867	0.993709	0.993709	0.99984	2
DC.8neg4neg11Bneg.SLN	Innate	DC	0.602979	0.655532	1.00544	0.0282184	0.0400465	1.03405	0.0369359	0.067337	1.08778	0.446794	0.532111	1.02983	0.606998	0.719293	1.01699	2
DC9.LN	Innate	DC	0.0108547	0.0204171	0.977826	0.00508294	0.00813957	0.943913	0.0749118	0.115286	0.891295	0.163815	0.227042	0.964651	0.33772	0.473608	0.977332	2
FI.MTS15pos.TH	Stromal	Stromal	0.000113552	0.000345023	0.988507	0.180963	0.221074	0.991317	0.172761	0.240849	0.972307	0.02969	0.0554057	0.967381	0.153176	0.261763	1.02008	2
FI.SK	Stromal	Stromal	0.00115934	0.00277539	0.992502	0.622879	0.671011	0.997005	0.436891	0.528282	0.986293	0.0333908	0.060874	0.968531	0.293346	0.429154	1.01229	2
GN.BL	Innate	CD11b My	0.949717	0.95389	1.00026	0.0195482	0.0282496	0.979299	0.154282	0.21895	0.966962	0.357304	0.434262	0.971178	0.00655312	0.0234987	0.986374	2
IMMTGD.VG2pos.TH	Dedifferentiated	Dev T	0.00536423	0.0107739	1.01367	0.000294329	0.000586184	1.03404	0.0574147	0.0957098	1.05406	0.197137	0.261014	1.02836	0.215737	0.334181	1.03415	2
MATTGD.VG1posVD6pos.TH.B6	Adaptive	γδ T	0.00031661	0.000904054	1.03448	0.00153209	0.00266989	1.03218	0.146605	0.211862	1.0409	0.140444	0.195796	1.0477	0.20994	0.329508	1.01489	2
MF.SBCAPS.SLN	Innate	CD11b My	0.743992	0.780204	0.999174	0.000543161	0.00105516	0.967659	0.109331	0.160941	0.96158	0.342667	0.425195	0.963836	0.0102615	0.0337774	0.994969	2
MF.THIO5.IIneg480INT.PC	Innate	Mac	2.90092e-05	0.000102615	0.977091	0.0205022	0.0294486	0.978897	0.106279	0.158416	0.948242	0.113066	0.163395	0.961637	0.860685	0.898601	1.00373	2
MO.6CnegIIneg.BL	Innate	Mon	0.00129002	0.00302709	0.98366	7.06813e-05	0.000158033	0.93667	0.0686373	0.108447	0.902497	0.0986277	0.147942	0.958997	0.121718	0.219527	0.958866	2
MO.6CposIIneg.LN	Innate	Mon	0.145278	0.204711	0.992552	0.00620992	0.00981168	0.982783	0.18607	0.253441	0.979543	0.900386	0.933067	1.00396	0.00368602	0.0150619	0.978508	2
MO.6CposIIpos.BL	Innate	Mon	0.00779438	0.0152667	0.98529	0.0126847	0.0190271	0.969023	0.0548719	0.0928903	0.917303	0.246081	0.31525	0.960713	0.131988	0.235196	0.967898	2
NK.Hpos.MCMV1.SP	Innate	NK	8.70709e-09	6.44869e-08	1.03126	0.330509	0.390064	1.01626	0.838434	0.87537	1.00689	0.00340396	0.00790921	1.14513	0.584666	0.706969	1.01301	2
NK.Hpos.MCMV7.SP	Innate	NK	0.307822	0.385762	0.991847	3.31276e-05	8.01148e-05	0.924879	0.0268521	0.0521636	0.904308	0.0794457	0.122743	0.934137	0.727866	0.80988	0.99252	2
T.4MEM.LN	Adaptive	CD4 Mem	0.2437	0.318467	1.00929	0.000106714	0.000227848	0.917134	0.161418	0.226367	0.925005	0.0140359	0.0286769	0.93613	0.180622	0.291295	0.967141	2
T.4pos8INT.TH	Dedifferentiated	Dev T	0.0816899	0.124906	0.989012	2.3816e-05	5.94148e-05	0.91865	0.151773	0.216688	0.915709	0.000536059	0.00167166	0.895275	0.0601423	0.127265	0.956999	2
T.8EFF.SP.OT1.D8LISO	Adaptive	CD8 Eff	0.104383	0.158582	1.01197	0.0228269	0.0325902	0.95618	0.0175438	0.0367954	0.890014	0.277115	0.351173	0.968924	0.33133	0.470211	0.977074	2
T.DN1neg2.TH	Dedifferentiated	Dev T	0.436665	0.517449	1.00355	0.0038303	0.00643816	1.04409	0.00105386	0.00542967	1.15434	0.179995	0.243765	1.03369	0.167023	0.278763	1.04246	2
T.DN3A.TH	Dedifferentiated	Dev T	0.190913	0.255629	1.00536	9.10586e-05	0.000201691	1.06209	0.00767876	0.0185701	1.15441	0.0618991	0.101173	1.0321	0.751623	0.824697	1.00847	2
TGD.VG5pos.IEL.	Adaptive	γδ T	0.13882	0.197009	0.992557	9.48319e-05	0.000208103	0.933411	0.0104134	0.023961	0.929402	0.676324	0.728585	0.975175	0.0700965	0.141994	0.947406	2
B1A.SP	Adaptive	B	0.0228666	0.0404432	0.971573	0.940209	0.940209	1.00127	0.587806	0.674718	1.02482	0.0946021	0.142807	1.05414	0.514438	0.628463	0.976823	1
B6.14W.LN.TR	Adaptive	T-Reg	0.244562	0.318467	0.991714	0.358881	0.421063	0.98495	0.0936385	0.141352	0.916533	0.0112255	0.0234267	0.898522	0.450702	0.583696	0.989441	1
BEC.MLN	Stromal	Stromal	0.0259092	0.0450244	0.991993	0.419321	0.477784	1.00527	0.81893	0.866457	1.00423	0.308424	0.386754	0.981332	0.379521	0.519922	1.01372	1
BEC.SLN	Stromal	Stromal	0.00296305	0.00638403	0.988285	0.713612	0.746504	1.00252	0.931714	0.947709	0.998308	0.110493	0.161648	0.969837	0.374582	0.518084	1.01351	1
B.MZ.SP	Adaptive	B	0.125121	0.183047	0.980586	0.000559765	0.00107857	0.913037	0.103443	0.155164	0.891165	0.100705	0.150107	0.948351	0.136638	0.241665	0.944299	1
B.T1.SP	Adaptive	B	0.803165	0.831223	0.996704	1.29799e-05	3.45646e-05	0.878076	0.255118	0.328602	0.913254	0.495406	0.572738	0.988061	0.172085	0.285204	0.940122	1
B.T2.SP	Adaptive	B	0.443416	0.522833	0.991341	0.0194413	0.0282496	0.940723	0.579631	0.67011	0.953989	0.518625	0.593788	0.987348	0.436334	0.571332	0.969738	1
DC.103CLOSER.SI	Innate	CD11b My	0.0355027	0.0605334	0.987849	0.906799	0.926342	0.999012	0.949155	0.956436	0.998296	0.901571	0.933067	0.996505	0.993049	0.993709	0.999871	1
DC.103neg11Bpos24neg.LU	Innate	CD11b My	0.075414	0.116818	0.991405	0.0041472	0.00682561	0.974857	0.157633	0.222376	0.961427	0.473221	0.552864	0.976928	0.161745	0.273811	0.985675	1
DC.103neg11Bpos.LV	Innate	CD11b My	0.131295	0.189737	0.992385	0.0417178	0.0574833	0.975947	0.0905862	0.137621	0.937191	0.572828	0.637372	0.983674	0.859308	0.898601	0.998878	1
DC.103neg11Bpos.SI	Innate	CD11b My	0.00384782	0.00814225	0.981981	0.095871	0.124843	0.981415	0.210302	0.280009	0.953581	0.212101	0.277724	0.965395	0.3964	0.536839	0.989231	1
DC.11CLOSER.SI	Innate	CD11b My	0.0178141	0.0322286	0.985263	0.681284	0.727316	0.996559	0.80069	0.854791	1.00687	0.740861	0.787373	0.990458	0.903632	0.9352	1.00179	1
DC1.SP	Innate	DC	0.075014	0.116818	0.983995	0.0882883	0.116246	0.961037	0.589311	0.674718	1.03769	0.0368159	0.0651147	0.920502	0.439457	0.57226	0.987549	1
DC2.MLN	Innate	CD11b My	0.132542	0.190378	0.989299	0.00484146	0.00780562	0.951968	0.561396	0.652211	0.970096	0.462489	0.545323	0.981763	0.0879221	0.172211	0.98282	1
DC3.MLN	Innate	CD11b My	0.0351278	0.0603281	0.981196	0.0662922	0.0897786	0.956419	0.774083	0.833447	0.979765	0.646983	0.703371	0.987213	0.759313	0.829296	0.991199	1
DC3.SP	Innate	CD11b My	0.30926	0.385762	0.994199	0.0159266	0.0233	0.963292	0.927735	0.947709	0.995723	0.769293	0.810322	0.991314	0.120057	0.218873	0.98977	1
DC.8neg4neg11Bneg.SP	Innate	DC	0.148292	0.206737	0.986459	0.702031	0.740464	0.993092	0.0261357	0.0514852	1.14226	0.750084	0.793616	1.01068	0.967123	0.979522	1.00049	1
DC.8neg4neg11Bpos.MLN	Innate	CD11b My	0.0235818	0.0413991	0.981299	0.0726353	0.0972575	0.961764	0.357459	0.445883	0.938732	0.530839	0.59909	0.982834	0.592777	0.707759	0.985196	1
DC.IIpos480LO.PC	Innate	Mac	0.240308	0.316405	0.992867	0.330813	0.390064	1.00989	0.235123	0.309578	1.03818	0.0235038	0.0452879	1.07933	0.197138	0.315688	1.02157	1
FRC.MLN	Stromal	Stromal	0.00964679	0.0184378	0.994334	0.520447	0.576383	1.00344	0.858878	0.886513	1.00238	0.176268	0.242881	0.975866	0.313192	0.447367	1.01309	1
FRC.SLN	Stromal	Stromal	0.00193431	0.00436602	0.992603	0.921741	0.929585	1.00062	0.860329	0.886513	0.996905	0.0532341	0.0888485	0.966488	0.335829	0.473608	1.01386	1
GN.ARTH.BM	Innate	CD11b My	0.130412	0.189617	1.00716	0.167992	0.20629	0.985821	0.827103	0.870698	0.994434	0.84661	0.887362	1.00651	0.0483064	0.106997	0.990145	1
GN.THIO.PC	Innate	CD11b My	0.368273	0.443049	1.00505	0.477777	0.539206	0.992836	0.542141	0.636077	0.984441	0.739043	0.787373	0.991069	0.038874	0.0903248	0.978894	1
GN.URAC.PC	Innate	CD11b My	0.695551	0.732647	1.00199	0.141473	0.176468	0.986288	0.380076	0.469156	0.979664	0.555705	0.621237	0.984069	0.0162023	0.048607	0.975958	1
LEC.MLN	Stromal	Stromal	0.0092968	0.0179134	0.990535	0.572339	0.627983	1.00449	0.987575	0.987575	1.00035	0.337811	0.421375	0.981169	0.152832	0.261763	1.02228	1
LEC.SLN	Stromal	Stromal	0.00106089	0.00259835	0.987494	0.765703	0.792452	1.00273	0.857006	0.886513	0.994858	0.349836	0.427377	0.980763	0.0952241	0.183481	1.02547	1
MATTGD.VG1pos.TH.B6	Adaptive	γδ T	0.511253	0.577553	1.0032	0.00150711	0.00264582	0.926163	0.196271	0.264297	0.935209	0.116773	0.166719	0.951409	0.115546	0.213941	0.977764	1
MF.IIneg480HI.PC	Innate	Mac	0.00161375	0.0037496	0.980937	0.489042	0.546712	0.992347	0.811658	0.862614	1.0095	0.980767	0.980767	1.00078	0.657267	0.752523	1.01054	1
MF.LU	Innate	Mac	0.0500264	0.0806548	0.990393	0.145052	0.179318	1.01999	0.276193	0.351923	1.0512	0.046867	0.0799099	1.08784	0.0700983	0.141994	1.02	1
MF.MEDL.SLN	Innate	CD11b My	0.42904	0.510967	0.997114	0.0110415	0.0167746	0.985133	0.176982	0.244904	0.979265	0.940392	0.956536	0.997479	0.0574576	0.124931	0.991659	1
MF.THIO5.IIneg480HI.PC	Innate	Mac	0.000134413	0.000403238	0.981825	0.0809762	0.107817	0.987176	0.183766	0.251748	0.965124	0.119106	0.169031	0.954881	0.736122	0.814099	0.993135	1
MF.THIO5.IIpos480INT.PC	Innate	Mac	5.68507e-05	0.00018457	0.98125	0.136782	0.172433	0.990763	0.340504	0.426981	0.981469	0.072659	0.114041	0.950428	0.963479	0.979522	0.999041	1
MF.THIO5.IIpos480LO.PC	Innate	Mac	0.000517308	0.0014256	0.980409	0.287419	0.344032	0.991282	0.77718	0.833447	0.993044	0.265197	0.337912	0.963137	0.685947	0.774992	1.00744	1
MO.6CnegIIneg.BM	Innate	Mon	0.119027	0.177157	1.00572	0.512631	0.570392	1.00051	0.0581528	0.0957098	1.00193	0.0180102	0.036173	1.058	0.464794	0.592031	0.992707	1
MO.6CnegIIpos.BL	Innate	Mon	0.367839	0.443049	0.99551	0.0329958	0.0462723	0.986017	0.240229	0.313428	0.981037	0.958059	0.962118	0.998475	0.227192	0.349639	0.990194	1
NK.HposMCMV1	Innate	NK	2.3977e-07	1.35299e-06	1.03559	0.387559	0.448056	1.01336	0.394316	0.481716	1.03343	0.116235	0.166719	1.07115	0.642015	0.74587	1.00787	1
SC.LT34F.BM	Dedifferentiated	Stem	0.000583356	0.00157108	0.983987	0.145271	0.179318	1.01957	0.510033	0.601382	1.03555	0.196701	0.261014	0.96176	0.287206	0.425424	1.01821	1
ST.31neg38neg44neg.SLN	Stromal	Stromal	0.00822309	0.0159744	0.993672	0.715006	0.746504	0.997795	0.62053	0.703663	0.991717	0.0797571	0.122743	0.969299	0.273108	0.409662	1.01211	1
T.4INT8pos.TH	Dedifferentiated	Dev T	5.05469e-05	0.000168727	1.02317	0.0662853	0.0897786	1.03032	0.307692	0.389963	1.0421	0.0856972	0.130194	1.06096	0.78177	0.846026	1.00697	1
T.8EFF.SP.OT1.D10LIS	Adaptive	CD8 Eff	0.111344	0.16808	1.0121	0.0669431	0.090145	0.965994	0.00885836	0.0207864	0.880709	0.101457	0.150283	0.944151	0.461514	0.591236	0.9819	1
T.8MEM.LN	Adaptive	CD8 Mem	0.96674	0.96674	1.00016	0.00130814	0.00231365	0.914522	0.0645655	0.103392	0.874501	0.232372	0.302174	0.969038	0.0594582	0.126951	0.975065	1
T.8NVE.SP.OT1	Adaptive	CD8 Nve	0.13853	0.197009	0.987838	0.38353	0.445572	0.987156	0.00547052	0.0148861	0.876062	0.134696	0.188893	0.951147	0.0757754	0.152193	0.968082	1
T.DP.TH	Dedifferentiated	Dev T	0.471353	0.547601	1.00218	1.40492e-07	6.40317e-07	1.14807	0.257138	0.329415	1.07747	0.640582	0.699621	1.01031	0.0585861	0.126226	1.04306	1
TGD.VG5neg.ACT.IEL	Adaptive	γδ T	0.0569334	0.0899548	1.02601	0.0098826	0.0151108	1.05758	0.424175	0.515536	1.04199	0.47355	0.552864	1.04751	0.420379	0.559718	1.02843	1
TGD.VG5pos.ACT.IEL	Adaptive	γδ T	0.160298	0.22106	1.01549	0.00689624	0.0108239	1.02426	0.109011	0.160941	1.04814	0.233871	0.302174	1.04873	0.298837	0.431856	1.02944	1
B614WLNTREG	Adaptive	T-Reg	0.511755	0.577553	0.997012	0.866402	0.888906	0.997313	0.151575	0.216688	0.938094	0.105029	0.154607	0.950401	0.680987	0.774992	0.992157	0
CD150negCD48neg.BM	Dedifferentiated	Stem	0.323643	0.401589	0.993513	0.102115	0.131529	1.00963	0.765455	0.828369	1.00466	0.421276	0.504313	0.967699	0.587785	0.707132	1.01359	0
DC.103neg11Bpos24pos.LU	Innate	CD11b My	0.469809	0.547601	0.995741	0.730191	0.759015	1.00288	0.686478	0.753218	1.00678	0.526495	0.597031	1.02259	0.286399	0.425424	0.983527	0
DC.103neg.11Bpos.POLYIC.LU	Innate	CD11b My	0.49823	0.570437	0.996441	0.114946	0.14568	0.982407	0.903058	0.926514	0.995652	0.93422	0.956536	1.0026	0.556072	0.675841	0.991621	0
DC.103neg11Bpos.SALM3.SI	Innate	CD11b My	0.456354	0.535426	0.995844	0.686012	0.72908	1.00212	0.9524	0.956436	1.00085	0.927421	0.955647	1.00285	0.844642	0.88969	0.99836	0
DC.103pos11Bneg.LU	Innate	DC	0.932531	0.944486	1.0007	0.403153	0.463821	1.01408	0.195828	0.264297	1.06986	0.179165	0.243765	1.05213	0.153523	0.261763	1.03718	0
DC.103pos11Bneg.LV	Innate	DC	0.855416	0.873852	1.00113	0.482017	0.541413	0.988047	0.680132	0.749727	1.0236	0.84992	0.887362	1.00628	0.865843	0.900021	1.00255	0
DC.103pos.11Bneg.POLYIC.LU	Innate	DC	0.341343	0.416998	1.00598	0.915922	0.928518	0.998498	0.830285	0.870698	0.990912	0.614991	0.67792	1.01792	0.513283	0.628463	0.989011	0
DC.11CLOSER.SALM3.SI	Innate	CD11b My	0.787638	0.818729	1.00153	0.612345	0.665715	1.00249	0.938719	0.950754	0.999306	0.421325	0.504313	1.02415	0.476855	0.597699	0.993139	0
DC1.LN	Innate	DC	0.583136	0.63983	1.00474	0.0997578	0.129195	0.968883	0.764669	0.828369	1.0182	0.179892	0.243765	0.952908	0.641532	0.74587	0.991829	0
DC1.MLN	Innate	DC	0.782192	0.816649	0.99754	0.0829712	0.109856	0.964111	0.669879	0.746428	1.02762	0.112169	0.163092	0.938613	0.594279	0.707759	0.989556	0
DC2.LU	Innate	DC	0.187782	0.252865	0.991762	0.916765	0.928518	1.00127	0.631123	0.712268	1.01854	0.938609	0.956536	1.00278	0.2696	0.406976	1.01829	0
DC2.SP	Innate	CD11b My	0.579687	0.639004	0.994459	0.702972	0.740464	0.991817	0.240691	0.313428	1.08058	0.523006	0.595925	1.02377	0.383351	0.52215	0.989621	0
DC.8neg4neg11Bpos.SLN	Innate	CD11b My	0.0552224	0.087837	0.984195	0.933003	0.936957	1.00154	0.494435	0.593936	1.04052	0.946122	0.956878	0.997641	0.646837	0.747807	0.986656	0
DC.LC.SK	Innate	CD11b My	0.614592	0.665107	0.997527	0.225319	0.271069	1.00932	0.360814	0.447712	1.01954	0.187339	0.250844	1.035	0.474626	0.597699	1.00464	0
EP.MECHI.TH	Stromal	Stromal	0.533159	0.598856	0.997917	0.409326	0.468648	0.992369	0.177737	0.244904	0.960823	0.0642838	0.102941	0.937288	0.35944	0.501102	1.01058	0
GN.ARTH.SYNF	Innate	CD11b My	0.67324	0.715506	1.00188	0.213953	0.258708	0.990647	0.67399	0.746428	0.992549	0.653261	0.706954	0.987944	0.119289	0.218873	0.990879	0
GN.BM	Innate	CD11b My	0.200622	0.265627	1.00877	0.442164	0.501402	0.988522	0.710793	0.776303	0.985396	0.948803	0.956878	1.00214	0.0543376	0.119241	0.986133	0
LTHSC.BM	Dedifferentiated	Stem	0.561733	0.625027	1.00384	0.141137	0.176468	1.01412	0.312668	0.394161	1.02574	0.637403	0.699372	1.01598	0.176087	0.28781	1.03523	0
MF.169pos11CHI.SLN	Innate	CD11b My	0.271546	0.347872	1.00575	0.291332	0.346964	0.99273	0.069999	0.109866	1.03258	0.483634	0.561869	1.02514	0.822955	0.87856	0.999226	0
NKT.4pos.SP	Adaptive	NKT	0.19972	0.265627	1.00533	0.545911	0.601772	0.991692	0.510005	0.601382	0.983911	0.415496	0.502411	1.01717	0.104	0.198774	0.981825	0
T.4MEM44H62L.LN	Adaptive	CD4 Mem	0.375517	0.449483	1.00762	0.364731	0.425818	1.0188	0.619096	0.703663	0.974221	0.72038	0.772534	0.987948	0.93979	0.966893	1.00191	0
T.4MEM.SP	Adaptive	CD4 Mem	0.120347	0.177157	1.01235	0.620151	0.671011	1.00875	0.254752	0.328602	0.950227	0.539094	0.605523	0.982158	0.958273	0.978926	1.0009	0
T.4SP24INT.TH	Dedifferentiated	Dev T	0.574719	0.636488	1.00418	0.594109	0.648866	0.988411	0.560637	0.652211	1.04064	0.345483	0.426455	0.966513	0.0887963	0.172498	0.935529	0
T.4SP69pos.TH	Dedifferentiated	Dev T	0.3431	0.416998	1.00695	0.626169	0.671503	0.98966	0.392823	0.481716	1.05664	0.581738	0.644261	0.981845	0.139313	0.244572	0.9471	0
