# Supplementary material for: Integrative analysis of breast cancer reveals prognostic haematopoietic activity and patient-specific immune response profiles
Source: Nat Commun. 2016 Jan 4;7:10248. doi: 10.1038/ncomms10248 (PMC4725766; doi:10.1038/ncomms10248)
Supplement: Supplementary Data 9 — Significant univariate Cox proportional hazards model results using haematopoietic CLSs in prostate cancer (GSE16560). [file ncomms10248-s10.xlsx]

## Sheet: Sheet1
Supplementary Data 9. Significant univariate Cox proportional hazards model results using haematopoietic CLSs in prostate cancer (GSE16560).
Name	P-val	Adj. p-val	HR	95% CI	Type	Subtype
T.8EFF.SP.OT1.D5.VSVOVA	8.16e-05	0.02	1.07	1.04 - 1.11	Adaptive	CD8 Eff
T.8EFF.SP.OT1.D6.LISOVA	0.000377	0.04	1.07	1.03 - 1.11	Adaptive	CD8 Eff
T.DPBL.TH	0.000681	0.05	1.06	1.03 - 1.10	Dedifferentiated	Dev T
SC.MDP.BM	0.000931	0.05	1.07	1.03 - 1.11	Dedifferentiated	Stem
B.FO.LN	0.0011	0.05	0.94	0.90 - 0.97	Adaptive	B
MATTGD.VG3.E17.TH	0.00164	0.05	1.05	1.02 - 1.08	Adaptive	γδ T
B.FO.PC	0.00223	0.05	0.95	0.91 - 0.98	Adaptive	B
T.ISP.TH	0.00225	0.05	1.04	1.01 - 1.07	Dedifferentiated	Dev T
B.FO.MLN	0.00227	0.05	0.93	0.89 - 0.98	Adaptive	B
T.8EFF.SP.OT1.48HR.LISOVA	0.00248	0.05	1.05	1.02 - 1.08	Adaptive	CD8 Eff
PROB.CLP.FL	0.00258	0.05	1.05	1.02 - 1.08	Dedifferentiated	Dev B
T.8EFF.SP.OT1.D6LISO	0.00264	0.05	1.04	1.01 - 1.07	Adaptive	CD8 Eff
T.4NVE.SP	0.00298	0.05	0.95	0.91 - 0.98	Adaptive	CD4 Nve
SC.CDP.BM	0.00301	0.05	1.05	1.02 - 1.09	Dedifferentiated	Stem
NKT.44posNK1.1neg.TH	0.00311	0.05	1.07	1.02 - 1.12	Dedifferentiated	Dev T
PROB.FRA.FL	0.00346	0.05	1.04	1.01 - 1.07	Dedifferentiated	Dev B
B.FRF.BM	0.00361	0.05	0.94	0.90 - 0.98	Dedifferentiated	Dev B
PREB.FRC.BM	0.00628	0.07	1.04	1.01 - 1.08	Dedifferentiated	Dev B
MATTGD.VG2pos.TH	0.00654	0.07	0.95	0.91 - 0.98	Adaptive	γδ T
TGD.VG3pos24AHI.E17.TH	0.00668	0.07	1.05	1.01 - 1.09	Dedifferentiated	Dev T
TGD.VG2neg.SP	0.00731	0.07	0.96	0.93 - 0.99	Adaptive	γδ T
B.GC.SP	0.00743	0.07	1.05	1.01 - 1.09	Adaptive	B
DC.PDC.8pos.SLN	0.00797	0.07	0.92	0.86 - 0.98	Innate	pDC
CLP	0.00892	0.07	1.05	1.01 - 1.10	Dedifferentiated	Dev B
MLP.FL	0.00894	0.07	1.04	1.01 - 1.07	Dedifferentiated	Stem
GMP.BM	0.00915	0.07	1.06	1.01 - 1.11	Dedifferentiated	Stem
T.DN3B.TH	0.00926	0.07	1.04	1.01 - 1.06	Dedifferentiated	Dev T
NKT.44negNK1.1neg.TH	0.00939	0.07	1.07	1.02 - 1.13	Dedifferentiated	Dev T
PROB.FRBC.FL	0.01	0.09	1.04	1.01 - 1.06	Dedifferentiated	Dev B
T.DN2B.TH	0.01	0.09	1.04	1.01 - 1.08	Dedifferentiated	Dev T
T.DN3neg4.TH	0.01	0.09	1.04	1.01 - 1.07	Dedifferentiated	Dev T
T.DN2.TH	0.01	0.09	1.04	1.01 - 1.08	Dedifferentiated	Dev T
B.T1.SP	0.01	0.09	0.94	0.89 - 0.99	Adaptive	B
T.DN4.TH	0.01	0.09	1.04	1.01 - 1.08	Dedifferentiated	Dev T
B.T2.SP	0.01	0.09	0.94	0.89 - 0.99	Adaptive	B
TGD.VG2pos.SP	0.01	0.09	0.96	0.93 - 0.99	Adaptive	γδ T
IMMTGD.VG2.E17.TH	0.01	0.09	1.03	1.01 - 1.05	Dedifferentiated	Dev T
T.8EFF.SP.OT1.D6.VSVOVA	0.02	0.1	1.04	1.01 - 1.07	Adaptive	CD8 Eff
PROB.FRA.BM	0.02	0.1	1.06	1.01 - 1.11	Dedifferentiated	Dev B
CD150negCD48neg.FL	0.02	0.1	1.04	1.01 - 1.07	Dedifferentiated	Stem
DC.PDC.8pos.MLN	0.02	0.1	0.93	0.87 - 0.99	Innate	pDC
TGD.VG5neg.IEL	0.02	0.1	0.96	0.93 - 0.99	Adaptive	γδ T
T.8NVE.SP.OT1	0.02	0.1	0.95	0.92 - 0.99	Adaptive	CD8 Nve
TGD.TH	0.02	0.1	1.06	1.01 - 1.11	Dedifferentiated	Dev T
TGD.VG2neg.SP.TCRBKO	0.02	0.1	0.97	0.94 - 0.99	Adaptive	γδ T
B6SPLFO	0.02	0.1	0.95	0.90 - 0.99	Adaptive	B
SC.MPP34F.BM	0.02	0.11	1.05	1.01 - 1.09	Dedifferentiated	Stem
B1B.PC	0.02	0.11	0.94	0.90 - 0.99	Adaptive	B
T.DP69pos.TH	0.03	0.12	0.96	0.92 - 0.99	Dedifferentiated	Dev T
T.4FP3neg.SP	0.03	0.12	0.96	0.92 - 1.00	Adaptive	CD4 Nve
T.4NVE.LN	0.03	0.12	0.96	0.92 - 1.00	Adaptive	CD4 Nve
SC.CMP.BM.DR	0.03	0.12	1.05	1.00 - 1.09	Dedifferentiated	Stem
TGD.VG5pos24AHI.TH	0.03	0.12	1.05	1.00 - 1.09	Dedifferentiated	Dev T
B1A.PC	0.03	0.12	0.94	0.89 - 0.99	Adaptive	B
T.DN2neg3.TH	0.03	0.13	1.05	1.00 - 1.09	Dedifferentiated	Dev T
EP.MECHI.TH	0.03	0.13	0.97	0.95 - 1.00	Stromal	Stromal
B.T3.SP	0.03	0.13	0.95	0.90 - 1.00	Adaptive	B
DC7.LN	0.03	0.13	0.94	0.89 - 1.00	Innate	DC
SC.ST34F.BM	0.04	0.13	1.04	1.00 - 1.07	Dedifferentiated	Stem
T.8NVE.MLN	0.04	0.13	0.96	0.92 - 1.00	Adaptive	CD8 Nve
TGD.VG2pos.SP.TCRBKO	0.04	0.13	0.97	0.95 - 1.00	Adaptive	γδ T
T.8NVE.LN	0.04	0.13	0.95	0.91 - 1.00	Adaptive	CD8 Nve
MLP.BM	0.04	0.13	1.04	1.00 - 1.08	Dedifferentiated	Stem
T.8NVE.PP	0.04	0.14	0.97	0.95 - 1.00	Adaptive	CD8 Nve
T.4NVE.PP	0.04	0.14	0.97	0.94 - 1.00	Adaptive	CD4 Nve
SC.MEP.BM	0.04	0.14	1.02	1.00 - 1.05	Dedifferentiated	Stem
IMMTGD.VG1posVD6pos.TH.B6	0.04	0.14	1.04	1.00 - 1.08	Dedifferentiated	Dev T
LTHSC.FL	0.04	0.14	1.04	1.00 - 1.08	Dedifferentiated	Stem
