# Supplementary material for: Integrative analysis of breast cancer reveals prognostic haematopoietic activity and patient-specific immune response profiles
Source: Nat Commun. 2016 Jan 4;7:10248. doi: 10.1038/ncomms10248 (PMC4725766; doi:10.1038/ncomms10248)
Supplement: Supplementary Data 10 — Significant univariate Cox proportional hazard model results using haematopoietic CLSs in non-small cell lung cancer (GSE8894). [file ncomms10248-s11.xlsx]

## Sheet: Sheet1
Supplementary Data 10. Significant univariate Cox proportional hazard model results using haematopoietic CLSs in non-small cell lung cancer (GSE8894).
Name	P-val	Adj. p-val	HR	95% CI	Type	Subtype
DC.103neg11BposF4neg80LO.KD	4.96e-06	0.00117	1.17	1.09 - 1.25	Innate	CD11b My
T.8NVE.LN	0.000152	0.009	0.88	0.83 - 0.94	Adaptive	CD8 Nve
DC.IIpos480LO.PC	0.000252	0.01	1.09	1.04 - 1.14	Innate	Mac
B.T3.SP	0.000284	0.01	0.88	0.82 - 0.94	Adaptive	B
B.T2.SP	0.000329	0.01	0.86	0.80 - 0.94	Adaptive	B
B.MZ.SP	0.000335	0.01	0.86	0.79 - 0.93	Adaptive	B
T.4.PLN.BDC	0.000377	0.01	0.9	0.85 - 0.95	Adaptive	Th
T.8NVE.SP.OT1	0.000409	0.01	0.92	0.87 - 0.96	Adaptive	CD8 Nve
T.4NVE.PP	0.000461	0.01	0.89	0.83 - 0.95	Adaptive	CD4 Nve
T.8NVE.MLN	0.000507	0.01	0.88	0.82 - 0.95	Adaptive	CD8 Nve
T.4.PA.BDC	0.000634	0.01	0.93	0.89 - 0.97	Adaptive	Th
TGD.VG2neg.SP	0.00087	0.01	0.9	0.85 - 0.96	Adaptive	γδ T
DC.8neg.TH	0.000967	0.02	1.08	1.03 - 1.13	Innate	DC
T.4NVE.SP	0.00103	0.02	0.91	0.87 - 0.96	Adaptive	CD4 Nve
DC.8pos.TH	0.00109	0.02	1.09	1.03 - 1.14	Innate	DC
B6SPLFO	0.00143	0.02	0.91	0.86 - 0.97	Adaptive	B
B1A.SP	0.00153	0.02	0.88	0.81 - 0.95	Adaptive	B
B.FO.MLN	0.00164	0.02	0.88	0.82 - 0.95	Adaptive	B
DC.103pos11Bpos.SI	0.00184	0.02	1.09	1.03 - 1.15	Innate	CD11b My
B1A.PC	0.00207	0.02	0.88	0.81 - 0.96	Adaptive	B
DC.103pos11Bneg.SALM3.SI	0.00226	0.02	1.11	1.04 - 1.18	Innate	DC
MF.IIneg480HI.PC	0.00239	0.02	1.09	1.03 - 1.14	Innate	Mac
B.T1.SP	0.00276	0.02	0.87	0.80 - 0.95	Adaptive	B
TGD.VG2pos.SP	0.00442	0.04	0.9	0.84 - 0.97	Adaptive	γδ T
MF.LU	0.00469	0.04	1.07	1.02 - 1.12	Innate	Mac
T.4.LN.BDC	0.00542	0.04	0.91	0.86 - 0.97	Adaptive	Th
NK.49Hpos.SP	0.00549	0.04	0.92	0.86 - 0.97	Innate	NK
DC.103pos11Bneg.LU	0.00579	0.04	1.08	1.02 - 1.14	Innate	DC
B1B.PC	0.00701	0.05	0.92	0.87 - 0.98	Adaptive	B
T.4MEM44H62L.SP	0.00783	0.05	0.93	0.87 - 0.98	Adaptive	CD4 Mem
DC2.LU	0.00836	0.06	1.04	1.01 - 1.07	Innate	DC
T.8MEM.SP	0.00895	0.06	0.94	0.90 - 0.98	Adaptive	CD8 Mem
T.4FP3neg.SP	0.00927	0.06	0.93	0.88 - 0.98	Adaptive	CD4 Nve
LTHSC.BM	0.01	0.06	1.07	1.02 - 1.12	Dedifferentiated	Stem
T.4MEM44H62L.LN	0.01	0.06	0.94	0.90 - 0.99	Adaptive	CD4 Mem
DC.103pos11Bneg.SI	0.01	0.07	1.05	1.01 - 1.09	Innate	DC
NK.49Hneg.SP	0.01	0.07	0.94	0.89 - 0.99	Innate	NK
B.FO.LN	0.01	0.07	0.93	0.88 - 0.98	Adaptive	B
DC2.SP	0.01	0.07	1.06	1.01 - 1.11	Innate	CD11b My
T.4NVE.LN	0.01	0.07	0.91	0.85 - 0.98	Adaptive	CD4 Nve
DC.103pos11Bpos.SALM3.SI	0.01	0.07	1.03	1.01 - 1.05	Innate	CD11b My
SC.CDP.BM	0.02	0.08	1.04	1.01 - 1.07	Dedifferentiated	Stem
T.DP69pos.TH	0.02	0.08	0.94	0.90 - 0.99	Dedifferentiated	Dev T
NKT.4pos.LV	0.02	0.08	0.93	0.88 - 0.99	Adaptive	NKT
B.FO.PC	0.02	0.08	0.93	0.87 - 0.99	Adaptive	B
DC.103pos.11Bneg.POLYIC.LU	0.02	0.08	1.04	1.01 - 1.08	Innate	DC
T.8MEM.SP.OT1.D100.LISOVA	0.02	0.08	0.93	0.88 - 0.99	Adaptive	CD8 Mem
CD150negCD48neg.BM	0.03	0.11	1.06	1.01 - 1.11	Dedifferentiated	Stem
MO.6CposIIneg.BM	0.03	0.12	1.01	1.00 - 1.02	Innate	Mon
PROB.CLP.BM	0.03	0.12	1.05	1.00 - 1.09	Dedifferentiated	Dev B
DC1.SP	0.03	0.12	1.04	1.00 - 1.08	Innate	DC
DC1.MLN	0.03	0.12	1.03	1.00 - 1.06	Innate	DC
MF.THIO5.IIneg480INT.PC	0.03	0.12	1.04	1.00 - 1.08	Innate	Mac
T.8EFF.SP.OT1.D10LIS	0.03	0.12	0.94	0.89 - 0.99	Adaptive	CD8 Eff
LTHSC.FL	0.03	0.12	1.03	1.00 - 1.06	Dedifferentiated	Stem
MF.THIO5.IIpos480LO.PC	0.04	0.14	1.04	1.00 - 1.08	Innate	Mac
MO.6CposIIpos.BL	0.04	0.14	1.03	1.00 - 1.05	Innate	Mon
SC.MPP34F.BM	0.04	0.14	1.03	1.00 - 1.06	Dedifferentiated	Stem
T.4MEM.SP	0.04	0.15	0.95	0.91 - 1.00	Adaptive	CD4 Mem
SC.ST34F.BM	0.04	0.15	1.04	1.00 - 1.09	Dedifferentiated	Stem
DC.103neg.11Bpos.POLYIC.LU	0.04	0.15	1.03	1.00 - 1.06	Innate	CD11b My
T.8EFF.SP.OT1.D45VSV	0.04	0.15	0.94	0.89 - 1.00	Adaptive	CD8 Mem
T.8MEM.SP.OT1.D45.LISOVA	0.04	0.15	0.94	0.89 - 1.00	Adaptive	CD8 Mem
B6.14W.LN.TR	0.04	0.15	0.96	0.93 - 1.00	Adaptive	T-Reg
MLP.BM	0.05	0.16	1.04	1.00 - 1.07	Dedifferentiated	Stem
