# Supplementary material for: Integrative analysis of breast cancer reveals prognostic haematopoietic activity and patient-specific immune response profiles
Source: Nat Commun. 2016 Jan 4;7:10248. doi: 10.1038/ncomms10248 (PMC4725766; doi:10.1038/ncomms10248)
Supplement: Supplementary Data 11 — Significant univariate Cox proportional hazards model results using haematopoietic CLSs in skin cutaneous melanoma (TCGA). [file ncomms10248-s12.xlsx]

## Sheet: Sheet1
Supplementary Data 11. Significant univariate Cox proportional hazards model results using haematopoietic CLSs in skin cutaneous melanoma (TCGA).
Name	P-val	Adj. p-val	HR	95% CI	Class	Subtype
T.DN1neg2.TH	6.49e-06	0.00148	1.08	1.05 - 1.12	Dedifferentiated	Dev T
T.DN3A.TH	1.25e-05	0.00148	1.04	1.02 - 1.06	Dedifferentiated	Dev T
PROB.FRBC.FL	5.38e-05	0.00382	1.04	1.02 - 1.06	Dedifferentiated	Dev B
T.8EFF.SP.OT1.D8LISO	7.9e-05	0.00382	0.95	0.93 - 0.98	Adaptive	CD8 Eff
T.DN4.TH	0.000104	0.00382	1.05	1.02 - 1.08	Dedifferentiated	Dev T
T.DN3neg4.TH	0.000116	0.00382	1.04	1.02 - 1.06	Dedifferentiated	Dev T
T.DN2neg3.TH	0.000117	0.00382	1.07	1.03 - 1.10	Dedifferentiated	Dev T
T.4SP24INT.TH	0.000129	0.00382	1.06	1.03 - 1.09	Dedifferentiated	Dev T
T.8EFF.SP.OT1.D10LIS	0.000162	0.00414	0.95	0.93 - 0.98	Adaptive	CD8 Eff
T.ETP.TH	0.000175	0.00414	1.04	1.02 - 1.06	Dedifferentiated	Dev T
T.DN3B.TH	0.000214	0.00461	1.03	1.02 - 1.05	Dedifferentiated	Dev T
MLP.FL	0.000244	0.00483	1.03	1.02 - 1.05	Dedifferentiated	Stem
TGD.TH	0.000282	0.00514	1.07	1.03 - 1.12	Dedifferentiated	Dev T
B6.14W.ABD.TR	0.000319	0.00539	0.94	0.90 - 0.97	Adaptive	T-Reg
NKT.4pos.LV	0.000344	0.00544	0.92	0.89 - 0.97	Adaptive	NKT
T.8EFF.SP.OT1.D45VSV	0.000388	0.00566	0.96	0.93 - 0.98	Adaptive	CD8 Mem
SC.MEP.BM	0.000406	0.00566	1.02	1.01 - 1.03	Dedifferentiated	Stem
PREB.FRC.BM	0.000543	0.00715	1.03	1.01 - 1.05	Dedifferentiated	Dev B
FRA	0.000651	0.00775	1.06	1.02 - 1.09	Dedifferentiated	Dev B
T.8MEM.SP.OT1.D45.LISOVA	0.000674	0.00775	0.95	0.92 - 0.98	Adaptive	CD8 Mem
T.4SP69pos.TH	0.000687	0.00775	1.07	1.03 - 1.11	Dedifferentiated	Dev T
NK.DAP12neg.SP	0.000754	0.00778	0.95	0.93 - 0.98	Innate	NK
T.4MEM.SP	0.000766	0.00778	0.93	0.90 - 0.97	Adaptive	CD4 Mem
NK.49Hpos.SP	0.000788	0.00778	0.93	0.89 - 0.97	Innate	NK
T.8EFF.SP.OT1.D15LIS	0.000863	0.00782	0.96	0.93 - 0.98	Adaptive	CD8 Eff
T.4MEM44H62L.SP	0.000899	0.00782	0.93	0.89 - 0.97	Adaptive	CD4 Mem
T.DN2.TH	0.000912	0.00782	1.03	1.01 - 1.05	Dedifferentiated	Dev T
T.8EFF.SP.OT1.D15.VSVOVA	0.000924	0.00782	0.95	0.92 - 0.98	Adaptive	CD8 Eff
PREB.FRD.BM	0.00103	0.00843	1.07	1.03 - 1.12	Dedifferentiated	Dev B
PROB.FRBC.BM	0.00113	0.00894	1.03	1.01 - 1.04	Dedifferentiated	Dev B
PROB.CLP.FL	0.00119	0.00913	1.03	1.01 - 1.05	Dedifferentiated	Dev B
LTHSC.FL	0.00126	0.00932	1.03	1.01 - 1.05	Dedifferentiated	Stem
SC.CMP.BM.DR	0.00133	0.01	1.03	1.01 - 1.05	Dedifferentiated	Stem
B614WLNTREG	0.00156	0.01	0.95	0.92 - 0.98	Adaptive	T-Reg
T.8MEM.SP.OT1.D100.LISOVA	0.00157	0.01	0.95	0.92 - 0.98	Adaptive	CD8 Mem
T.DPBL.TH	0.00169	0.01	1.03	1.01 - 1.05	Dedifferentiated	Dev T
PROB.FRA.BM	0.00169	0.01	1.06	1.02 - 1.10	Dedifferentiated	Dev B
LEC.MLN	0.00186	0.01	1.02	1.01 - 1.03	Stromal	Stromal
NK.MCMV7	0.00189	0.01	0.95	0.92 - 0.98	Innate	NK
SC.MDP.BM	0.0019	0.01	1.05	1.02 - 1.08	Dedifferentiated	Stem
LTHSC.BM	0.0019	0.01	1.03	1.01 - 1.05	Dedifferentiated	Stem
LEC.SLN	0.00204	0.01	1.02	1.01 - 1.02	Stromal	Stromal
SC.ST34F.BM	0.0022	0.01	1.02	1.01 - 1.03	Dedifferentiated	Stem
DC.103neg11Bpos.SI	0.00223	0.01	0.98	0.96 - 0.99	Innate	CD11b My
BEC.SLN	0.00224	0.01	1.02	1.01 - 1.04	Stromal	Stromal
NKT.4neg.SP	0.0023	0.01	0.95	0.91 - 0.98	Adaptive	NKT
CD150negCD48neg.FL	0.00237	0.01	1.02	1.01 - 1.03	Dedifferentiated	Stem
BEC.MLN	0.00246	0.01	1.03	1.01 - 1.04	Stromal	Stromal
FRC.MLN	0.00257	0.01	1.02	1.01 - 1.04	Stromal	Stromal
TGD.VG2neg.SP	0.00274	0.01	0.96	0.93 - 0.98	Adaptive	γδ T
NK.49CIneg.SP	0.0028	0.01	0.96	0.94 - 0.99	Innate	NK
PROB.FRA.FL	0.00291	0.01	1.03	1.01 - 1.06	Dedifferentiated	Dev B
NKT.4neg.LV	0.00294	0.01	0.95	0.92 - 0.98	Adaptive	NKT
MATTGD.VG2pos.TH	0.00315	0.01	0.96	0.93 - 0.99	Adaptive	γδ T
T.DN2B.TH	0.00332	0.01	1.02	1.01 - 1.04	Dedifferentiated	Dev T
NK.B2Mneg.SP	0.00345	0.01	0.95	0.92 - 0.98	Innate	NK
GMP.BM	0.0035	0.01	1.03	1.01 - 1.05	Dedifferentiated	Stem
TGD.VG2pos.SP	0.00358	0.01	0.94	0.90 - 0.98	Adaptive	γδ T
T.8EFF.SP.OT1.D10.LISOVA	0.00367	0.01	0.96	0.93 - 0.99	Adaptive	CD8 Eff
TGD.VG2neg.ACT.SP	0.00415	0.02	0.97	0.95 - 0.99	Adaptive	γδ T
PREB.FRD.FL	0.00421	0.02	1.02	1.01 - 1.03	Dedifferentiated	Dev B
DC.11CLOSER.SI	0.00433	0.02	0.98	0.97 - 0.99	Innate	CD11b My
T.8EFF.SP.OT1.D8.VSVOVA	0.0044	0.02	0.96	0.93 - 0.99	Adaptive	CD8 Eff
MLP.BM	0.00459	0.02	1.03	1.01 - 1.05	Dedifferentiated	Stem
DC.103CLOSER.SI	0.00559	0.02	0.98	0.96 - 0.99	Innate	CD11b My
CD150negCD48neg.BM	0.00591	0.02	1.02	1.01 - 1.04	Dedifferentiated	Stem
SC.MPP34F.BM	0.00665	0.02	1.03	1.01 - 1.04	Dedifferentiated	Stem
NK.49Hneg.SP	0.00683	0.02	0.96	0.93 - 0.99	Innate	NK
DC.LC.SK	0.00689	0.02	1.03	1.01 - 1.05	Innate	CD11b My
T.ISP.TH	0.00701	0.02	1.02	1.01 - 1.04	Dedifferentiated	Dev T
T.8EFF.SP.OT1.D8.LISOVA	0.00708	0.02	0.96	0.94 - 0.99	Adaptive	CD8 Eff
TGD.VG5pos.IEL.	0.00838	0.03	0.97	0.95 - 0.99	Adaptive	γδ T
T.4MEM44H62L.LN	0.00853	0.03	0.92	0.86 - 0.98	Adaptive	CD4 Mem
B6.14W.LN.TR	0.01	0.03	0.95	0.91 - 0.99	Adaptive	T-Reg
MO.6CposIIneg.BL	0.01	0.04	0.99	0.98 - 1.00	Innate	Mon
TGD.VG5neg.IEL	0.01	0.04	0.97	0.94 - 0.99	Adaptive	γδ T
NK.Hpos.MCMV1.SP	0.01	0.04	0.95	0.92 - 0.99	Innate	NK
T.8NVE.SP.OT1	0.01	0.04	0.96	0.93 - 0.99	Adaptive	CD8 Nve
TGD.VG3pos24AHI.E17.TH	0.01	0.04	1.05	1.01 - 1.10	Dedifferentiated	Dev T
NK.Hpos.MCMV7.SP	0.01	0.04	0.97	0.94 - 0.99	Innate	NK
DC.103neg11BposF4neg80LO.KD	0.01	0.04	0.98	0.97 - 1.00	Innate	CD11b My
FRC.SLN	0.01	0.04	1.02	1.00 - 1.03	Stromal	Stromal
GN.BM	0.01	0.04	0.99	0.99 - 1.00	Innate	CD11b My
TGD.VG5neg.ACT.IEL	0.01	0.04	0.96	0.93 - 0.99	Adaptive	γδ T
TGD.VG2pos.ACT.SP	0.02	0.04	0.97	0.95 - 0.99	Adaptive	γδ T
NKT.44negNK1.1neg.TH	0.02	0.04	1.05	1.01 - 1.10	Dedifferentiated	Dev T
CLP	0.02	0.05	1.03	1.01 - 1.06	Dedifferentiated	Dev B
DC.103pos11Bneg.SI	0.02	0.05	0.97	0.94 - 0.99	Innate	DC
DC.103neg11Bpos.SALM3.SI	0.02	0.05	0.98	0.96 - 1.00	Innate	CD11b My
SC.LT34F.BM	0.02	0.05	1.01	1.00 - 1.02	Dedifferentiated	Stem
T.8EFF.SP.OT1.D6.LISOVA	0.02	0.05	0.96	0.93 - 0.99	Adaptive	CD8 Eff
FI.SK	0.02	0.05	1.01	1.00 - 1.02	Stromal	Stromal
MO.6CposIIpos.BL	0.02	0.05	0.99	0.98 - 1.00	Innate	Mon
T.DN2A.TH	0.02	0.05	1.02	1.00 - 1.04	Dedifferentiated	Dev T
T.8EFF.SP.OT1.D6.VSVOVA	0.02	0.05	0.97	0.94 - 0.99	Adaptive	CD8 Eff
T.8EFF.SP.OT1.D6LISO	0.02	0.05	0.97	0.95 - 1.00	Adaptive	CD8 Eff
T.8EFF.SP.OT1.D15.LISOVA	0.02	0.05	0.97	0.95 - 1.00	Adaptive	CD8 Eff
MF.THIO5.IIpos480LO.PC	0.02	0.05	0.99	0.98 - 1.00	Innate	Mac
IMMTGD.VG2pos.TH	0.02	0.06	1.07	1.01 - 1.13	Dedifferentiated	Dev T
SC.CDP.BM	0.02	0.06	1.04	1.01 - 1.08	Dedifferentiated	Stem
TGD.VG5pos.ACT.IEL.	0.02	0.06	0.97	0.95 - 1.00	Adaptive	γδ T
DC.103neg11Bpos.LULN	0.03	0.06	0.98	0.96 - 1.00	Innate	CD11b My
EP.MECHI.TH	0.03	0.06	1.02	1.00 - 1.03	Stromal	Stromal
TGD.VG5pos.ACT.IEL	0.03	0.06	0.96	0.92 - 1.00	Adaptive	γδ T
T.4SP24neg.TH	0.03	0.07	1.05	1.01 - 1.10	Dedifferentiated	Dev T
DC.11CLOSER.SALM3.SI	0.03	0.07	0.98	0.97 - 1.00	Innate	CD11b My
T.8MEM.SP.OT1.D106.VSVOVA	0.03	0.07	0.97	0.94 - 1.00	Adaptive	CD8 Mem
NK.HposMCMV1	0.03	0.08	0.96	0.92 - 1.00	Innate	NK
DC.103neg.11Bpos.POLYIC.LU	0.04	0.08	0.98	0.97 - 1.00	Innate	CD11b My
ST.31neg38neg44neg.SLN	0.04	0.08	1.01	1.00 - 1.02	Stromal	Stromal
DC.IIpos480LO.PC	0.04	0.08	0.99	0.98 - 1.00	Innate	Mac
DC.103pos11Bpos.SI	0.04	0.08	0.97	0.94 - 1.00	Innate	CD11b My
MF.THIO5.IIpos480INT.PC	0.04	0.09	0.99	0.98 - 1.00	Innate	Mac
NK.DAP10neg.SP	0.05	0.1	0.97	0.93 - 1.00	Innate	NK
GN.ARTH.BM	0.05	0.1	0.99	0.99 - 1.00	Innate	CD11b My
MF.BM	0.05	0.1	1.02	1.00 - 1.04	Innate	Mac
