# Supplementary material for: Integrative analysis of breast cancer reveals prognostic haematopoietic activity and patient-specific immune response profiles
Source: Nat Commun. 2016 Jan 4;7:10248. doi: 10.1038/ncomms10248 (PMC4725766; doi:10.1038/ncomms10248)
Supplement: Supplementary Data 12 — CLSs comparing murine haematopoietic profiles (Immunological Genome Project) with human haematopoietic profiles (Abbas et al). [file ncomms10248-s13.xlsx]

## Sheet: Sheet1
Supplementary Data 12. CLSs comparing murine haematopoietic profiles (Immunological Genome Project) with human haematopoietic profiles (Abbas et al).
Cell	Category	B cell naive	B cell Memor IgGIgA	B cell Memory IgM	Plasma cell from PBMC	Plasma cell from bone marrow	Dendritic Cell Control	Dendritic Cell LPS stimulated	Monocyte Day0	Monocyte Day1	Monocyte Day7	Neutrophil resting	NK cell control	NK cell IL2 stimulated	NK cell IL15 stimulated	CD8 Tcell N0	CD4 Tcell N0	CD4 Tcell Th1 restimulated 12hour	CD4 Tcell Th1 restimulated 48hour	CD4 Tcell Th2 restimulated 12hour	CD4 Tcell Th2 restimulated 48hour	Memory Tcell RO unactivated	Memory Tcell RO activated
B.FO.LN	B cells	0.990878	0.987458	1	0.888341	0.830077	0.764284	0.748008	0.792934	0.723829	0.71483	0.728089	0.318035	0.147787	0.154132	0.272361	0.560241	0.0831265	0.00878509	0.0517412	0	0.200001	0.102943
B.FO.MLN	B cells	0.991137	0.991574	1	0.921768	0.850724	0.798664	0.785782	0.819993	0.757768	0.628903	0.626398	0.312852	0.145719	0.152569	0.234464	0.551508	0.083906	0.00248402	0.047354	0	0.174056	0.107193
B.FO.PC	B cells	1	0.985252	0.998035	0.78372	0.7084	0.560551	0.55134	0.604722	0.543543	0.286179	0.598633	0.187516	0.0863844	0.0758074	0.150156	0.412481	0.0318749	0	0.019921	0.00840695	0.118417	0.0354428
B.FRE.FL	B cells	0.919698	0.934743	0.946281	1	0.774357	0.737342	0.69125	0.450152	0.655942	0.705099	0.381572	0.100552	0.113117	0.132553	0.0401911	0.116984	0.249571	0.468655	0.208055	0.416952	0	0.667073
B.GC.SP	B cells	0.820944	0.863068	0.867831	1	0.801499	0.538462	0.29653	0.0777198	0.400303	0.542244	0.143425	0.177057	0.416217	0.416645	0.0712563	0.107636	0.788514	0.838757	0.774521	0.823443	0	0.863346
B.MZ.SP	B cells	0.973196	0.970315	1	0.948131	0.825615	0.782419	0.76596	0.795521	0.718333	0.741625	0.524014	0.248122	0.111017	0.123138	0.102533	0.391788	0.0749882	0.00184151	0.0621753	0	0.0661145	0.0721645
B.T1.SP	B cells	0.979296	0.981331	1	0.890349	0.737741	0.658132	0.638694	0.690668	0.596138	0.596442	0.456979	0.155257	0.0825993	0.085003	0.0921915	0.351601	0.0450203	0.00298088	0.0176392	0	0.0558399	0.0765063
B.T2.SP	B cells	0.969888	0.970583	1	0.900513	0.7237	0.432049	0.623457	0.685108	0.390644	0.370301	0.389852	0.128567	0.0814878	0.0808784	0.0741634	0.296625	0.0754039	0	0.0493813	0.00083019	0.0654777	0.103393
B.T3.SP	B cells	0.979349	0.960909	1	0.920848	0.711714	0.363226	0.347014	0.401885	0.321179	0.146181	0.32958	0.118799	0.0665976	0.0638348	0.0937585	0.299766	0.0620153	0	0.0348321	0.0035057	0.0835891	0.0912936
B1A.PC	B cells	0.919567	0.967537	0.979784	1	0.864245	0.80971	0.787221	0.831989	0.761234	0.777228	0.527025	0.206175	0.0615337	0.0778289	0.141149	0.408435	0.0901828	0.0383136	0.0517014	0	0.101742	0.106469
B1A.SP	B cells	0.921573	0.952276	0.964067	1	0.892062	0.828698	0.82879	0.598101	0.792442	0.811106	0.50746	0.185913	0.0379088	0.0629261	0.116496	0.424093	0.126816	0.0562581	0.0685414	0	0.0306606	0.15641
B1B.PC	B cells	0.924513	0.975928	1	0.988596	0.82912	0.823519	0.776681	0.862869	0.754672	0.770426	0.512843	0.218686	0.100841	0.10604	0.117606	0.368175	0.0776721	0.0125082	0.043085	0	0.109123	0.0781966
B6SPLFO	B cells	0.968032	0.969814	1	0.881279	0.707923	0.412639	0.39752	0.674993	0.448882	0.206507	0.369083	0.166637	0.104041	0.101621	0.134792	0.32446	0.0686468	0	0.0545335	0.00836792	0.124825	0.0961924
B.FRE.BM	Dev B	0.997669	0.990206	1	0.919363	0.774284	0.732763	0.704528	0.744473	0.680389	0.688979	0.662231	0.330294	0.122345	0.133505	0.0710822	0.370449	0.112048	0.104219	0.0525822	0.0364331	0	0.158667
B.FRF.BM	Dev B	0.995464	0.993064	1	0.870829	0.778013	0.671146	0.650656	0.727652	0.650394	0.39521	0.673091	0.459778	0.151253	0.149579	0.201533	0.496005	0.0396817	0	0.00304173	0.0017015	0.134218	0.0507859
CLP	Dev B	0.48576	0.482256	0.518923	0.85418	0.400791	0.973594	0.629609	0.857482	0.48279	1	0.22578	0.239053	0.246124	0.257171	0.0660985	0.0901283	0.439154	0.512905	0.228901	0.433814	0	0.568563
FRA	Dev B	0.984774	0.969106	0.971653	0.976356	0.906322	0.939902	0.856631	0.968018	0.872919	0.960376	0.92677	0.791314	0.787302	0.801428	0.375491	0.711922	0.940648	1	0.877982	0.942285	0	0.919618
PREB.FRC.BM	Dev B	0.712058	0.76024	0.756451	1	0.55952	0.500302	0.43796	0.0299695	0.344671	0.494583	0.0936326	0.123432	0.388486	0.421299	0.0748677	0.0502527	0.777853	0.846217	0.558244	0.617774	0	0.880701
PREB.FRD.BM	Dev B	0.936202	0.928858	0.930533	1	0.769369	0.444069	0.495221	0.386418	0.430084	0.42346	0.447534	0.132155	0.341915	0.356128	0.092793	0.134942	0.526958	0.662121	0.476901	0.580527	0	0.732757
PREB.FRD.FL	Dev B	0.671759	0.699138	0.689907	1	0.62568	0.381321	0.391414	0.0339489	0.0533342	0.342936	0.0834832	0.0330547	0.205911	0.224053	0.0224713	0.0362948	0.379868	0.504976	0.331959	0.452557	0	0.685303
PROB.CLP.BM	Dev B	0.637119	0.645246	0.66237	0.842919	0.461575	0.97097	0.763974	0.984481	0.763251	1	0.643162	0.526478	0.515796	0.536016	0.191951	0.425301	0.595636	0.649305	0.496921	0.528686	0	0.653274
PROB.CLP.FL	Dev B	0.380139	0.463144	0.411568	0.993771	0.398466	0.8108	0.505171	0.523906	0.362542	0.867624	0.0521174	0.391288	0.513843	0.552569	0.111186	0.0992123	0.869786	0.947296	0.825702	0.835428	0	1
PROB.FRA.BM	Dev B	0.960468	0.963551	0.951705	1	0.907131	0.977062	0.893582	0.996674	0.90944	0.996215	0.937434	0.790679	0.792964	0.813852	0.312484	0.458493	0.89728	0.956049	0.824146	0.865469	0	0.920127
PROB.FRA.FL	Dev B	0.550052	0.569276	0.591526	0.939619	0.365502	0.617134	0.108852	0.376962	0.0394853	0.644881	0	0.287718	0.446663	0.480174	0.114883	0.102399	0.839952	0.944565	0.783738	0.834115	0.0281738	1
PROB.FRBC.BM	Dev B	0.756522	0.768428	0.760862	1	0.711085	0.479106	0.452475	0.088821	0.354776	0.462092	0.192667	0.211832	0.313497	0.336314	0.0649831	0.0802919	0.488793	0.569311	0.435876	0.509416	0	0.784049
PROB.FRBC.FL	Dev B	0.810023	0.840899	0.837071	1	0.825892	0.620406	0.510131	0.384114	0.407638	0.66273	0.0848652	0	0.414674	0.473158	0.064731	0.0437341	0.912436	0.949242	0.874633	0.723309	0.0176477	0.969921
BEC.MLN	Stromal	0.775437	0.74876	0.746958	0.717335	0.919794	0.928809	1	0.839808	0.964204	0.990283	0.660612	0.0528365	0.100963	0.124411	0	0.0526468	0.32563	0.242254	0.267505	0.0915752	0.0454363	0.572381
BEC.SLN	Stromal	0.724764	0.694691	0.69542	0.686469	0.890128	0.911186	1	0.814157	0.954287	0.979306	0.57991	0.0695197	0.180403	0.198929	0	0.0335701	0.216509	0.129523	0.170711	0.0473365	0.0348955	0.242413
EP.MECHI.TH	Stromal	0.821067	0.795825	0.79062	0.756234	0.937562	0.882718	1	0.720865	0.954632	0.923568	0.801113	0.146751	0.128909	0.0945177	0	0.0978263	0.182559	0.185204	0.164233	0.0142662	0.11749	0.248069
FI.MTS15pos.TH	Stromal	0.582276	0.52182	0.536948	0.537301	0.826273	0.886172	0.992766	0.692112	0.949697	1	0.518861	0.0381299	0.0453042	0.0486123	0	0.0217872	0.108662	0.0509455	0.0860553	0.00151415	0.00595908	0.10547
FI.SK	Stromal	0.706706	0.670793	0.67917	0.639754	0.901426	0.909814	0.936517	0.788594	0.951069	1	0.709246	0.025572	0	0.0259623	0.0491472	0.0887302	0.222548	0.127918	0.171025	0.00982736	0.0462967	0.200902
FRC.MLN	Stromal	0.849493	0.826464	0.833733	0.781791	0.950349	0.945572	0.975238	0.893214	0.966369	1	0.865987	0	0.00689682	0.0506624	0.101834	0.144472	0.437711	0.299962	0.347382	0.0918154	0.0810336	0.400308
FRC.SLN	Stromal	0.753077	0.724086	0.737001	0.69906	0.89747	0.926545	0.971762	0.841035	0.960812	1	0.744781	0.00808224	0	0.039232	0.015045	0.0612848	0.268311	0.166172	0.203285	0.0444895	0.0211585	0.260033
LEC.MLN	Stromal	0.67058	0.635793	0.635657	0.640399	0.864524	0.904522	1	0.777003	0.957016	0.99339	0.550859	0.0296017	0.100233	0.121861	0	0.0218564	0.229403	0.193693	0.199445	0.101208	0.0277843	0.471691
LEC.SLN	Stromal	0.559064	0.549725	0.546108	0.600201	0.809886	0.894527	1	0.739687	0.940077	0.994409	0.448105	0.0413689	0.0910409	0.108679	0	0.0249794	0.140409	0.115496	0.133709	0.0736399	0.0329321	0.396016
ST.31neg38neg44neg.SLN	Stromal	0.807485	0.765102	0.771569	0.672697	0.921255	0.916477	0.96631	0.827072	0.955419	1	0.83089	0.00922746	0.0214477	0.0558015	0.00678485	0.0700986	0.285226	0.172559	0.21104	0	0.0274265	0.263531
DC.103pos.11Bneg.POLYIC.LU	Dendritic Cells	0.696758	0.692354	0.70146	0.587778	0.759159	0.925659	1	0.886915	0.9557	0.915396	0.826333	0.416895	0.516216	0.50363	0	0.0929635	0.300486	0.279554	0.238268	0.177219	0.030141	0.273962
DC.103pos11Bneg.LU	Dendritic Cells	0.660143	0.686684	0.699934	0.655706	0.776931	1	0.969088	0.912551	0.917697	0.970231	0.725613	0.312949	0.252533	0.275481	0	0.0917772	0.284363	0.300315	0.210214	0.209414	0.0122832	0.286222
DC.103pos11Bneg.LULN	Dendritic Cells	0.543718	0.574782	0.566226	0.342193	0.630319	0.8029	1	0.725088	0.847439	0.747741	0.682806	0.194249	0.119613	0.115433	0.0306763	0.123208	0.0339907	0.0375074	0.0242019	0	0.0335778	0.0628251
DC.103pos11Bneg.LV	Dendritic Cells	0.773197	0.765555	0.77317	0.781433	0.850821	1	0.992331	0.969211	0.968963	0.990601	0.870355	0.312728	0.244726	0.257246	0.0362595	0.188567	0.229768	0.235486	0.140047	0.136343	0	0.180601
DC.103pos11Bneg.SALM3.SI	Dendritic Cells	0.593311	0.714314	0.730891	0.862585	0.812498	1	0.976194	0.925545	0.926756	0.990027	0.61515	0.360932	0.343404	0.507916	0.0254323	0.12245	0.394943	0.428228	0.340917	0.34623	0	0.507564
DC.103pos11Bneg.SI	Dendritic Cells	0.700133	0.814091	0.825162	0.895407	0.885023	1	0.985118	0.950423	0.961051	0.993598	0.72203	0.271908	0.427265	0.482342	0	0.090512	0.531951	0.582559	0.475756	0.440393	0.000577444	0.635826
DC.8neg.TH	Dendritic Cells	0.659997	0.684186	0.799969	0.86689	0.820175	1	0.998337	0.947212	0.939231	0.986282	0.647529	0.415061	0.395432	0.660595	0.0320551	0.128359	0.401691	0.789882	0.361676	0.396002	0	0.486567
DC.8neg4neg11Bneg.MLN	Dendritic Cells	0.664079	0.683798	0.690417	0.452464	0.723942	0.851083	1	0.804282	0.907079	0.821937	0.776864	0.386487	0.167266	0.176266	0	0.139427	0.0678286	0.0830679	0.0594833	0.0217552	0.0236557	0.0894095
DC.8neg4neg11Bneg.SLN	Dendritic Cells	0.754621	0.774507	0.773395	0.698327	0.802279	0.946027	1	0.915328	0.93507	0.927324	0.832427	0.396999	0.317733	0.421739	0.029222	0.114205	0.298006	0.309454	0.218353	0.213552	0	0.310304
DC.8neg4neg11Bneg.SP	Dendritic Cells	0.828511	0.84055	0.841857	0.641765	0.839728	0.991784	0.976939	1	0.950639	0.972942	0.883461	0.508969	0.531753	0.552019	0.0911225	0.229168	0.259254	0.241595	0.161202	0.156135	0	0.210802
DC.8pos.TH	Dendritic Cells	0.651993	0.677357	0.791479	0.870445	0.81806	1	0.980375	0.94426	0.927981	0.985281	0.638794	0.378589	0.325644	0.613083	0.0382491	0.132234	0.38871	0.778241	0.361104	0.671583	0	0.478985
DC1.LN	Dendritic Cells	0.8043	0.808489	0.81689	0.808631	0.870222	0.9981	1	0.967061	0.956868	0.969763	0.870914	0.487987	0.230717	0.251581	0.0571068	0.187459	0.207715	0.209893	0.109911	0.099799	0	0.144159
DC1.MLN	Dendritic Cells	0.786792	0.789755	0.802626	0.641736	0.873002	1	0.998988	0.963169	0.95966	0.972069	0.855484	0.43053	0.225786	0.239746	0.0422338	0.189788	0.210076	0.203878	0.134473	0.112632	0	0.180582
DC1.SP	Dendritic Cells	0.756298	0.762481	0.762014	0.656563	0.841884	1	0.977975	0.982794	0.94644	0.967401	0.805571	0.378085	0.199688	0.221089	0.0481201	0.148315	0.18323	0.167552	0.116617	0.102916	0	0.154686
DC2.LU	Dendritic Cells	0.750516	0.764954	0.768181	0.71349	0.827975	1	0.961293	0.947145	0.948245	0.98589	0.833666	0.249478	0.312626	0.333562	0	0.0879428	0.394356	0.384822	0.279594	0.254198	0.0230376	0.368386
DC4.MLN	Dendritic Cells	0.511719	0.527497	0.531157	0.397124	0.607189	0.828565	1	0.732273	0.881668	0.779654	0.671388	0.236999	0.127067	0.125356	0	0.0626463	0.0570299	0.0533414	0.04054	0.0373527	0.00531463	0.0618491
DC7.LN	Dendritic Cells	0.377745	0.36133	0.35932	0.287457	0.525599	0.73457	1	0.620346	0.817013	0.670554	0.578418	0.20053	0.0625245	0.168799	0.000809105	0.0492874	0.0224869	0.0292244	0.0192321	0	0.0171891	0.0461973
DC9.LN	Dendritic Cells	0.610171	0.60955	0.613879	0.319201	0.6068	0.740635	1	0.650179	0.840798	0.682214	0.659688	0.140569	0.105221	0.0902541	0.0100405	0.0737526	0.045218	0.0513257	0.0356469	0	0.0139155	0.0642548
DC.PDC.8neg.SP	Plasmacytoid DC	0.703364	0.719113	0.736997	0.836366	0.783451	0.926623	0.855728	1	0.881501	0.953704	0.498881	0.38014	0.177278	0.16641	0.118938	0.195498	0.0512187	0.0272861	0.0189507	0.0227545	0.0471335	0
DC.PDC.8pos.MLN	Plasmacytoid DC	0.886391	0.88326	0.89683	0.90703	0.895528	0.955076	0.929069	1	0.947885	0.972642	0.806149	0.600163	0.296591	0.273689	0.202797	0.306177	0.110256	0.082645	0.0572949	0.0847003	0.0756778	0
DC.PDC.8pos.SLN	Plasmacytoid DC	0.894395	0.893592	0.906551	0.92293	0.916188	0.95981	0.934267	1	0.947969	0.972953	0.819372	0.618435	0.299279	0.271979	0.215792	0.311991	0.115599	0.0844823	0.0571379	0.083882	0.082591	0
DC.PDC.8pos.SP	Plasmacytoid DC	0.714199	0.739365	0.753544	0.857722	0.797168	0.919733	0.862704	1	0.891116	0.951216	0.497668	0.388263	0.181898	0.169892	0.138234	0.199843	0.0626069	0.0356976	0.0246383	0.032284	0.0532517	0
DC.103CLOSER.SI	CD11b Myeloid	0.823253	0.828349	0.832412	0.772117	0.866363	0.994902	0.986249	0.978749	1	0.998433	0.888816	0.477196	0.399193	0.4212	0	0.164615	0.322564	0.26033	0.259837	0.242089	0.0140925	0.300766
DC.103neg.11Bpos.POLYIC.LU	CD11b Myeloid	0.712889	0.702158	0.711584	0.529949	0.745241	0.953955	0.994031	0.931026	1	0.960395	0.86389	0.459632	0.517012	0.517199	0	0.128165	0.243248	0.206582	0.202547	0.105861	0.0291595	0.211974
DC.103neg11Bpos.LULN	CD11b Myeloid	0.70603	0.725003	0.725118	0.557252	0.763514	0.922889	1	0.919199	0.953743	0.9125	0.828119	0.472584	0.354339	0.362941	0.00779863	0.136486	0.0645435	0.0453931	0.0231323	0	0.00191166	0.0745956
DC.103neg11Bpos.LV	CD11b Myeloid	0.700611	0.678093	0.692889	0.486603	0.743911	0.969922	0.963662	0.992995	1	0.978753	0.896317	0.474771	0.273702	0.258939	0.0158186	0.185803	0.0977706	0.0609629	0.0575842	0	0.0195686	0.0306467
DC.103neg11Bpos.SALM3.SI	CD11b Myeloid	0.915972	0.916011	0.920695	0.862338	0.943619	0.996822	0.996066	0.987676	0.999875	1	0.958059	0.46519	0.448208	0.477973	0	0.145558	0.415405	0.318474	0.319966	0.213387	0.0125102	0.39473
DC.103neg11Bpos.SI	CD11b Myeloid	0.725226	0.732452	0.748087	0.623714	0.804789	0.997965	0.974131	0.967337	1	0.999229	0.837713	0.503876	0.306313	0.328901	0.0172392	0.228216	0.155171	0.0677902	0.140225	0.0669578	0	0.122622
DC.103neg11Bpos24neg.LU	CD11b Myeloid	0.803119	0.789028	0.802559	0.463506	0.823004	0.979734	0.968297	0.970814	1	0.984618	0.921018	0.599706	0.321188	0.322129	0.0931988	0.384564	0.154209	0.104996	0.0992462	0	0.100514	0.0659103
DC.103neg11Bpos24pos.LU	CD11b Myeloid	0.870578	0.873681	0.87812	0.778844	0.893235	0.994158	0.993609	0.981039	1	0.992178	0.945858	0.387953	0.411031	0.475654	0	0.157056	0.452018	0.464709	0.36738	0.250179	0.071093	0.421521
DC.103neg11BposF4neg80LO.KD	CD11b Myeloid	0.715153	0.728017	0.733574	0.643953	0.736848	0.993729	0.936701	1	0.942771	0.986142	0.776973	0.494902	0.339567	0.512889	0.0502361	0.17645	0.232325	0.23272	0.157418	0.169918	0	0.215265
DC.103pos11Bpos.SALM3.SI	CD11b Myeloid	0.942413	0.946633	0.948597	0.930285	0.960831	0.996663	1	0.990633	0.996286	0.995701	0.967292	0.381205	0.629844	0.678802	0	0.090194	0.713783	0.744875	0.616219	0.542171	0.0318844	0.778737
DC.103pos11Bpos.SI	CD11b Myeloid	0.687799	0.798255	0.806593	0.764138	0.846842	1	0.996599	0.968025	0.977906	0.987239	0.776633	0.391924	0.468955	0.590219	0	0.0952936	0.519603	0.549681	0.433502	0.400626	0.00994854	0.57693
DC.11CLOSER.SALM3.SI	CD11b Myeloid	0.92869	0.927686	0.932088	0.878333	0.949769	0.993932	0.997035	0.989929	1	0.996526	0.968804	0.476279	0.479536	0.527722	0	0.153253	0.450183	0.347296	0.341124	0.205129	0.0217973	0.357637
DC.11CLOSER.SI	CD11b Myeloid	0.796108	0.805828	0.809856	0.76051	0.850569	0.996483	0.977366	0.980869	0.990036	1	0.86585	0.448654	0.371066	0.39087	0.000323667	0.150416	0.308187	0.236639	0.241311	0.209814	0	0.274718
DC.8neg4neg11Bpos.MLN	CD11b Myeloid	0.577689	0.576134	0.58855	0.393891	0.628246	0.87296	1	0.831157	0.924323	0.839999	0.778452	0.330551	0.176411	0.167241	0.00357842	0.10648	0.0682056	0.0537153	0.0444636	0.0310947	0	0.053845
DC.8neg4neg11Bpos.SLN	CD11b Myeloid	0.622008	0.636643	0.640293	0.541756	0.698672	0.925453	1	0.869289	0.924873	0.905786	0.738928	0.349691	0.211843	0.223792	0.0120526	0.0893757	0.162745	0.142765	0.120832	0.0976142	0	0.158638
DC.LC.SK	CD11b Myeloid	0.81725	0.821227	0.822944	0.739662	0.895432	0.986526	0.989348	0.92512	1	0.993295	0.874145	0.143165	0.26272	0.295209	0	0.149886	0.486056	0.42361	0.40353	0.200438	0.0805209	0.576287
DC2.LN	CD11b Myeloid	0.8581	0.835884	0.850778	0.512843	0.837154	0.983628	0.995643	1	0.985991	0.96936	0.952187	0.66397	0.283946	0.305658	0.122846	0.601834	0.103554	0.0606511	0.0539437	0	0.117209	0.00708245
DC2.MLN	CD11b Myeloid	0.766087	0.742953	0.775005	0.440259	0.742665	0.953566	1	0.94227	0.966731	0.919921	0.915597	0.505011	0.242313	0.239522	0.0478988	0.376132	0.0915638	0.0556828	0.0396135	0	0.026547	0.0433068
DC2.SP	CD11b Myeloid	0.723846	0.725093	0.737335	0.52823	0.690234	1	0.967197	0.977732	0.945896	0.958119	0.843457	0.411282	0.176724	0.365314	0.027551	0.134897	0.0809455	0.0643818	0.0417538	0.043274	0	0.0668784
DC3.MLN	CD11b Myeloid	0.600694	0.619709	0.623859	0.441057	0.66593	0.883505	1	0.818819	0.910589	0.839068	0.767169	0.358661	0.206533	0.201688	0	0.0965156	0.096013	0.0877938	0.0636554	0.0591647	6.91e-05	0.0963933
DC3.SP	CD11b Myeloid	0.876121	0.849882	0.868242	0.519753	0.815878	0.979448	0.983121	1	0.971812	0.951269	0.983745	0.602018	0.249528	0.269954	0.142914	0.503555	0.0917625	0.0712156	0.00832721	0.0032042	0.0833183	0
DC6.LN	CD11b Myeloid	0.54756	0.53347	0.522691	0.270577	0.589897	0.777027	1	0.684601	0.829034	0.714433	0.635079	0.178337	0.128336	0.119098	0.037585	0.115119	0.0460827	0.0388375	0.038971	0	0.0473724	0.0555014
DC8.LN	CD11b Myeloid	0.505739	0.525044	0.521515	0.413364	0.605686	0.822455	1	0.723749	0.87551	0.795718	0.603433	0.143844	0.109336	0.114107	0	0.0514682	0.07373	0.0738751	0.0627457	0.0409746	0.0104061	0.0906428
GN.ARTH.BM	CD11b Myeloid	0.660871	0.628396	0.566165	0.396977	0.661107	0.912229	0.89681	0.972025	0.949152	0.92479	1	0.834282	0.725081	0.733467	0.3237	0.719044	0.0545241	0.0986967	0	0.0735975	0.28617	0.0547304
GN.ARTH.SYNF	CD11b Myeloid	0.718866	0.663704	0.64247	0.337242	0.850782	0.937475	0.946894	0.979757	0.985974	0.950731	1	0.830247	0.752617	0.74856	0.204902	0.542165	0.102375	0.0439021	0.0835824	0	0.199346	0.0402722
GN.BL	CD11b Myeloid	0.718896	0.668402	0.640652	0.339002	0.685214	0.890719	0.895024	0.965993	0.942313	0.898891	1	0.84574	0.724429	0.725883	0.346401	0.746141	0.0202132	0.0183661	0.00812293	0.0207505	0.303926	0
GN.BM	CD11b Myeloid	0.550482	0.51823	0.47536	0.35525	0.524041	0.850747	0.834285	0.952322	0.914296	0.86665	1	0.735883	0.600137	0.614903	0.231614	0.553837	0.026115	0.0786843	0	0.0769865	0.217007	0.047371
GN.THIO.PC	CD11b Myeloid	0.616286	0.577737	0.548451	0.279392	0.608399	0.895426	0.916356	0.966135	0.972486	0.910365	1	0.777301	0.684702	0.681641	0.205852	0.484064	0.0334891	0.0118657	0.0276259	0	0.19498	0.00299753
GN.URAC.PC	CD11b Myeloid	0.68354	0.644276	0.617639	0.291987	0.642874	0.888957	0.900786	0.963491	0.947543	0.899712	1	0.83211	0.723935	0.722453	0.313563	0.723834	0.0158496	0	0.00310792	0.00389141	0.272543	0.000781392
MF.169pos11CHI.SLN	CD11b Myeloid	0.917004	0.919915	0.919963	0.905739	0.927527	0.999453	1	0.993076	0.990257	0.997761	0.969439	0.562521	0.663559	0.654477	0.019197	0.285622	0.306045	0.353878	0.232849	0.158624	0	0.33317
MF.MEDL.SLN	CD11b Myeloid	0.88214	0.877642	0.880772	0.567314	0.895956	0.974988	0.97387	1	0.989294	0.988947	0.972865	0.728123	0.670895	0.668413	0.166801	0.65656	0.133055	0.0633804	0.094981	0.0019072	0.14561	0
MF.SBCAPS.SLN	CD11b Myeloid	0.891393	0.88357	0.884286	0.31734	0.905954	0.964854	0.971123	0.997579	0.976197	0.982434	1	0.624868	0.613132	0.595405	0.550329	0.616595	0.637716	0.834294	0.577914	0	0.135954	0.0815781
MICROGLIA.CNS	CD11b Myeloid	0.874693	0.862207	0.864668	0.856396	0.917926	0.997285	0.96174	0.981624	0.98419	1	0.935476	0.693166	0.32427	0.35715	0.309195	0.725164	0.177831	0.0968751	0.0668564	0	0.186407	0.0710836
DC.IIpos480LO.PC	Macrophages	0.67537	0.765407	0.767243	0.69343	0.806789	0.984367	0.932902	0.992002	0.962374	1	0.805154	0.464551	0.309757	0.354725	0	0.173648	0.264922	0.249542	0.193214	0.140417	0.0443987	0.253076
MF.BM	Macrophages	0.930921	0.941207	0.935666	0.998068	0.979496	0.999548	0.998477	0.999596	0.998582	1	0.998473	0	0.255217	0.322373	0.165719	0.229207	0.998351	0.998688	0.997823	0.998076	0.0230972	0.998039
MF.IIneg480HI.PC	Macrophages	0.638118	0.6694	0.660591	0.643721	0.767643	0.96008	0.877238	0.967652	0.923744	1	0.720755	0.401494	0.175409	0.236977	0.0200317	0.300744	0.091188	0.0553752	0.0333896	0	0.0595355	0.101541
MF.LU	Macrophages	0.514476	0.583537	0.59346	0.608366	0.679124	0.974907	0.874814	0.884602	0.899439	1	0.572611	0.186764	0.214917	0.232878	0	0.0745869	0.231736	0.232136	0.189653	0.158462	0.0181856	0.247667
MF.RP.SP	Macrophages	0.612919	0.596035	0.615245	0.477299	0.659053	0.985001	0.935062	0.970225	0.974687	1	0.789532	0.409592	0.137377	0.187628	0.0834988	0.353439	0.0338339	0.00312833	0.0501779	0	0.0708479	0.0109977
MF.THIO5.IIneg480HI.PC	Macrophages	0.782076	0.795841	0.793028	0.65725	0.859927	0.980499	0.938094	0.965805	0.962308	1	0.855591	0.547338	0.225022	0.302304	0.0797591	0.318081	0.0906997	0.0252063	0.057537	0	0.124145	0.063857
MF.THIO5.IIneg480INT.PC	Macrophages	0.594257	0.595724	0.710773	0.549428	0.768597	0.985738	0.923412	0.971962	0.949645	1	0.780526	0.508077	0.213145	0.2663	0.0671159	0.278769	0.0407124	0	0.0436943	0.00588746	0.0690829	0.0155748
MF.THIO5.IIpos480INT.PC	Macrophages	0.823093	0.833826	0.832459	0.703483	0.868467	0.992647	0.956609	0.989186	0.973113	1	0.885691	0.51147	0.193724	0.238535	0.0651801	0.256942	0.110826	0.0208754	0.0691395	0	0.0745878	0.0440414
MF.THIO5.IIpos480LO.PC	Macrophages	0.779384	0.787701	0.791733	0.687845	0.829754	0.993252	0.941666	0.998779	0.966569	1	0.835526	0.477364	0.227148	0.260399	0.014404	0.188547	0.138407	0.0637388	0.0755689	0	0.0278791	0.0619865
MO.6CnegIIINT.BL	Monocytes	0.557179	0.580641	0.589935	0.500658	0.6082	0.884804	0.834137	1	0.901716	0.896195	0.80491	0.419221	0.177448	0.193328	0.122437	0.297562	0.053855	0.0179217	0.0254935	0	0.0986018	0.0200737
MO.6CnegIIneg.BL	Monocytes	0.623812	0.630007	0.640755	0.446736	0.638532	0.879746	0.840212	1	0.911956	0.895888	0.89317	0.512462	0.21624	0.229409	0.160331	0.389169	0.0557847	0.0142701	0.0170302	0.000489019	0.130073	0
MO.6CnegIIneg.BM	Monocytes	0.984841	0.985653	0.985571	0.912938	0.960934	0.997391	0.994116	1	0.995857	0.998608	0.995753	0.0147458	0.04265	0.0566257	0.017028	0.279453	0.605835	0.643064	0.494777	0.196083	0	0.560289
MO.6CnegIIpos.BL	Monocytes	0.908529	0.908385	0.911646	0.713618	0.920606	0.980828	0.970121	1	0.980115	0.982773	0.969118	0.652	0.296237	0.322161	0.291711	0.659305	0.236341	0.108611	0.103468	0	0.261387	0.0595746
MO.6CposIIneg.BL	Monocytes	0.435427	0.446943	0.460811	0.452871	0.459154	0.857968	0.772653	1	0.863021	0.865324	0.688293	0.333525	0.134899	0.149432	0.0659552	0.148594	0.0390207	0.00467428	0.02079	0	0.0537543	0.00577778
MO.6CposIIneg.BM	Monocytes	0.920247	0.933388	0.928323	0.945026	0.95977	0.998677	0.996798	1	0.997838	0.999424	0.997479	0.182179	0.286822	0.336614	0.00649037	0.182851	0.748276	0.781395	0.59823	0.487254	0	0.756101
MO.6CposIIneg.LN	Monocytes	0.885002	0.886862	0.891398	0.652604	0.900293	0.963662	0.964858	1	0.981844	0.971967	0.96538	0.725081	0.324048	0.526433	0.285091	0.667336	0.174547	0.0514988	0.102579	0	0.251547	0.0319969
MO.6CposIIpos.BL	Monocytes	0.679607	0.681276	0.693844	0.580483	0.727739	0.923863	0.893672	1	0.946065	0.93363	0.860901	0.517215	0.240651	0.259954	0.135539	0.344782	0.116206	0.0316617	0.0759005	0	0.109831	0.0267603
CD150negCD48neg.BM	Stem Cells	0.480485	0.397811	0.429178	0.670799	0.502579	0.965977	0.644543	0.945222	0.628332	1	0.309526	0.208379	0.174706	0.197043	0.0136985	0.0927244	0.0257851	0.0344751	0.0175092	0.0210633	0	0.0319167
CD150negCD48neg.FL	Stem Cells	0.41374	0.458018	0.447239	1	0.529766	0.962439	0.691853	0.634609	0.549109	0.963068	0.205238	0.152106	0.290553	0.311106	0.00588804	0.0162785	0.338276	0.696043	0.307135	0.406885	0	0.751735
GMP.BM	Stem Cells	0.447543	0.542597	0.50266	0.999163	0.811298	0.999665	0.855765	0.999466	0.822969	1	0.712789	0.273648	0.441039	0.502115	0.279812	0.252746	0.999517	0.999626	0.998821	0.998808	0	0.999498
LTHSC.BM	Stem Cells	0.667249	0.574652	0.551755	0.724355	0.696508	0.97873	0.686592	0.900541	0.743598	1	0.602867	0.310462	0.292267	0.325337	0.0336441	0.150006	0.251294	0.444439	0.0675646	0.0741299	0	0.297474
LTHSC.FL	Stem Cells	0.659868	0.66339	0.608154	1	0.667663	0.98309	0.756077	0.600103	0.571252	0.955445	0.402315	0.265666	0.44812	0.48118	0.0286817	0.0276558	0.746442	0.922565	0.506901	0.642256	0	0.869238
MLP.BM	Stem Cells	0.47722	0.496377	0.467397	0.655412	0.45037	0.988741	0.796889	0.952235	0.517704	1	0.536165	0.566644	0.589949	0.62265	0.205934	0.245037	0.743694	0.765232	0.574777	0.594796	0	0.783
MLP.FL	Stem Cells	0.17884	0.407149	0.181582	0.984132	0.452372	0.996865	0.579138	0.53995	0.3877	1	0.0573168	0.530261	0.632758	0.683262	0.164978	0.122153	0.926975	0.951934	0.897469	0.888469	0	0.969877
SC.CDP.BM	Stem Cells	0.518919	0.852711	0.592037	0.961885	0.62025	0.994163	0.920649	0.989021	0.927838	1	0.754859	0.635785	0.684488	0.711951	0.105305	0.189419	0.782115	0.822123	0.759773	0.770842	0	0.806282
SC.CMP.BM.DR	Stem Cells	0.620364	0.716759	0.625978	0.993269	0.536981	0.983948	0.91037	0.964194	0.361095	0.976683	0.768352	0.658452	0.747954	0.772195	0.220912	0.180821	0.964742	1	0.947081	0.954739	0	0.987938
SC.LT34F.BM	Stem Cells	0.376484	0.553636	0.400544	0.9536	0.690718	0.977495	0.807408	0.922066	0.679178	1	0.312293	0.357803	0.435246	0.489202	0.0438447	0.192997	0.324541	0.622369	0.113523	0.175085	0	0.692213
SC.MDP.BM	Stem Cells	0.346829	0.521643	0.413384	0.995905	0.492941	0.999035	0.957109	0.987938	0.512484	1	0.3732	0.754269	0.785606	0.809474	0.247835	0.213442	0.957715	0.967059	0.887021	0.879817	0	0.970606
SC.MEP.BM	Stem Cells	0.367399	0.478779	0.424269	0.98099	0.602231	0.758549	0.586959	0.359658	0.44685	0.75497	0	0.0817829	0.534071	0.579963	0.153979	0.0402976	0.936016	0.953903	0.917869	0.902418	0.147259	1
SC.MPP34F.BM	Stem Cells	0.574457	0.632629	0.580335	1	0.532501	0.961366	0.846396	0.924754	0.460659	0.973205	0.534819	0.403975	0.541896	0.586306	0.0567804	0.0188908	0.840664	0.917856	0.640136	0.708061	0	0.936374
SC.ST34F.BM	Stem Cells	0.455033	0.510684	0.502238	1	0.56022	0.98793	0.78229	0.906245	0.514495	0.992174	0.343082	0.289624	0.407748	0.443737	0.0276893	0.0231998	0.668389	0.75502	0.441609	0.495418	0	0.798511
NK.49CIneg.SP	NK Cells	0.727728	0.451273	0.417169	0.0376707	0.294561	0.0289425	0.0416937	0.0698252	0.130456	0	0.745111	1	0.982832	0.952977	0.901296	0.754034	0.823721	0.594028	0.811087	0.797828	0.761213	0.171497
NK.49CIpos.SP	NK Cells	0.483043	0.396266	0.362633	0	0.338835	0.213701	0.254594	0.317676	0.358884	0.197957	0.843566	1	0.957782	0.927807	0.852415	0.710295	0.584191	0.560624	0.551484	0.539646	0.705249	0.132175
NK.49Hneg.SP	NK Cells	0.397659	0.350595	0.290747	0	0.305944	0.0630207	0.0788791	0.125936	0.273959	0.0495768	0.773727	1	0.99508	0.98272	0.929656	0.799732	0.689327	0.657897	0.828917	0.646021	0.797522	0.239165
NK.49Hpos.SP	NK Cells	0.237611	0.213406	0.150111	0	0.229345	0.068594	0.0627919	0.125384	0.161138	0.0627976	0.627957	0.99102	1	0.997207	0.927141	0.676506	0.876854	0.644726	0.866283	0.631215	0.830692	0.292345
NK.B2Mneg.SP	NK Cells	0.357867	0.295755	0.26927	0	0.128076	0.0285757	0.0400612	0.0591256	0.221678	0.0182484	0.655073	1	0.980556	0.953548	0.88417	0.681385	0.753153	0.51719	0.729601	0.487996	0.736568	0.130686
NK.DAP10neg.SP	NK Cells	0.366119	0.371585	0.309772	0	0.303373	0.0272163	0.052034	0.0981478	0.146504	0.0033326	0.759657	1	0.995455	0.985015	0.921355	0.777493	0.84122	0.675974	0.820188	0.834065	0.80954	0.249391
NK.DAP12neg.SP	NK Cells	0.311763	0.189992	0.14463	0	0.149032	0.0150219	0.031245	0.0574704	0.0952572	0.00030825	0.662793	0.991063	1	0.986569	0.882925	0.690753	0.786981	0.790951	0.773064	0.791555	0.727476	0.192327
NK.Hpos.MCMV1.SP	NK Cells	0.222671	0.171214	0.133188	0.138241	0.139739	0	0.20682	0.0636066	0.206694	0.016852	0.567645	0.862972	1	0.979172	0.780771	0.555312	0.932695	0.906983	0.898428	0.88775	0.283442	0.80705
NK.Hpos.MCMV7.SP	NK Cells	0.407541	0.336116	0.296833	0	0.244328	0.0351894	0.0794561	0.120688	0.268509	0.0322107	0.872918	1	0.955886	0.939958	0.840906	0.675929	0.816668	0.845523	0.793859	0.855615	0.70685	0.212198
NK.HposMCMV1	NK Cells	0.386903	0.347287	0.307097	0.223126	0.261895	0	0.217418	0.0398695	0.200982	0.0174235	0.560486	0.869096	1	0.972758	0.65543	0.326908	0.946289	0.929802	0.897595	0.896582	0.297804	0.824762
NK.MCMV7	NK Cells	0.310202	0.318908	0.265976	0.00593026	0.129327	0.0144266	0.0462668	0.0715076	0.108679	0	0.724188	1	0.995148	0.983062	0.863168	0.579116	0.820219	0.863573	0.803819	0.859508	0.752082	0.364892
NK.SP	NK Cells	0.495999	0.39716	0.364754	0	0.341043	0.0695707	0.0865451	0.113006	0.317658	0.0607125	0.82641	1	0.986103	0.959572	0.903431	0.741729	0.585126	0.558172	0.789901	0.536934	0.757725	0.150242
NKT.4neg.LV	NKT Cells	0.451564	0.272735	0.238594	0.11945	0.26264	0	0.105067	0.0424806	0.199486	0.0213577	0.633787	0.868468	0.902745	0.87165	0.980817	0.87878	0.959503	0.929396	0.975125	0.953517	1	0.86664
NKT.4neg.SP	NKT Cells	0.406491	0.278497	0.246795	0.148911	0.244774	0	0.0810015	0.0407181	0.1488	0.0125663	0.440958	0.803004	0.838743	0.807466	0.968214	0.847096	0.946741	0.939404	0.974741	0.968114	1	0.870252
NKT.4pos.LV	NKT Cells	0.209315	0.167407	0.155311	0.111019	0.172608	0	0.0695208	0.029061	0.112399	0.00630543	0.351294	0.767218	0.836772	0.80868	0.945333	0.80951	0.961286	0.920851	0.97636	0.97155	1	0.876158
NKT.4pos.SP	NKT Cells	0.506173	0.454914	0.388606	0.382087	0.578265	0	0.131707	0.0115527	0.293972	0.0800842	0.773783	0.841535	0.87049	0.849794	0.988868	0.964652	0.98917	0.988605	0.99331	0.991635	1	0.969933
MATTGD.VG1pos.TH.B6	γδ T Cells	0.636815	0.601226	0.539149	0.381264	0.543374	0.087954	0.188635	0	0.221188	0.0923113	0.666037	0.908886	0.911067	0.907312	0.988453	0.92886	0.983325	0.981662	0.994315	0.991326	1	0.940802
MATTGD.VG1posVD6pos.TH.B6	γδ T Cells	0.289324	0.330105	0.241172	0.299277	0.334074	0.153172	0.185783	0	0.163327	0.119115	0.353414	0.767961	0.86368	0.863743	0.937137	0.86101	0.99251	0.989298	1	0.997804	0.963246	0.990412
MATTGD.VG2pos.TH	γδ T Cells	0.309278	0.294673	0.2433	0.0865169	0.390778	0.0599626	0.0688455	0	0.132236	0.0616978	0.435498	0.628989	0.612972	0.600428	0.923041	0.868008	0.81385	0.775515	0.868756	0.816702	1	0.807271
MATTGD.VG3.E17.TH	γδ T Cells	0.370001	0.468222	0.358682	0.861349	0.408678	0.229974	0.202762	0	0.0847421	0.258554	0.227975	0.739567	0.902105	0.900447	0.875295	0.734037	0.980434	1	0.970455	0.98764	0.869286	0.978456
TGD.SP	γδ T Cells	0.816083	0.795086	0.541925	0	0.498247	0.835918	0.792261	0.84866	0.850562	0.864401	1	0.913468	0.671074	0.641904	0.919749	0.927216	0.614977	0.59556	0.630471	0.587088	0.871355	0.49828
TGD.VG2neg.ACT.SP	γδ T Cells	0.845934	0.768707	0.578558	0.101183	0.381014	0.0173062	0.103138	0.0786528	0.241038	0	0.838167	0.980188	0.887936	0.869871	1	0.964698	0.874195	0.85982	0.881298	0.873564	0.926318	0.586291
TGD.VG2neg.SP	γδ T Cells	0.480783	0.376287	0.369067	0.121926	0.216727	0.0201483	0.0840222	0.0429427	0.102542	0	0.429692	0.744686	0.723293	0.694288	1	0.939955	0.783107	0.765303	0.81664	0.804323	0.982161	0.712994
TGD.VG2neg.SP.TCRBKO	γδ T Cells	0.611356	0.487714	0.468609	0.136571	0.377528	0.0253509	0.102564	0.0453733	0.141543	0	0.70805	0.798954	0.805745	0.705602	1	0.976135	0.871235	0.84749	0.891287	0.870901	0.987505	0.796393
TGD.VG2pos.ACT.SP	γδ T Cells	0.522168	0.438149	0.400668	0.0892323	0.322218	0.00318412	0.0648481	0.0241073	0.13175	0	0.649431	0.855751	0.818304	0.800878	1	0.936484	0.860696	0.838963	0.877628	0.851777	0.965972	0.734616
TGD.VG2pos.SP	γδ T Cells	0.467781	0.343888	0.328299	0.165956	0.35281	0.0125161	0.0842832	0.0379246	0.0999802	0	0.372205	0.779714	0.659196	0.649517	0.987664	0.936608	0.801957	0.789293	0.836325	0.837479	1	0.770101
TGD.VG2pos.SP.TCRBKO	γδ T Cells	0.625232	0.542826	0.505275	0.182683	0.444355	0.00300136	0.0991026	0.000969082	0.139697	0	0.722246	0.819566	0.833585	0.715389	1	0.952127	0.899251	0.879076	0.9147	0.895892	0.995005	0.84094
TGD.VG5neg.ACT.IEL	γδ T Cells	0.398374	0.195656	0.15921	0.368208	0.324109	0.0247326	0.11925	0	0.0986403	0.00883818	0.441085	0.772822	0.934149	0.930716	0.815159	0.525102	0.970812	0.996577	0.940875	1	0.797686	0.88643
TGD.VG5neg.IEL	γδ T Cells	0.611683	0.454341	0.442421	0.20766	0.503296	0.211133	0.148564	0	0.347839	0.178104	0.812661	0.894409	1	0.982951	0.974241	0.674291	0.95335	0.952234	0.948892	0.922691	0.928163	0.829991
TGD.VG5pos.ACT.IEL	γδ T Cells	0.116271	0.110929	0.0870386	0.365246	0.0944702	0.0231743	0.0908987	0	0.0704125	0.00888721	0.200628	0.691598	0.879527	0.884566	0.760028	0.414755	0.946032	1	0.920013	0.985432	0.745484	0.891882
TGD.VG5pos.ACT.IEL.	γδ T Cells	0.33045	0.328015	0.272576	0.221792	0.393682	0	0.203786	0.0183771	0.181769	0.0151216	0.742139	0.82737	0.943406	0.940165	0.913578	0.780301	0.974647	1	0.961239	0.974577	0.910434	0.950987
TGD.VG5pos.IEL.	γδ T Cells	0.379721	0.21249	0.185511	0.0993515	0.432948	0.143878	0.154723	0	0.327422	0.119035	0.70166	0.84797	1	0.998361	0.959956	0.746526	0.975133	0.978341	0.963349	0.966697	0.92155	0.896159
T.4MEM.LN	CD4 Mem	0.566733	0.352436	0.338462	0.308666	0.278591	0.0645463	0.129963	0	0.106815	0.0287249	0.433811	0.549408	0.551714	0.52714	0.905823	0.882468	0.866432	0.880288	0.927744	0.93046	1	0.901009
T.4MEM.SP	CD4 Mem	0.255319	0.231484	0.210323	0.171697	0.182689	0.040859	0.0946025	0	0.0922398	0.0287548	0.219918	0.533851	0.675287	0.536217	0.899345	0.804191	0.942821	0.947386	0.984876	1	0.987086	0.930618
T.4MEM44H62L.LN	CD4 Mem	0.257732	0.222552	0.2168	0.174657	0.209894	0.0525307	0.104625	0	0.0887353	0.0362512	0.200912	0.41062	0.425593	0.411145	0.866682	0.79145	0.914149	0.887763	0.971039	0.957219	1	0.939778
T.4MEM44H62L.SP	CD4 Mem	0.25545	0.227995	0.211354	0.135672	0.200496	0.00951024	0.0654617	0.0204926	0.0960728	0	0.265128	0.515139	0.508945	0.503397	0.909306	0.793396	0.89809	0.86275	0.927548	0.915718	1	0.85172
T.4FP3neg.SP	CD4 Naive	0.576243	0.44898	0.457023	0.322877	0.376725	0.0405657	0.0777219	0	0.100936	0.0197082	0.434678	0.564185	0.494586	0.477455	0.955767	0.959656	0.759728	0.735072	0.819609	0.796477	1	0.788588
T.4NVE.LN	CD4 Naive	0.496985	0.351445	0.344496	0.35173	0.373403	0.0388015	0.0969187	0.00817181	0.093468	0	0.344522	0.63185	0.580187	0.567879	0.96376	0.962846	0.80084	0.585181	0.851548	0.838717	1	0.826549
T.4NVE.MLN	CD4 Naive	0.633487	0.511588	0.506707	0.36338	0.449279	0.0558874	0.0968029	0	0.131516	0.0289156	0.481807	0.589878	0.522475	0.50301	0.961071	0.965099	0.78786	0.57503	0.843431	0.82282	1	0.80849
T.4NVE.PP	CD4 Naive	0.520407	0.421198	0.415002	0.285498	0.303036	0.0341633	0.0704906	0	0.0898144	0.00528331	0.252197	0.458436	0.420676	0.40093	0.932497	0.915697	0.687156	0.480598	0.763831	0.729244	1	0.729054
T.4NVE.SP	CD4 Naive	0.412975	0.392245	0.277534	0.356825	0.326291	0.0385119	0.0797127	0	0.0765022	0.0100258	0.204868	0.4549	0.419682	0.404319	0.935732	0.90524	0.746324	0.455888	0.821356	0.770556	1	0.789906
B6.14W.ABD.TR	T-Reg	0.381426	0.225025	0.20439	0.0344176	0.2353	0.0363677	0.113755	0	0.388174	0.0660214	0.376836	0.362056	0.379793	0.36222	0.793263	0.747268	0.824032	0.788011	0.906844	0.855424	1	0.852717
B6.14W.LN.TR	T-Reg	0.289084	0.261541	0.250063	0.175036	0.218512	0.0567613	0.134158	0	0.0977033	0.0405529	0.187722	0.404655	0.4286	0.419011	0.874833	0.779897	0.864982	0.810188	0.92608	0.8838	1	0.885779
B614WABDTREG	T-Reg	0.420419	0.383168	0.379883	0	0.563297	0.0560424	0.412774	0.00111913	0.496923	0.0862807	0.605668	0.37919	0.42911	0.402111	0.793396	0.786095	0.854781	0.80732	0.946626	0.871576	1	0.875034
B614WLNTREG	T-Reg	0.290561	0.281255	0.268813	0.215843	0.214037	0.0691103	0.164981	0	0.109071	0.0460675	0.162786	0.484536	0.528445	0.516036	0.888779	0.805499	0.866084	0.840386	0.925499	0.912104	1	0.925702
T.4FP3pos25pos.SP	T-Reg	0.646758	0.530896	0.521951	0.326173	0.457755	0.0996218	0.220778	0	0.191815	0.0748528	0.491498	0.564584	0.576896	0.553071	0.906183	0.898115	0.868616	0.84472	0.913338	0.887108	1	0.888154
T.4.LN.BDC	T-Helper	0.511232	0.444156	0.444927	0.34336	0.373278	0.0387907	0.0680314	0.00439419	0.0964657	0	0.378619	0.608063	0.547069	0.529683	0.957091	0.967874	0.782119	0.583948	0.844408	0.83533	1	0.80602
T.4.PA.BDC	T-Helper	0.385406	0.272415	0.279445	0.263448	0.159663	0.0280852	0.0638389	0	0.0617758	0.0170217	0.138055	0.445797	0.472125	0.441684	0.926564	0.928222	0.86795	0.854322	0.910746	0.870206	1	0.891943
T.4.PLN.BDC	T-Helper	0.548807	0.499596	0.400178	0.405743	0.427547	0.0567907	0.111314	0	0.118529	0.0312303	0.362755	0.591758	0.566352	0.550021	0.946736	0.962476	0.85772	0.846954	0.903	0.890978	1	0.885915
T.8EFF.SP.OT1.12HR.LISOVA	CD8 Eff	0.360263	0.315884	0.365938	0.530698	0.413958	0.117996	0.318545	0	0.316132	0.20188	0.0644408	0.647786	0.895609	0.877022	0.851987	0.725814	1	0.948519	0.994766	0.909195	0.831682	0.987523
T.8EFF.SP.OT1.24HR.LISOVA	CD8 Eff	0.376244	0.381269	0.357902	0.663869	0.424344	0.166046	0.321097	0	0.282477	0.257998	0.10227	0.650084	0.894491	0.885946	0.872531	0.742568	0.998826	0.97893	0.993784	0.948484	0.860274	1
T.8EFF.SP.OT1.48HR.LISOVA	CD8 Eff	0.425284	0.51306	0.451798	0.909448	0.549123	0.336423	0.331149	0	0.28299	0.449193	0.140455	0.59957	0.926244	0.928018	0.905911	0.542603	0.993728	1	0.989786	0.986545	0.899021	0.996876
T.8EFF.SP.OT1.D10.LISOVA	CD8 Eff	0.433481	0.420862	0.249199	0.117534	0.213674	0.0103024	0.0556075	0.0339265	0.137638	0	0.460433	0.847827	0.920128	0.891364	1	0.846439	0.943364	0.953279	0.962277	0.981371	0.977781	0.807396
T.8EFF.SP.OT1.D10LIS	CD8 Eff	0.201554	0.205854	0.173068	0.0903299	0.130857	0.00273214	0.0368032	0.0264638	0.0928056	0	0.348349	0.829525	0.888107	0.875795	1	0.783628	0.929818	0.93894	0.970971	0.993157	0.979339	0.776707
T.8EFF.SP.OT1.D15.LISOVA	CD8 Eff	0.514071	0.461325	0.410793	0.0977413	0.236272	0.00316979	0.0649518	0.021916	0.159805	0	0.664988	0.847886	0.916147	0.891991	1	0.838182	0.930498	0.924224	0.960869	0.950885	0.967314	0.791875
T.8EFF.SP.OT1.D15.VSVOVA	CD8 Eff	0.460929	0.431504	0.393879	0.105133	0.202666	0.00912625	0.0651331	0.0243235	0.121598	0	0.413887	0.801855	0.868956	0.836777	1	0.853419	0.89203	0.883509	0.933215	0.917354	0.969571	0.755508
T.8EFF.SP.OT1.D15LIS	CD8 Eff	0.426492	0.418216	0.38362	0.0900405	0.217544	0.0028918	0.0548268	0.0329061	0.146979	0	0.442276	0.847061	0.913572	0.886204	1	0.852359	0.917349	0.905553	0.944458	0.932275	0.96105	0.778814
T.8EFF.SP.OT1.D5.VSVOVA	CD8 Eff	0.28596	0.411035	0.315021	0.802193	0.248694	0.153029	0.181866	0	0.109214	0.173534	0.309822	0.755834	0.877214	0.872717	0.861801	0.743661	0.970067	1	0.96723	0.990482	0.864843	0.957147
T.8EFF.SP.OT1.D6.LISOVA	CD8 Eff	0.257963	0.344632	0.258956	0.438533	0.202297	0.0635223	0.107515	0	0.0873446	0.0705256	0.374691	0.825696	0.884203	0.880729	0.874769	0.784883	0.963062	1	0.965539	0.99916	0.873379	0.933068
T.8EFF.SP.OT1.D6.VSVOVA	CD8 Eff	0.307383	0.35237	0.274615	0.31182	0.210867	0.0200667	0.0681682	0	0.0952709	0.0110419	0.5135	0.77728	0.842065	0.826602	0.865376	0.748827	0.925917	0.98885	0.946767	1	0.872992	0.870049
T.8EFF.SP.OT1.D6LISO	CD8 Eff	0.154503	0.247586	0.183206	0.347507	0.140516	0.0603591	0.121855	0	0.0799439	0.0794044	0.276971	0.75198	0.848779	0.848654	0.811975	0.646891	0.951468	0.986815	0.957375	1	0.813572	0.91609
T.8EFF.SP.OT1.D8.LISOVA	CD8 Eff	0.421272	0.427458	0.257003	0.108157	0.232365	0.0115598	0.0552637	0.0340835	0.15079	0	0.673706	0.877834	0.935003	0.918516	0.980216	0.819136	0.942015	0.969147	0.968168	1	0.969341	0.818102
T.8EFF.SP.OT1.D8.VSVOVA	CD8 Eff	0.475044	0.436348	0.394861	0.101101	0.220895	0.0196902	0.0673679	0.0360109	0.143545	0	0.671576	0.825021	0.892977	0.871405	1	0.863722	0.924886	0.929417	0.960992	0.968542	0.977132	0.775489
T.8EFF.SP.OT1.D8LISO	CD8 Eff	0.227866	0.232536	0.185959	0.10597	0.146345	0.00776569	0.049976	0.0246778	0.106393	0	0.394763	0.831007	0.893394	0.881318	0.937841	0.743133	0.92131	0.950185	0.951917	1	0.919259	0.771396
T.8EFF.SP.OT1.D45VSV	CD8 Mem	0.461492	0.368937	0.316744	0.138319	0.255915	0	0.0640775	0.0375993	0.138616	0.00178899	0.468521	0.829145	0.855924	0.850136	1	0.88359	0.874436	0.862704	0.904456	0.897835	0.95771	0.780569
T.8MEM.LN	CD8 Mem	0.632442	0.598673	0.558017	0.412214	0.50101	0.0574689	0.0956887	0	0.179187	0.0558221	0.587397	0.775974	0.87805	0.868032	1	0.935019	0.927056	0.927118	0.944874	0.933424	0.978567	0.868512
T.8MEM.SP	CD8 Mem	0.451367	0.343789	0.402642	0.314275	0.261163	0.0180612	0.0550334	0.0199954	0.0876513	0	0.343584	0.81466	0.823982	0.814893	1	0.91148	0.884297	0.881784	0.89142	0.904958	0.977765	0.831215
T.8MEM.SP.OT1.D100.LISOVA	CD8 Mem	0.39136	0.301471	0.257211	0.107731	0.203805	0.00117063	0.0529571	0.0368351	0.129247	0	0.365101	0.832509	0.871385	0.857807	1	0.867699	0.881293	0.861445	0.907537	0.89306	0.971819	0.781997
T.8MEM.SP.OT1.D106.VSVOVA	CD8 Mem	0.563762	0.509382	0.47867	0.114093	0.34508	0.00534463	0.0748374	0.0351018	0.169321	0	0.627486	0.791853	0.819133	0.804449	1	0.890817	0.860319	0.847162	0.8965	0.863799	0.962385	0.739252
T.8MEM.SP.OT1.D45.LISOVA	CD8 Mem	0.403222	0.318986	0.275234	0.104861	0.232736	0	0.0506651	0.0284403	0.146696	0.00364951	0.456097	0.828751	0.860975	0.844088	1	0.859889	0.895732	0.877984	0.912626	0.896909	0.976032	0.786806
T.8NVE.LN	CD8 Naive	0.516747	0.404212	0.381558	0.249615	0.30937	0.0403659	0.0998944	0.0388415	0.0993785	0	0.370572	0.747455	0.729132	0.71874	0.998078	0.952376	0.892836	0.863592	0.916673	0.896314	1	0.882669
T.8NVE.MLN	CD8 Naive	0.510353	0.443358	0.444199	0.195108	0.260093	0.0323395	0.0612323	0.0313702	0.101245	0	0.358648	0.69477	0.787424	0.65854	1	0.946488	0.83594	0.810781	0.873696	0.848097	0.994912	0.822211
T.8NVE.PP	CD8 Naive	0.852449	0.759912	0.748317	0.238721	0.511394	0.023966	0.0926641	0	0.172974	0.00194224	0.719965	0.686732	0.603441	0.566129	1	0.957863	0.791306	0.764727	0.845236	0.799864	0.991305	0.765908
T.8NVE.SP	CD8 Naive	0.733377	0.599122	0.583456	0.264127	0.523901	0.0310753	0.0660202	0	0.166269	0.020667	0.70636	0.72036	0.679717	0.647296	1	0.963999	0.8555	0.838163	0.892224	0.87545	0.98746	0.835318
T.8NVE.SP.OT1	CD8 Naive	0.380476	0.360851	0.334468	0.239187	0.253573	0.0385363	0.0844689	0.0314236	0.0713738	0	0.267131	0.635933	0.625932	0.616704	0.982489	0.891139	0.861219	0.816513	0.905148	0.869373	1	0.865041
IMMTGD.VG1pos.TH.B6	Dev T	0.398464	0.464649	0.386465	0.609862	0.379476	0.144634	0.21469	0	0.105005	0.151508	0.266396	0.705386	0.751095	0.753504	0.889462	0.830675	0.961432	0.994057	0.974533	1	0.915772	0.991365
IMMTGD.VG1posVD6pos.TH.B6	Dev T	0.381038	0.462022	0.36812	0.843256	0.412367	0.204041	0.226778	0	0.128294	0.225276	0.246928	0.749396	0.796995	0.804664	0.900462	0.858734	0.983593	1	0.982181	0.997002	0.920327	0.995704
IMMTGD.VG2.E17.TH	Dev T	0.231607	0.283674	0.225618	0.709944	0.209248	0.213353	0.142836	0	0.0574451	0.234505	0.0851569	0.476062	0.591769	0.600906	0.674518	0.566617	0.929662	0.981156	0.959085	0.999402	0.743364	1
IMMTGD.VG2pos.TH	Dev T	0.390851	0.321363	0.310402	0.386916	0.266589	0.0359597	0.0453127	0	0.0373648	0.0333828	0.137836	0.377119	0.416017	0.404281	0.769335	0.709489	0.905876	0.942257	0.978117	1	0.922848	0.992185
NKT.44negNK1.1neg.TH	Dev T	0.342376	0.345127	0.297162	0.485536	0.392901	0.151099	0.132367	0	0.116405	0.163733	0.240714	0.508329	0.609652	0.613166	0.804617	0.736343	0.978269	1	0.983435	0.990217	0.871804	0.985216
NKT.44posNK1.1neg.TH	Dev T	0.276777	0.331609	0.26443	0.500007	0.274297	0.158459	0.159183	0	0.112825	0.165114	0.221705	0.621971	0.665545	0.669688	0.860316	0.768018	0.983039	0.994503	0.989194	0.995651	0.917995	1
NKT.44posNK1.1pos.TH	Dev T	0.348425	0.30805	0.260926	0.124927	0.291021	0.0143798	0.0710498	0.0490305	0.122197	0	0.56412	0.82284	0.875669	0.848909	0.9637	0.885443	0.982525	0.956365	0.979084	0.968725	1	0.910869
T.4INT8pos.TH	Dev T	0.455885	0.395837	0.398205	0.339947	0.232687	0.0589961	0.0936945	0	0.0819555	0.0379357	0.26883	0.628871	0.795436	0.767844	0.972673	0.933956	0.943487	0.978868	0.98291	1	0.997992	0.964809
T.4pos8INT.TH	Dev T	0.657112	0.576838	0.48726	0.323357	0.40613	0.081009	0.114207	0	0.138976	0.0294712	0.566016	0.551403	0.559929	0.526959	0.906582	0.914559	0.820208	0.841647	0.910019	0.892964	1	0.885963
T.4SP24INT.TH	Dev T	0.452351	0.42049	0.416691	0.382642	0.399972	0.116389	0.127904	0	0.140328	0.0846637	0.228337	0.49233	0.516855	0.499006	0.915744	0.93412	0.837026	0.824604	0.903574	0.875943	1	0.881778
T.4SP24neg.TH	Dev T	0.576547	0.44574	0.433211	0.487102	0.36148	0.0973737	0.178133	0	0.118335	0.050299	0.380503	0.655551	0.673311	0.667775	0.948332	0.934674	0.926085	0.927328	0.955855	0.958536	1	0.951925
T.4SP69pos.TH	Dev T	0.476545	0.437541	0.325545	0.381636	0.39806	0.107706	0.130557	0	0.13148	0.0685772	0.26284	0.533516	0.554791	0.538267	0.91773	0.937423	0.852842	0.840967	0.912935	0.887297	1	0.887664
T.8SP24INT.TH	Dev T	0.389685	0.288219	0.271967	0.390833	0.210717	0.0551605	0.0862054	0	0.0584963	0.0437681	0.18882	0.552267	0.626497	0.613924	0.923795	0.849721	0.938672	0.976818	0.970758	1	0.954971	0.978607
T.8SP24neg.TH	Dev T	0.509141	0.478666	0.450624	0.52506	0.369701	0.0901719	0.152418	0	0.0904222	0.0573549	0.383982	0.785573	0.807075	0.806047	0.989231	0.956032	0.982263	0.990907	0.99106	1	0.998469	0.989916
T.8SP69pos.TH	Dev T	0.572761	0.448966	0.43122	0.472531	0.386138	0.105334	0.166916	0	0.132637	0.0789576	0.360899	0.694717	0.749168	0.741093	0.97588	0.941775	0.981965	0.984626	1	0.990992	0.997041	0.994172
T.DN1neg2.TH	Dev T	0.504661	0.237972	0.276484	0.180157	0.189581	0.0974192	0.0345341	0.706309	0	0.22172	0.235846	0.298239	0.546288	0.57343	0.183971	0.190621	0.961843	1	0.951221	0.808681	0.00388535	0.924057
T.DN2.TH	Dev T	0.29504	0.360129	0.359187	0.780912	0.344857	0.384687	0.0625654	0	0.262616	0.470339	0.000457793	0.289883	0.485272	0.509324	0.33391	0.324254	0.953311	0.973495	0.927172	0.865662	0.299873	1
T.DN2A.TH	Dev T	0.133545	0.346395	0.36206	0.584675	0.341744	0.42589	0.149885	0.122506	0.113678	0.517653	0	0.364009	0.536819	0.733663	0.373417	0.37709	0.937785	0.961912	0.916037	0.857057	0.194274	1
T.DN2B.TH	Dev T	0.361543	0.419516	0.424474	0.77302	0.412401	0.0944685	0.121263	0	0.0746593	0.401493	0.0757041	0.340947	0.497074	0.511092	0.415106	0.412299	0.930738	0.964629	0.932353	0.889459	0.413053	1
T.DN2neg3.TH	Dev T	0.36916	0.405321	0.396864	0.56075	0.416281	0.327691	0.126941	0	0.256175	0.379931	0.154496	0.354353	0.566564	0.580641	0.552723	0.539852	0.962538	1	0.964451	0.962008	0.720602	0.976879
T.DN3A.TH	Dev T	0.356307	0.353476	0.36203	0.441988	0.443506	0.301134	0.100326	0	0.26608	0.338298	0.118905	0.401977	0.503407	0.489325	0.84259	0.654877	0.97707	0.976327	1	0.957216	0.844061	0.953433
T.DN3B.TH	Dev T	0.37833	0.439518	0.408949	0.821875	0.465317	0.400692	0.188892	0	0.146213	0.452366	0.0970938	0.314267	0.634825	0.650098	0.631163	0.593042	0.973631	0.986623	0.968085	0.956873	0.767879	1
T.DN3neg4.TH	Dev T	0.412727	0.484057	0.424031	0.844586	0.442274	0.351134	0.215106	0	0.144062	0.396295	0.164077	0.384802	0.697444	0.710553	0.687496	0.639599	0.966392	0.991218	0.958802	0.966737	0.778741	1
T.DN4.TH	Dev T	0.473091	0.52328	0.472063	0.807864	0.493173	0.222544	0.191358	0	0.141203	0.263636	0.188467	0.430832	0.661281	0.668347	0.811905	0.771731	0.966406	0.990721	0.967284	0.976519	0.835019	1
T.DP.TH	Dev T	0.79403	0.707485	0.677514	0.54062	0.578081	0.288336	0.173494	0	0.314167	0.235782	0.753107	0.512122	0.492794	0.480528	0.834798	0.819278	0.871793	0.968093	0.938712	1	0.903628	0.948418
T.DP69pos.TH	Dev T	0.637024	0.501466	0.505088	0.341963	0.474657	0.107706	0.14298	0	0.158228	0.0533738	0.454209	0.552107	0.537503	0.511374	0.933354	0.95552	0.870153	0.852068	0.935947	0.893318	1	0.881638
T.DPBL.TH	Dev T	0.416019	0.429731	0.430512	0.79832	0.390241	0.100285	0.0963446	0	0.0501115	0.0963163	0.121087	0.249985	0.374858	0.3813	0.532931	0.323072	0.855777	0.927937	0.896989	0.947226	0.637673	1
T.DPSM.TH	Dev T	0.489254	0.316878	0.311401	0.251803	0.28366	0.169952	0.0510329	0	0.194021	0.0113417	0.422521	0.46391	0.336825	0.304361	0.930225	0.920256	0.61285	0.643264	0.764571	0.765976	1	0.688323
T.ETP.TH	Dev T	0.628323	0.580942	0.607424	0.602303	0.606216	0.604045	0.44708	1	0.453943	0.699364	0.659023	0.4925	0.632906	0.666987	0.383883	0.407788	0.959575	0.954113	0.896201	0.832847	0	0.964689
T.ISP.TH	Dev T	0.387394	0.446914	0.410169	0.813088	0.407682	0.186308	0.139913	0	0.0963928	0.389049	0.10056	0.30143	0.537116	0.548423	0.501805	0.458166	0.918862	0.957934	0.919748	0.933939	0.680368	1
TGD.TH	Dev T	0.346323	0.354759	0.309555	0.536079	0.29302	0.127409	0.117893	0	0.0833664	0.128259	0.246245	0.4852	0.551688	0.561864	0.788925	0.717928	0.95196	0.990747	0.974044	1	0.87058	0.992021
TGD.VG3pos24AHI.E17.TH	Dev T	0.629097	0.712793	0.605651	0.891357	0.604526	0.301575	0.300917	0	0.171554	0.402068	0.428346	0.684947	0.820827	0.839886	0.885786	0.807983	0.976144	1	0.976774	0.984254	0.897819	0.98737
TGD.VG5pos24AHI.TH	Dev T	0.444989	0.505908	0.440793	0.847459	0.474942	0.193976	0.210802	0	0.117432	0.220628	0.241422	0.647126	0.726074	0.742493	0.89094	0.85276	0.977268	0.997637	0.983195	0.99473	0.920625	1
