# Supplementary material for: Integrative analysis of breast cancer reveals prognostic haematopoietic activity and patient-specific immune response profiles
Source: Nat Commun. 2016 Jan 4;7:10248. doi: 10.1038/ncomms10248 (PMC4725766; doi:10.1038/ncomms10248)
Supplement: Supplementary Data 13 — CLSs comparing murine haematopoietic profiles (Immunological Genome Project) with human haematopoietic profiles (Novershtern et al). [file ncomms10248-s14.xlsx]

## Sheet: Sheet1
Supplementary Data 13. CLSs comparing murine haematopoietic profiles (Immunological Genome Project) with human haematopoietic profiles (Novershtern et al).
Cell	Category	Hematopoietic stem cell CD133+ CD34dim	Hematopoietic stem cell CD38- CD34+	Common myeloid progenitor	Granulocyte monocyte progenitor	Megakaryocyte erythroid progenitor	Early Bncell	Pro Bncell	Naive B	Mature B switchable	Mature B	Mature B switched	Plasmacytoid Dendritic Cell	Myeloid Dendritic Cell	Megakaryocyte	Monocyte	Mature NK cell CD56+ CD16+ CD3-	Mature NK cell CD56+ CD16+ CD3-	Mature NK cell CD56+ CD16- CD3-	NKT	CD8+ Effector Memory RA	Naive CD8+ Tncell	CD8+ Effector Memory	CD8+ Central Memory	Naive CD4+ Tncell	CD4+ Effector Memory	CD4+ Central Memory
CD150negCD48neg.BM	Stem Cells	0.901478	0.849643	0.549297	0.534624	1	0.457314	0.2915	0.224917	0.0579129	0.0731783	0.0609672	0.407251	0.173153	0.233562	0.387554	0.160739	0.0325413	0.0409328	0.0586484	0.0197716	0.0303573	0.0117161	0	0.0375451	0.00966187	0.0169079
CD150negCD48neg.FL	Stem Cells	0.885728	0.853279	0.574564	0.535182	1	0.532454	0.489608	0.1144	0.0967048	0.124484	0.111501	0.336128	0.110192	0.446241	0.134394	0.104015	0.0389733	0.0682915	0.0633171	0.0121091	0.0787676	0.00111853	0	0.085433	0.0229558	0.0446384
GMP.BM	Stem Cells	0.997669	0.997618	0.999859	0.99929	1	0.996817	0.997106	0.398467	0.429268	0.433355	0.492835	0.996707	0.995316	0.997997	0.996664	0.825257	0.366342	0.340755	0.794986	0.392736	0.324054	0.207647	0	0.185395	0.078121	0.117924
LTHSC.BM	Stem Cells	0.874336	0.831305	0.73629	0.667929	1	0.674505	0.566011	0.0994309	0.0805704	0.106925	0.0939834	0.500421	0.269142	0.622805	0.466536	0.259514	0.0628798	0.0736058	0.138342	0.0375523	0.0438001	0.0247588	0	0.0609989	0.0166415	0.023136
LTHSC.FL	Stem Cells	0.891991	0.864504	0.741927	0.672891	1	0.622161	0.578216	0.123685	0.103384	0.137019	0.132524	0.399061	0.154796	0.639094	0.182665	0.162747	0.063708	0.0967853	0.148599	0.0271854	0.0964239	0.0165827	0	0.108589	0.026738	0.047864
MLP.BM	Stem Cells	0.883711	0.853096	0.726823	0.708954	1	0.59543	0.596333	0.226401	0.202335	0.242826	0.213271	0.616889	0.452951	0.510401	0.609707	0.266493	0.134271	0.179007	0.191017	0.0774381	0.104257	0.05112	0	0.0969171	0.0228571	0.0383954
MLP.FL	Stem Cells	0.915066	0.906069	0.818919	0.802201	1	0.733762	0.730031	0.321685	0.277806	0.329011	0.335305	0.534554	0.435888	0.738879	0.716232	0.270988	0.145806	0.215322	0.181214	0.107511	0.258796	0.0505617	0	0.200606	0.0738402	0.117711
SC.CDP.BM	Stem Cells	0.771348	0.929167	0.916513	0.954628	1	0.754097	0.901946	0.622992	0.50568	0.688922	0.647948	0.933502	0.951483	0.861971	0.966734	0.900543	0.274946	0.257339	0.439145	0.264251	0.108695	0.0904726	0	0.0413613	0.0421348	0.0530622
SC.CMP.BM.DR	Stem Cells	0.923049	0.906242	0.899725	0.858425	1	0.78619	0.782294	0.289579	0.224824	0.284148	0.272814	0.633044	0.61579	0.804635	0.636792	0.299073	0.182262	0.264146	0.31051	0.115622	0.170578	0.0627371	0	0.14796	0.0252332	0.0444016
SC.LT34F.BM	Stem Cells	0.947236	0.938957	0.648266	0.643436	1	0.512408	0.45987	0.289783	0.157176	0.186769	0.17656	0.47723	0.304777	0.415974	0.350024	0.142831	0.0516253	0.10284	0.088288	0.0277159	0.0972151	0.0196044	0	0.0979045	0.0289099	0.0443015
SC.MDP.BM	Stem Cells	0.9496	0.944095	0.939901	0.93884	1	0.792013	0.909481	0.4565	0.444018	0.505092	0.478038	0.909775	0.902663	0.880615	0.913862	0.616712	0.216157	0.248735	0.364195	0.201323	0.208342	0.0823224	0	0.113389	0.0503627	0.0689055
SC.MEP.BM	Stem Cells	0.877104	0.872883	0.762634	0.712863	1	0.607944	0.772314	0.348423	0.290766	0.349354	0.368463	0.413797	0.218329	0.709343	0.29843	0.0679238	0.00673024	0.0622215	0.0811313	0.028201	0.26531	0.00451355	0	0.205908	0.0714463	0.134529
SC.MPP34F.BM	Stem Cells	0.92633	0.894703	0.769249	0.711311	1	0.660577	0.65581	0.287302	0.232623	0.268842	0.259921	0.633252	0.43697	0.592768	0.588334	0.260858	0.128263	0.187345	0.192816	0.0591348	0.144009	0.0371681	0	0.133812	0.0480395	0.0675643
SC.ST34F.BM	Stem Cells	0.897152	0.861594	0.659076	0.585941	1	0.519112	0.490604	0.171808	0.136447	0.163988	0.156058	0.419619	0.190144	0.46754	0.316239	0.144302	0.0650449	0.110977	0.0960978	0.0362845	0.100171	0.0153162	0	0.0932512	0.0294413	0.0469591
BEC.MLN	Stromal	0.981695	1	0.928286	0.913447	0.973997	0.956211	0.902394	0.692045	0.397187	0.716509	0.692277	0.881561	0.841714	0.965647	0.892789	0.648205	0.0775763	0.127037	0.612485	0.0939944	0.10971	0.0117765	0	0.130599	0.0573054	0.0660973
BEC.SLN	Stromal	0.977997	1	0.889915	0.870315	0.96482	0.936489	0.868714	0.643333	0.369294	0.669547	0.640382	0.828871	0.792326	0.930623	0.858962	0.596518	0.0703286	0.104231	0.553465	0.0879743	0.0949388	0.0116667	0	0.105761	0.0488112	0.0610748
EP.MECHI.TH	Stromal	0.85592	0.832125	0.972534	0.891265	0.902725	1	0.962966	0.292352	0.661535	0.775098	0.522474	0.964581	0.832132	0.966791	0.801783	0.788755	0.208792	0.275654	0.838236	0.150599	0	0.147984	0.186973	0.120821	0.13166	0.100724
FI.MTS15pos.TH	Stromal	0.958977	0.958251	0.891866	0.802337	1	0.982083	0.826447	0.453673	0.21104	0.501828	0.205898	0.781629	0.647018	0.850967	0.759614	0.603314	0.0435976	0.0931625	0.409413	0.046656	0.0400361	0.00881467	0	0.0659971	0.0237957	0.0228938
FI.SK	Stromal	0.950948	0.960724	0.978381	0.916492	0.980568	1	0.914819	0.330667	0.313948	0.641451	0.32898	0.921905	0.830705	0.971188	0.871623	0.766434	0.053349	0.114019	0.580367	0.0690385	0.080945	0.0265043	0	0.115113	0.0423964	0.0480359
FRC.MLN	Stromal	0.971953	0.973325	0.993815	0.964845	0.980766	0.994249	0.963393	0.418746	0.445876	0.510092	0.451658	0.970911	0.910056	1	0.945194	0.896084	0.108217	0.181551	0.912905	0.0988111	0.151749	0.0477315	0	0.160511	0.0572697	0.087232
FRC.SLN	Stromal	0.980142	0.980776	0.985341	0.932153	1	0.996419	0.943628	0.695174	0.422274	0.738232	0.703824	0.940539	0.872376	0.974378	0.928433	0.8505	0.0537728	0.127549	0.642738	0.0603179	0.129902	0.0150125	0	0.147603	0.0384176	0.0633849
LEC.MLN	Stromal	0.976554	1	0.892345	0.863136	0.987428	0.934936	0.859632	0.347597	0.272493	0.367175	0.312247	0.807542	0.734052	0.933254	0.816497	0.547431	0.0747451	0.124825	0.52315	0.0802377	0.124829	0.0222579	0	0.141313	0.0489506	0.0586041
LEC.SLN	Stromal	0.973837	1	0.819269	0.789411	0.987625	0.891198	0.799608	0.280486	0.22216	0.491708	0.24955	0.706273	0.518697	0.851197	0.745276	0.461816	0.0683995	0.11515	0.406776	0.0762282	0.0987308	0.0120101	0	0.103842	0.0388751	0.0523653
ST.31neg38neg44neg.SLN	Stromal	0.938637	0.953422	0.958593	0.921256	0.953731	0.976435	0.931448	0.362801	0.367556	0.449826	0.362911	0.934372	0.841308	1	0.881816	0.812904	0.119052	0.175515	0.844428	0.0838997	0.0704945	0.016418	0	0.103266	0.0276528	0.0370015
B.FRE.BM	Dev B	0.382156	0.405509	0.421522	0.518968	0.357598	0.812487	0.942045	1	0.975154	0.969367	0.93395	0.670747	0.500607	0.469442	0.520424	0.537505	0.0635417	0.0486426	0.245561	0.0717941	0.0792185	0	0.0294885	0.0776489	0.0156026	0.0630066
B.FRF.BM	Dev B	0.219444	0.145559	0.184691	0.414119	0.0216967	0.691532	0.825857	1	0.974603	0.95644	0.948476	0.634807	0.457538	0.242014	0.470759	0.61437	0.0526765	0.02623	0.198267	0.0522982	0.0642118	0	0.0453219	0.0647368	0.0150452	0.0770959
CLP	Dev B	0.791014	0.724644	0.502532	0.485786	1	0.447111	0.401968	0.0707292	0.062099	0.0758009	0.0658829	0.410212	0.159152	0.273173	0.37544	0.0929235	0.0443628	0.0558844	0.0630311	0.0167982	0.0265892	0.0110147	0	0.0354198	0.00601458	0.0137048
FRA	Dev B	0.874517	0.853378	0.965608	0.924039	0.945231	0.983542	1	0.692483	0.700942	0.702753	0.696335	0.918346	0.748739	0.911459	0.739548	0.512792	0.305433	0.321248	0.518008	0.130689	0.0383694	0.101428	0	0.120952	0.00606849	0.0130203
PREB.FRC.BM	Dev B	0.822388	0.794947	0.695481	0.474261	1	0.858194	0.970355	0.777433	0.748991	0.750227	0.745908	0.518276	0.161343	0.419806	0.163063	0.137672	0.0692055	0.120027	0.141469	0.0431522	0.176398	0	0.0257966	0.162233	0.0556213	0.110962
PREB.FRD.BM	Dev B	0.483562	0.48702	0.468539	0.467631	0.662383	0.852446	1	0.883458	0.843553	0.834607	0.797894	0.629781	0.203932	0.43853	0.237252	0.236086	0.0625449	0.0786801	0.205072	0.0386149	0.1307	0	0.0353022	0.140814	0.0450113	0.100237
PREB.FRD.FL	Dev B	0.784195	0.759423	0.322254	0.336831	0.874628	0.8743	1	0.860573	0.785192	0.763842	0.754439	0.328595	0.0941729	0.278452	0.11573	0.113003	0.0421064	0.06744	0.0822714	0.0256271	0.116979	0	0.0396215	0.123349	0.049615	0.0814044
PROB.CLP.BM	Dev B	0.843136	0.804017	0.664689	0.706242	1	0.605237	0.601525	0.193655	0.172195	0.214348	0.178459	0.605958	0.608973	0.448908	0.675229	0.534934	0.139762	0.153893	0.208888	0.077002	0.040172	0.0467019	0	0.0533014	0.00363164	0.0155267
PROB.CLP.FL	Dev B	0.842493	0.830118	0.653732	0.649214	1	0.59703	0.610006	0.212225	0.190596	0.236934	0.220114	0.421421	0.241077	0.557922	0.399491	0.162025	0.0833532	0.142677	0.0952966	0.0393536	0.134719	0.0169731	0	0.127143	0.0328651	0.0706141
PROB.FRA.BM	Dev B	0.905436	0.883447	0.958855	0.943464	1	0.947748	0.971755	0.380163	0.367282	0.696723	0.382191	0.885884	0.82	0.883428	0.839315	0.718483	0.26847	0.295508	0.404066	0.128004	0.0483297	0.0842493	0	0.0803661	0.0105868	0.0137165
PROB.FRA.FL	Dev B	0.830294	0.813505	0.585994	0.576149	1	0.614478	0.640351	0.354755	0.22034	0.352697	0.332644	0.479903	0.178133	0.363612	0.208745	0.110665	0.0576158	0.124116	0.0481374	0.0237164	0.13318	0	0.00653398	0.122739	0.0287434	0.070758
PROB.FRBC.BM	Dev B	0.84343	0.80379	0.615125	0.415357	0.961639	0.93077	1	0.763316	0.723834	0.700094	0.692315	0.530882	0.142235	0.350483	0.17109	0.154445	0.0511112	0.0854296	0.142716	0.0332499	0.132231	0	0.0211003	0.143802	0.0496669	0.0967118
PROB.FRBC.FL	Dev B	0.905428	0.90265	0.834429	0.782139	1	0.91317	0.952112	0.794664	0.786976	0.786648	0.789384	0.634776	0.317297	0.762821	0.358184	0.217314	0.0778463	0.153168	0.230894	0.0665834	0.268674	0	0.0133859	0.238782	0.0750755	0.157709
B.FO.LN	B cells	0.0930676	0.155725	0.247996	0.464056	0	0.76806	0.861787	1	0.981517	0.958752	0.955635	0.708348	0.548674	0.300959	0.546397	0.705056	0.103507	0.0535208	0.288129	0.125486	0.116302	0.0549407	0.0991436	0.110753	0.0594864	0.135138
B.FO.MLN	B cells	0.267041	0.1897	0.234379	0.42701	0.155598	0.777168	0.86577	1	0.979438	0.958047	0.957007	0.71033	0.521791	0.242451	0.521147	0.587303	0.047324	0.00667175	0.262268	0.0610273	0.0825354	0	0.0614133	0.0798338	0.0182904	0.105226
B.FO.PC	B cells	0.0767729	0.102258	0.264401	0.403943	0	0.713677	0.813054	1	0.977173	0.956358	0.947567	0.633749	0.44677	0.23178	0.4151	0.56608	0.0860276	0.0805661	0.289872	0.0887765	0.094542	0.0481629	0.0960326	0.0966808	0.0635549	0.115569
B.FRE.FL	B cells	0.548159	0.566668	0.384215	0.483952	0.597463	0.796107	0.965248	1	0.976032	0.966441	0.948031	0.641537	0.407768	0.429151	0.434636	0.447392	0.0527017	0.0769232	0.209972	0.0396567	0.128781	0	0.0420367	0.123225	0.0418521	0.0814885
B.GC.SP	B cells	0.57356	0.568794	0.567988	0.474164	0.81613	0.839946	1	0.991168	0.985284	0.981266	0.999753	0.740177	0.241845	0.471322	0.171359	0.249445	0.0913665	0.0951623	0.153561	0.0740427	0.107142	0	0.0226089	0.0580576	0.0238962	0.0682419
B.MZ.SP	B cells	0.333801	0.36619	0.260582	0.415716	0.287386	0.705252	0.825656	1	0.981493	0.94719	0.94348	0.687884	0.476598	0.371772	0.500402	0.537663	0.0607284	0.047793	0.220692	0.0640987	0.0810782	0.00875071	0.0415928	0.0678302	0	0.0679719
B.T1.SP	B cells	0.276371	0.292892	0.164895	0.358668	0.215117	0.682828	0.821419	1	0.972122	0.954531	0.935831	0.568723	0.40501	0.185994	0.417368	0.452019	0.0568752	0.0299624	0.155857	0.0485655	0.0664555	0	0.0379366	0.0610611	0.0117618	0.0505705
B.T2.SP	B cells	0.316146	0.317822	0.136694	0.254615	0.26934	0.60412	0.754816	1	0.966234	0.941374	0.930054	0.380072	0.331417	0.0988313	0.338911	0.385238	0.0400653	0.0206764	0.114527	0.0348479	0.0648742	0	0.0333197	0.061648	0.0154224	0.0555873
B.T3.SP	B cells	0.288529	0.283251	0.102293	0.202107	0.231524	0.543076	0.700154	1	0.948347	0.909564	0.900885	0.314356	0.271096	0.0622194	0.267597	0.319224	0.0319123	0.0162982	0.0877715	0.0250361	0.0617337	0	0.0273031	0.0521714	0.0118194	0.0555324
B1A.PC	B cells	0.204482	0.260958	0.26541	0.429552	0.351537	0.675039	0.815648	0.991184	1	0.971009	0.987493	0.655975	0.497085	0.390329	0.530561	0.54232	0.0540442	0.00980749	0.213567	0.0909799	0.102069	0	0.0520926	0.0760468	0.0358685	0.0946909
B1A.SP	B cells	0.48483	0.54745	0.385383	0.475838	0.445688	0.767124	0.873186	1	0.995352	0.969288	0.981468	0.636579	0.514455	0.455477	0.542918	0.569102	0.053704	0.0136382	0.236918	0.097967	0.151838	0	0.0669121	0.114097	0.0360322	0.113574
B1B.PC	B cells	0.146323	0.197732	0.195243	0.387166	0.11647	0.568066	0.73802	0.995034	1	0.965834	0.974893	0.471414	0.489407	0.301729	0.505725	0.515177	0.054506	0.0122047	0.159775	0.0720843	0.048442	0	0.0259628	0.0289193	0.02673	0.0579742
B6SPLFO	B cells	0.282299	0.129945	0.0980039	0.18589	0.0657736	0.53341	0.69086	1	0.956166	0.925371	0.918343	0.323199	0.291617	0.0508196	0.287277	0.345896	0.0374002	0.0172822	0.0968637	0.0342357	0.058249	0	0.0275285	0.0478279	0.01273	0.0501123
DC.103pos.11Bneg.POLYIC.LU	Dendritic Cells	0.642722	0.658357	0.806641	0.911116	0.629796	0.730216	0.734858	0.800051	0.798968	0.818167	0.786224	0.906493	1	0.834763	0.946145	0.918504	0.312021	0.255246	0.777614	0.310294	0	0.185719	0.107114	0.00958393	0.125361	0.0689582
DC.103pos11Bneg.LU	Dendritic Cells	0.613253	0.632129	0.788104	0.899995	0.623321	0.68476	0.820051	0.792698	0.796105	0.820532	0.797629	0.901493	1	0.77176	0.95617	0.893175	0.228669	0.175715	0.63283	0.261325	0.00991325	0.151945	0.0751935	0	0.107653	0.0748258
DC.103pos11Bneg.LULN	Dendritic Cells	0.455038	0.626601	0.798617	0.862217	0.395635	0.631717	0.594711	0.789395	0.806586	0.851596	0.819464	0.948351	1	0.839289	0.944666	0.936305	0.11187	0.0842193	0.576758	0.188999	0	0.101489	0.11203	0.021786	0.110121	0.0947313
DC.103pos11Bneg.LV	Dendritic Cells	0.571122	0.589964	0.884047	0.947551	0.577323	0.784223	0.912367	0.701378	0.712208	0.822491	0.694691	0.972396	1	0.892083	0.958963	0.952855	0.308544	0.254273	0.839182	0.310925	0.00578168	0.189115	0.111092	0	0.106554	0.0523653
DC.103pos11Bneg.SALM3.SI	Dendritic Cells	0.731346	0.755399	0.850731	0.927318	0.759073	0.723639	0.894355	0.883978	0.881903	0.894097	0.881019	0.926607	1	0.755154	0.99056	0.918293	0.246568	0.198029	0.558838	0.308402	0.101685	0.159459	0.0910897	0	0.0834201	0.0829786
DC.103pos11Bneg.SI	Dendritic Cells	0.772948	0.795326	0.899798	0.958256	0.773855	0.788849	0.909779	0.906865	0.908477	0.917439	0.905721	0.942493	1	0.883068	0.989701	0.940546	0.256729	0.213126	0.733569	0.342521	0.0819751	0.187838	0.0949885	0	0.0956802	0.0826425
DC.8neg.TH	Dendritic Cells	0.667234	0.699577	0.876215	0.93783	0.672473	0.659688	0.905401	0.928139	0.928189	0.935927	0.924508	0.943145	1	0.754726	0.995983	0.94789	0.2645	0.243373	0.590042	0.352269	0.0897157	0.214141	0.16521	0	0.154548	0.123674
DC.8neg4neg11Bneg.MLN	Dendritic Cells	0.554569	0.572401	0.843707	0.915531	0.51554	0.725259	0.886741	0.822998	0.837601	0.851494	0.817858	0.959944	1	0.88627	0.946855	0.925274	0.195654	0.214586	0.669868	0.263556	0	0.165724	0.154623	0.0229081	0.132163	0.0989388
DC.8neg4neg11Bneg.SLN	Dendritic Cells	0.726248	0.732192	0.859479	0.931038	0.717295	0.764547	0.782985	0.887646	0.893568	0.912302	0.892675	0.948141	1	0.865077	0.993125	0.944505	0.210196	0.211445	0.63418	0.256436	0.0412709	0.106972	0.0623433	0	0.060237	0.068842
DC.8neg4neg11Bneg.SP	Dendritic Cells	0.572979	0.589094	0.872387	0.952025	0.568592	0.719808	0.907827	0.893194	0.886978	0.901984	0.881765	0.962179	1	0.864289	0.978722	0.943494	0.283573	0.284013	0.753036	0.319757	0.0501347	0.180206	0.122405	0	0.0825964	0.0565535
DC.8pos.TH	Dendritic Cells	0.671182	0.707912	0.884345	0.945491	0.690051	0.679515	0.908369	0.926782	0.92479	0.935852	0.923809	0.94492	1	0.773784	0.996089	0.945475	0.256142	0.237746	0.600996	0.346519	0.110836	0.213198	0.167288	0	0.144501	0.115528
DC1.LN	Dendritic Cells	0.548961	0.56654	0.87913	0.951929	0.541245	0.738386	0.912595	0.866882	0.864337	0.87729	0.858125	0.973044	1	0.872363	0.967192	0.944234	0.252178	0.242199	0.83733	0.292219	0.0451786	0.183632	0.123839	0	0.0975168	0.0604684
DC1.MLN	Dendritic Cells	0.577303	0.591039	0.869226	0.939347	0.56541	0.727294	0.906791	0.86666	0.860524	0.875483	0.857611	0.973304	1	0.855445	0.963295	0.937304	0.222655	0.216533	0.816114	0.26269	0.0370302	0.156059	0.101202	0	0.0726092	0.053838
DC1.SP	Dendritic Cells	0.588463	0.599947	0.827245	0.927383	0.589706	0.689664	0.871334	0.865837	0.855033	0.874411	0.844863	0.9599	1	0.797076	0.985139	0.917753	0.205274	0.196577	0.666004	0.24233	0.0543431	0.135084	0.0975023	0	0.0410134	0.0382444
DC2.LU	Dendritic Cells	0.705967	0.720099	0.85801	0.94594	0.722137	0.772308	0.869594	0.831938	0.826194	0.84505	0.730789	0.926087	1	0.866759	0.965123	0.91843	0.25707	0.200714	0.677076	0.278005	0.000752992	0.142379	0.05618	0	0.0871623	0.0499648
DC4.MLN	Dendritic Cells	0.448387	0.441773	0.631815	0.797912	0.429002	0.604959	0.579183	0.741133	0.75721	0.806967	0.745809	0.922771	1	0.710412	0.948175	0.893503	0.115772	0.126545	0.476323	0.13302	0	0.0734463	0.0594438	0.0128159	0.0516183	0.0543093
DC7.LN	Dendritic Cells	0.698109	0.660369	0.720519	0.768648	0.385302	0.654432	0.567136	0.732491	0.757862	0.830942	0.795972	0.912695	1	0.77281	0.937236	0.943224	0.0239112	0.0329875	0.51909	0.0888284	0	0.0377125	0.0658756	0.0219775	0.0725945	0.0775802
DC9.LN	Dendritic Cells	0.426917	0.305662	0.771808	0.854589	0.36264	0.737437	0.980321	0.870925	0.890683	0.934178	0.874238	1	0.99977	0.910376	0.929594	0.949794	0.12176	0.131941	0.606551	0.187526	0	0.118696	0.141639	0.0387459	0.114869	0.0961558
DC.PDC.8neg.SP	Plasmacytoid DC	0.582991	0.598852	0.497944	0.721556	0.553517	0.542079	0.515388	1	0.936651	0.956878	0.906178	0.963626	0.871568	0.493655	0.937275	0.799097	0.13477	0.147255	0.291358	0.143122	0.0144343	0.0556982	0.0344285	0	0.0200357	0.025308
DC.PDC.8pos.MLN	Plasmacytoid DC	0.458914	0.488849	0.751683	0.821457	0.441928	0.595106	0.808726	0.910335	0.896277	0.904691	0.866117	1	0.907937	0.769427	0.898015	0.839379	0.199364	0.204996	0.412508	0.20449	0.0344234	0.0861914	0.0647577	0	0.00780685	0.0138615
DC.PDC.8pos.SLN	Plasmacytoid DC	0.46532	0.501613	0.76364	0.827387	0.434269	0.602811	0.823863	0.921232	0.905858	0.912888	0.880913	1	0.909688	0.778608	0.906535	0.847006	0.208442	0.216799	0.431435	0.222401	0.0391965	0.101333	0.0799761	0	0.0236698	0.0283027
DC.PDC.8pos.SP	Plasmacytoid DC	0.565554	0.575769	0.48862	0.572484	0.534899	0.536178	0.514075	1	0.935315	0.951802	0.904209	0.950556	0.853768	0.492369	0.898969	0.781914	0.137669	0.149423	0.285188	0.149398	0.0307386	0.0656436	0.0457312	0	0.0168347	0.0234643
DC.103CLOSER.SI	CD11b Myeloid	0.693814	0.716256	0.83465	0.908947	0.67827	0.795702	0.850494	0.850879	0.847133	0.858374	0.711656	0.893579	0.976545	0.865222	1	0.940786	0.292524	0.21198	0.738129	0.299973	0.0118266	0.139132	0.050924	0	0.0776299	0.0525616
DC.103neg.11Bpos.POLYIC.LU	CD11b Myeloid	0.606546	0.632079	0.803515	0.922359	0.581248	0.721051	0.793626	0.633551	0.771546	0.789636	0.625895	0.876308	1	0.86	0.968639	0.934714	0.351888	0.309383	0.79259	0.34573	0	0.229523	0.142293	0.0251513	0.163052	0.0913586
DC.103neg11Bpos.LULN	CD11b Myeloid	0.485274	0.524804	0.829928	0.914621	0.449284	0.715764	0.843835	0.843457	0.857393	0.875056	0.84432	0.923642	1	0.8676	0.997617	0.954536	0.251255	0.218351	0.823737	0.294892	0	0.136741	0.116437	0.0150322	0.092861	0.0866299
DC.103neg11Bpos.LV	CD11b Myeloid	0.454229	0.597735	0.820539	0.93119	0.450427	0.83228	0.81924	0.419209	0.456412	0.763231	0.407586	0.919745	0.999439	0.911795	1	0.982	0.41665	0.342626	0.844813	0.390449	0	0.22534	0.126694	0.0374971	0.116596	0.0709942
DC.103neg11Bpos.SALM3.SI	CD11b Myeloid	0.804587	0.827457	0.945284	0.975596	0.783831	0.904831	0.945039	0.818953	0.729727	0.939259	0.595713	0.969198	0.994885	0.964089	1	0.982765	0.396021	0.274191	0.942594	0.385484	0.00310819	0.179658	0.0550945	0	0.0644676	0.029132
DC.103neg11Bpos.SI	CD11b Myeloid	0.594021	0.626899	0.830262	0.89602	0.537553	0.766963	0.847883	0.640531	0.850163	0.859871	0.611555	0.898712	0.970865	0.858423	1	0.953237	0.323677	0.218643	0.837206	0.364696	0.00848574	0.166825	0.056066	0	0.0624177	0.047223
DC.103neg11Bpos24neg.LU	CD11b Myeloid	0.549915	0.593498	0.9092	0.959187	0.512245	0.904773	0.897649	0.463045	0.758796	0.846644	0.469009	0.960613	1	0.956376	0.977533	0.977987	0.449153	0.355596	0.916396	0.471258	0	0.302645	0.178109	0.0449728	0.179212	0.106816
DC.103neg11Bpos24pos.LU	CD11b Myeloid	0.786687	0.801792	0.916909	0.966609	0.777625	0.856623	0.914078	0.569779	0.704589	0.898204	0.622783	0.944796	1	0.938767	0.979619	0.962679	0.41794	0.358242	0.90975	0.408457	0	0.264714	0.130724	0.0238608	0.173328	0.103685
DC.103neg11BposF4neg80LO.KD	CD11b Myeloid	0.616748	0.621837	0.777024	0.862374	0.609814	0.658802	0.686627	0.670368	0.816803	0.828455	0.652997	0.882099	0.975933	0.679204	1	0.917079	0.26452	0.213637	0.621221	0.255287	0.0181653	0.105087	0.0386753	0	0.0444746	0.0545011
DC.103pos11Bpos.SALM3.SI	CD11b Myeloid	0.899334	0.903981	0.957973	0.980197	0.897483	0.924972	0.95603	0.950714	0.951907	0.955114	0.949992	0.972041	1	0.956885	0.996998	0.980301	0.326474	0.268053	0.946896	0.351858	0.0477067	0.16535	0.0595827	0	0.0842906	0.0512472
DC.103pos11Bpos.SI	CD11b Myeloid	0.73158	0.734803	0.840734	0.920413	0.727621	0.772371	0.856209	0.852159	0.859655	0.869281	0.855694	0.894567	1	0.763895	0.987007	0.93291	0.262898	0.21542	0.691165	0.321326	0.0498042	0.15913	0.0584897	0	0.0790478	0.0572693
DC.11CLOSER.SALM3.SI	CD11b Myeloid	0.862592	0.877188	0.962038	0.984006	0.848798	0.936692	0.963057	0.639772	0.707879	0.956349	0.62281	0.980224	0.998782	0.976353	1	0.989822	0.444523	0.356294	0.963785	0.429593	0	0.224162	0.0748642	0.00891866	0.110949	0.0480115
DC.11CLOSER.SI	CD11b Myeloid	0.686886	0.70806	0.831364	0.904763	0.674818	0.791868	0.846948	0.715746	0.842557	0.853335	0.699696	0.892445	0.971806	0.854696	1	0.936605	0.283916	0.204468	0.70704	0.292116	0.0233618	0.129557	0.0433263	0	0.0646745	0.0543786
DC.8neg4neg11Bpos.MLN	CD11b Myeloid	0.44474	0.324592	0.707155	0.822618	0.393024	0.652804	0.642734	0.76038	0.758275	0.800339	0.743797	0.932866	1	0.767244	0.965663	0.966856	0.170817	0.179632	0.705073	0.213581	0	0.118413	0.0864596	0.0201925	0.0808246	0.072832
DC.8neg4neg11Bpos.SLN	CD11b Myeloid	0.597737	0.594273	0.773027	0.87311	0.563451	0.692163	0.682729	0.810476	0.824094	0.852562	0.818583	0.907824	0.993178	0.788569	1	0.95428	0.191096	0.16224	0.751871	0.234165	0.0108094	0.116371	0.0612243	0	0.0652355	0.0628234
DC.LC.SK	CD11b Myeloid	0.797261	0.90061	0.946684	0.963388	0.798812	0.866466	0.858115	0.754488	0.878596	0.89336	0.773109	0.948825	1	0.952878	0.98203	0.939292	0.14821	0.191219	0.884938	0.274015	0.0135873	0.138557	0.061825	0	0.11397	0.0698598
DC2.LN	CD11b Myeloid	0.515789	0.442265	0.903661	0.952249	0.477972	0.907036	0.928066	0.78424	0.801852	0.866128	0.779023	0.98407	1	0.928819	0.977745	0.987805	0.407416	0.365306	0.913284	0.414752	0	0.253626	0.170743	0.0573756	0.176838	0.126206
DC2.MLN	CD11b Myeloid	0.475491	0.389881	0.817802	0.914383	0.418843	0.730667	0.908056	0.844863	0.836886	0.856934	0.825049	0.975657	1	0.862627	0.958071	0.990298	0.299291	0.291473	0.831865	0.31932	0	0.191527	0.120167	0.0389933	0.133506	0.0986635
DC2.SP	CD11b Myeloid	0.487393	0.48328	0.64469	0.878305	0.455631	0.663014	0.868758	0.874018	0.856186	0.884821	0.84243	0.965574	1	0.734025	0.998969	0.984925	0.235061	0.205169	0.604496	0.236567	0	0.119973	0.0545166	0.00125958	0.0614262	0.0532511
DC3.MLN	CD11b Myeloid	0.49173	0.49005	0.740634	0.855845	0.450297	0.656455	0.837492	0.805781	0.816474	0.843647	0.796386	0.931655	1	0.801643	0.973087	0.944747	0.181198	0.184154	0.592989	0.212436	0	0.118591	0.088727	0.0184207	0.088761	0.0765847
DC3.SP	CD11b Myeloid	0.479444	0.497325	0.882585	0.947232	0.445511	0.902071	0.957657	0.854435	0.845902	0.860275	0.838627	1	0.99631	0.907419	0.958042	0.978731	0.341443	0.311914	0.869398	0.348124	0	0.201684	0.120261	0.0134898	0.113752	0.0686592
DC6.LN	CD11b Myeloid	0.815472	0.785758	0.827266	0.840729	0.401913	0.720547	0.607283	0.792945	0.80443	0.849259	0.817017	0.943703	1	0.879763	0.921498	0.951245	0.0999977	0.090972	0.599314	0.177572	0	0.110651	0.13655	0.0423988	0.15014	0.134671
DC8.LN	CD11b Myeloid	0.509726	0.499293	0.61205	0.783313	0.466417	0.642685	0.595872	0.7768	0.80287	0.856904	0.799383	0.879614	1	0.719711	0.984953	0.940949	0.0868366	0.0907985	0.543274	0.146125	0.00291577	0.0714066	0.0799896	0	0.0631106	0.0612814
GN.ARTH.BM	CD11b Myeloid	0.27013	0.339653	0.831949	0.926429	0.333977	0.652345	0.63715	0.253009	0.259705	0.393223	0.268524	0.865085	0.938809	0.944943	1	0.967778	0.432827	0.309042	0.869711	0.424724	0	0.256173	0.10141	0.013138	0.103505	0.0754592
GN.ARTH.SYNF	CD11b Myeloid	0.343079	0.42485	0.907688	0.954217	0.341829	0.920256	0.90796	0.310609	0.389599	0.547213	0.315305	0.936847	0.982352	0.978801	1	0.993251	0.522365	0.371497	0.947524	0.586356	0	0.338022	0.18673	0.0404151	0.153459	0.103834
GN.BL	CD11b Myeloid	0.220754	0.275247	0.860238	0.934211	0.22425	0.702614	0.691298	0.280594	0.318561	0.450167	0.259974	0.902034	0.962488	0.962013	1	0.992588	0.486156	0.340387	0.924839	0.522824	0	0.321472	0.163329	0.0349497	0.13578	0.0930041
GN.BM	CD11b Myeloid	0.215039	0.26887	0.695414	0.865408	0.238302	0.554379	0.53413	0.24849	0.235429	0.35851	0.241457	0.755315	0.898709	0.881026	1	0.949248	0.321243	0.22543	0.756024	0.323306	0	0.172391	0.074128	0.0243244	0.0788951	0.0650835
GN.THIO.PC	CD11b Myeloid	0.238439	0.31876	0.822017	0.911391	0.201536	0.687979	0.671099	0.305276	0.356227	0.497538	0.299086	0.88125	0.963962	0.951467	1	0.998867	0.458317	0.32867	0.906844	0.509088	0	0.301861	0.169232	0.0393864	0.142443	0.105798
GN.URAC.PC	CD11b Myeloid	0.217804	0.286283	0.843213	0.926876	0.195168	0.70232	0.694488	0.278025	0.33561	0.468799	0.267051	0.891312	0.965095	0.961623	1	0.998472	0.501524	0.364255	0.92426	0.542357	0	0.332098	0.179949	0.0341129	0.152825	0.10374
MF.169pos11CHI.SLN	CD11b Myeloid	0.614754	0.641331	0.963641	0.989181	0.638049	0.95048	0.967473	0.744033	0.777213	0.80922	0.52999	0.98856	1	0.974065	0.986346	0.976758	0.470966	0.426046	0.953716	0.445439	0.0103129	0.284739	0.178131	0	0.131871	0.0688413
MF.MEDL.SLN	CD11b Myeloid	0.44068	0.587297	0.947957	0.982398	0.554274	0.938548	0.934688	0.385871	0.453634	0.546183	0.367761	0.974306	1	0.986456	0.999961	0.985941	0.555001	0.447731	0.959785	0.55808	0	0.362	0.217409	0.0387422	0.155415	0.0891718
MF.SBCAPS.SLN	CD11b Myeloid	0.32387	0.334858	0.949397	0.959923	0.547786	0.950689	0.948126	0.141969	0.248528	0.340552	0.203238	0.972887	0.941817	1	0.930682	0.915661	0.797985	0.795858	0.963449	0.729523	0	0.717323	0.632216	0.052635	0.174194	0.0563744
MICROGLIA.CNS	CD11b Myeloid	0.587519	0.917019	0.960017	0.980919	0.575903	0.966957	0.948116	0.821578	0.820507	0.837071	0.50054	0.97826	0.986636	0.990911	1	0.985749	0.458843	0.326065	0.951795	0.453871	0.00528842	0.219525	0.0616356	0.0423942	0.0120177	0
DC.IIpos480LO.PC	Macrophages	0.649124	0.683683	0.828619	0.894264	0.66874	0.724272	0.746275	0.648837	0.6754	0.715076	0.657206	0.888954	0.959865	0.770048	1	0.931028	0.345564	0.2659	0.685108	0.360508	0.053485	0.147707	0.0677015	0	0.0784599	0.0834381
MF.BM	Macrophages	0.998063	0.99833	0.999608	1	0.999403	0.99829	0.998606	0.264625	0.321811	0.365912	0.374209	0.998334	0.997919	0.99985	0.998621	0.997527	0.456657	0.382667	0.967744	0.398062	0.178302	0.22653	0	0.117662	0.0784608	0.0747829
MF.IIneg480HI.PC	Macrophages	0.683796	0.743755	0.822365	0.874311	0.736791	0.737644	0.736724	0.596373	0.442295	0.657722	0.413863	0.847723	0.919394	0.846516	1	0.908537	0.255131	0.169954	0.604465	0.254976	0.0558439	0.052503	0	0.0359214	0.0117067	0.0548803
MF.LU	Macrophages	0.69335	0.705043	0.781147	0.860558	0.730647	0.663905	0.615916	0.554803	0.545826	0.615698	0.537733	0.828687	0.959252	0.660029	1	0.89698	0.217346	0.141883	0.540343	0.232759	0.0347303	0.0587379	0.0112456	0	0.0483641	0.0447791
MF.RP.SP	Macrophages	0.512151	0.504441	0.662395	0.815256	0.449002	0.645511	0.561116	0.751206	0.736027	0.75576	0.478996	0.818241	0.941064	0.735192	1	0.98371	0.191995	0.113563	0.555574	0.21314	0.0482673	0.0586043	0.02506	0.0378492	0	0.026667
MF.THIO5.IIneg480HI.PC	Macrophages	0.704269	0.76876	0.877313	0.928601	0.724825	0.765293	0.74363	0.593517	0.599926	0.672988	0.442776	0.911078	0.959564	0.915537	1	0.947309	0.30046	0.190534	0.769623	0.311571	0.00625445	0.0795461	0.000666621	0	0.0064468	0.0225369
MF.THIO5.IIneg480INT.PC	Macrophages	0.622199	0.6686	0.782296	0.847122	0.609275	0.66143	0.614306	0.552019	0.557832	0.638399	0.537683	0.853556	0.93247	0.750184	1	0.917658	0.278248	0.169246	0.67185	0.326812	0.0165631	0.0953291	0.0262246	0	0.0418709	0.0473796
MF.THIO5.IIpos480INT.PC	Macrophages	0.713029	0.748874	0.871039	0.918529	0.715324	0.77924	0.759077	0.683604	0.695011	0.741909	0.674899	0.914982	0.966572	0.891252	1	0.954814	0.29576	0.19528	0.874169	0.328649	0.0236342	0.105544	0.0188918	0	0.0295653	0.0504407
MF.THIO5.IIpos480LO.PC	Macrophages	0.656708	0.679606	0.832492	0.894389	0.654462	0.725296	0.736203	0.673234	0.691156	0.727889	0.669099	0.903189	0.965738	0.774954	1	0.942458	0.334869	0.248942	0.709865	0.344891	0.0455261	0.139474	0.0509835	0	0.0562057	0.0649303
MO.6CnegIIINT.BL	Monocytes	0.308286	0.352571	0.425315	0.665767	0.247087	0.515956	0.366588	0.58734	0.571294	0.712502	0.542908	0.725879	0.885918	0.585506	1	0.940316	0.239514	0.13261	0.485653	0.237143	0.0329095	0.0787183	0.0224562	0	0.0381438	0.026249
MO.6CnegIIneg.BL	Monocytes	0.252916	0.277668	0.51106	0.790654	0.18782	0.519768	0.484462	0.51708	0.513199	0.697826	0.47316	0.758928	0.919159	0.716564	1	0.975902	0.290086	0.175001	0.562396	0.2944	0.0155828	0.120154	0.0350871	0	0.0454189	0.0316589
MO.6CnegIIneg.BM	Monocytes	0.90476	0.916451	0.993693	0.997979	0.915491	0.954898	0.992664	0.43133	0.498104	0.561244	0.53052	0.994749	0.997883	0.996155	1	0.997845	0.508881	0.339103	0.991887	0.460633	0.0685963	0.236735	0	0.0359647	0.0762362	0.0553486
MO.6CnegIIpos.BL	Monocytes	0.638988	0.675939	0.945558	0.982857	0.628299	0.837837	0.942405	0.485078	0.570356	0.772943	0.517838	0.974542	0.99753	0.972309	1	0.98704	0.541345	0.400542	0.954413	0.532715	0	0.320223	0.13169	0.0108908	0.127657	0.0666957
MO.6CposIIneg.BL	Monocytes	0.382029	0.378188	0.509513	0.65263	0.35887	0.417601	0.26704	0.450486	0.44352	0.47953	0.420795	0.680702	0.885058	0.462097	1	0.858381	0.178899	0.126946	0.410537	0.176847	0.0132605	0.066946	0.0332286	0	0.0259702	0.0311866
MO.6CposIIneg.BM	Monocytes	0.941295	0.951283	0.997517	0.999181	0.961545	0.974065	0.997167	0.440705	0.499343	0.543465	0.521509	0.997695	0.999024	0.998473	1	0.998585	0.471034	0.315164	0.996227	0.404077	0.124193	0.160077	0	0.0430531	0.0699299	0.0688877
MO.6CposIIneg.LN	Monocytes	0.397938	0.459762	0.927113	0.964459	0.369423	0.780031	0.777399	0.507902	0.570008	0.823926	0.477604	0.957879	0.990793	0.958806	1	0.986304	0.480016	0.355365	0.948268	0.545887	0	0.304094	0.150693	0.0033206	0.117325	0.0618473
MO.6CposIIpos.BL	Monocytes	0.5446	0.473047	0.726047	0.8614	0.38636	0.638553	0.625721	0.593953	0.607655	0.639914	0.575314	0.843746	0.958368	0.799879	1	0.94384	0.311098	0.219676	0.616098	0.313807	0.0259052	0.14224	0.061693	0	0.0463094	0.0464471
NK.49CIneg.SP	NK Cells	0.0264641	0.0263897	0.339532	0.571416	0	0.456546	0.301052	0.315229	0.349519	0.276235	0.328468	0.719167	0.547445	0.783778	0.241546	0.661938	0.998858	1	0.846226	0.963359	0.741704	0.945548	0.87587	0.726557	0.772225	0.704295
NK.49CIpos.SP	NK Cells	0.0273556	0.0324462	0.377247	0.618104	0	0.47403	0.380337	0.110288	0.167569	0.190525	0.147846	0.75425	0.697947	0.843189	0.651806	0.739577	1	0.968242	0.878754	0.960512	0.681623	0.907091	0.811088	0.347216	0.715067	0.357596
NK.49Hneg.SP	NK Cells	0.0367845	0.0517767	0.361306	0.634116	0	0.422845	0.314172	0.276866	0.33458	0.268967	0.238682	0.753563	0.641613	0.834399	0.592992	0.737777	1	0.984599	0.865038	0.990981	0.781022	0.955158	0.875757	0.755481	0.805242	0.74969
NK.49Hpos.SP	NK Cells	0.128269	0.0817321	0.311444	0.593991	0	0.325472	0.175897	0.0671871	0.153476	0.175087	0.15093	0.766418	0.618977	0.735768	0.554111	0.577888	1	0.982614	0.836802	0.993199	0.823683	0.948343	0.887908	0.426613	0.834689	0.464635
NK.B2Mneg.SP	NK Cells	0.030622	0.0351996	0.21214	0.421106	0	0.325751	0.116627	0.0799036	0.115319	0.115993	0.103076	0.548463	0.413	0.64045	0.158019	0.389402	1	0.993101	0.742468	0.957959	0.668914	0.925373	0.82531	0.649513	0.724037	0.627422
NK.DAP10neg.SP	NK Cells	0.00781992	0.0196159	0.398075	0.662985	0	0.404345	0.267349	0.0893757	0.16743	0.170949	0.138629	0.773778	0.651751	0.842349	0.58929	0.603474	1	0.994635	0.872316	0.981847	0.787349	0.959395	0.887997	0.381321	0.814863	0.41638
NK.DAP12neg.SP	NK Cells	0.0146048	0.0157167	0.261993	0.492212	0	0.345151	0.176425	0.0480165	0.100724	0.103671	0.0877528	0.62446	0.475621	0.724413	0.189436	0.443057	1	0.983143	0.775691	0.957685	0.682039	0.91679	0.816496	0.653833	0.730435	0.636806
NK.Hpos.MCMV1.SP	NK Cells	0.0198287	0	0.411534	0.638558	0.131506	0.367498	0.397036	0.0384619	0.108118	0.153492	0.123744	0.789854	0.600034	0.802333	0.247338	0.569728	1	0.985546	0.817019	0.963606	0.421938	0.918475	0.837784	0.299398	0.790003	0.175183
NK.Hpos.MCMV7.SP	NK Cells	0.00298066	0.00495575	0.30616	0.557234	0	0.459737	0.426217	0.0825426	0.148715	0.180185	0.158384	0.716736	0.558201	0.794807	0.502098	0.69729	1	0.94571	0.846758	0.932637	0.642409	0.867893	0.767387	0.325307	0.709318	0.356915
NK.HposMCMV1	NK Cells	0.0315639	0	0.503445	0.639844	0.190989	0.483088	0.522543	0.069832	0.118211	0.149884	0.116704	0.827045	0.57539	0.835862	0.187706	0.537427	0.999297	1	0.857026	0.957056	0.387716	0.918326	0.829529	0.287532	0.764668	0.169581
NK.MCMV7	NK Cells	0	0.0130454	0.266471	0.542132	0.00133994	0.322522	0.293839	0.0791186	0.132037	0.14582	0.12341	0.655426	0.542956	0.748695	0.469829	0.503335	1	0.978759	0.796949	0.968794	0.679717	0.915145	0.821875	0.360456	0.748199	0.382925
NK.SP	NK Cells	0.021643	0.0299805	0.370966	0.549364	0	0.501229	0.388964	0.0862422	0.140695	0.158717	0.132765	0.72298	0.529892	0.817518	0.474466	0.668375	1	0.983667	0.874727	0.962197	0.68821	0.928638	0.827042	0.391338	0.729194	0.649897
NKT.4neg.LV	NKT Cells	0.026256	0.00630248	0.358187	0.383684	0	0.473677	0.391014	0.0611094	0.0898956	0.0687013	0.0711484	0.595308	0.178661	0.643186	0.0615016	0.386001	0.926378	0.941209	0.868436	0.919498	0.843535	1	0.933341	0.870816	0.916219	0.857539
NKT.4neg.SP	NKT Cells	0.0137683	0.00668273	0.272437	0.307119	0.00090515	0.404374	0.329342	0.0504059	0.0728045	0.0580567	0.0694928	0.466446	0.109381	0.488264	0	0.185639	0.912816	0.927877	0.803331	0.898261	0.856005	1	0.952733	0.880405	0.927654	0.876996
NKT.4pos.LV	NKT Cells	0.14186	0.0217397	0.0949835	0.19651	0.121088	0.306227	0.225258	0.0424683	0.0533513	0.0391106	0.0432843	0.408424	0.0593447	0.34709	0	0.224221	0.864142	0.880116	0.665428	0.890439	0.863935	1	0.94336	0.888364	0.952556	0.887672
NKT.4pos.SP	NKT Cells	0.152189	0.17124	0.773374	0.856685	0.276818	0.902275	0.898672	0	0.131118	0.0397511	0.100728	0.897967	0.459798	0.936145	0.237203	0.580803	0.975728	0.969271	0.978609	0.984031	0.962681	1	0.981071	0.966169	0.972702	0.967351
IMMTGD.VG1pos.TH.B6	Dev T	0.818246	0.790093	0.705976	0.558803	0.875121	0.703901	0.786749	0.206949	0.218094	0.267428	0.269122	0.241139	0.0625863	0.603641	0	0.00479201	0.800419	0.821684	0.637811	0.839522	1	0.881486	0.928034	0.980825	0.932921	0.951304
IMMTGD.VG1posVD6pos.TH.B6	Dev T	0.876709	0.859834	0.796768	0.636745	0.935549	0.793128	0.861804	0.213946	0.215888	0.285866	0.30495	0.281505	0.0584099	0.682364	0	0.0050488	0.855555	0.869412	0.714489	0.888725	1	0.912908	0.939865	0.978119	0.945409	0.962309
IMMTGD.VG2.E17.TH	Dev T	0.853203	0.826059	0.671343	0.516137	1	0.592671	0.728287	0.09555	0.134701	0.1825	0.194493	0.20324	0.0620022	0.473762	0.055753	0	0.440396	0.492516	0.445263	0.489585	0.872828	0.510113	0.733668	0.850998	0.763612	0.80242
IMMTGD.VG2pos.TH	Dev T	0.570952	0.488756	0.497555	0.26527	0.6687	0.607391	0.597058	0.0665618	0.0695247	0.0807463	0.0839608	0.101676	0.0131637	0.373343	0	0.0425237	0.605067	0.677685	0.47765	0.476287	0.926301	0.734986	0.82271	1	0.834104	0.903002
NKT.44negNK1.1neg.TH	Dev T	0.510232	0.486053	0.645075	0.434054	0.757197	0.645483	0.794091	0.114004	0.146377	0.157184	0.195721	0.424547	0.0978425	0.552556	0	0.112366	0.80376	0.857233	0.718166	0.863241	0.992025	0.951537	0.957531	1	0.984406	0.990534
NKT.44posNK1.1neg.TH	Dev T	0.460386	0.461111	0.553863	0.402972	0.727322	0.492647	0.677282	0.0666128	0.122476	0.128499	0.162387	0.245529	0.109598	0.465245	0	0.0561899	0.808259	0.83837	0.696219	0.861386	0.986553	0.96466	0.972166	0.986129	1	0.996254
NKT.44posNK1.1pos.TH	Dev T	0	0.0208179	0.3526	0.430197	0.0412212	0.431323	0.378064	0.0358017	0.0888749	0.0821915	0.0820179	0.523745	0.443418	0.565916	0.0734893	0.446084	0.921034	0.915774	0.826451	0.934909	0.892576	1	0.946685	0.89166	0.949551	0.912061
T.4INT8pos.TH	Dev T	0.297717	0.279013	0.424132	0.184808	0.33543	0.382138	0.502476	0.266326	0.180453	0.170102	0.273628	0.157052	0.0460067	0.427162	0	0.0852638	0.706685	0.751647	0.566818	0.794825	1	0.88489	0.932371	0.996722	0.900078	0.9342
T.4pos8INT.TH	Dev T	0.320089	0.294059	0.536797	0.340338	0.366115	0.671907	0.619183	0.251803	0.196044	0.182446	0.185612	0.345398	0.0922368	0.630804	0	0.131374	0.656808	0.717393	0.697941	0.669318	0.957225	0.833761	0.899301	1	0.884317	0.934872
T.4SP24INT.TH	Dev T	0.390346	0.376063	0.455633	0.233601	0.399379	0.425162	0.423314	0.33614	0.200675	0.175619	0.339242	0.161869	0.0192442	0.425638	0	0.0360026	0.473585	0.506429	0.575332	0.576619	0.981377	0.827515	0.889927	1	0.898064	0.95359
T.4SP24neg.TH	Dev T	0.440395	0.442225	0.456661	0.213426	0.430689	0.499359	0.537753	0.445367	0.311006	0.28218	0.468271	0.209703	0.0405381	0.463017	0	0.0814407	0.737132	0.76677	0.66766	0.790967	0.978106	0.872968	0.921382	1	0.925628	0.959399
T.4SP69pos.TH	Dev T	0.383042	0.369235	0.462138	0.243079	0.38929	0.434148	0.43284	0.34422	0.21036	0.188851	0.348014	0.169757	0.0246314	0.432768	0	0.0491289	0.502595	0.701304	0.587907	0.594208	0.977556	0.834623	0.894782	1	0.897465	0.951067
T.8SP24INT.TH	Dev T	0.352942	0.32768	0.366079	0.13613	0.384145	0.361056	0.505247	0.321728	0.311526	0.173217	0.316228	0.122971	0.0292523	0.322914	0	0.0542847	0.655419	0.713939	0.429719	0.739157	1	0.845858	0.915784	0.991581	0.889045	0.92662
T.8SP24neg.TH	Dev T	0.435553	0.446934	0.518381	0.330917	0.491719	0.56747	0.748384	0.473615	0.388702	0.363436	0.531096	0.281503	0.0675018	0.565035	0	0.121705	0.850622	0.874563	0.777188	0.885604	1	0.939049	0.967558	0.987353	0.940236	0.961001
T.8SP69pos.TH	Dev T	0.45367	0.443121	0.612469	0.38052	0.507754	0.569544	0.674196	0.413617	0.4441	0.30235	0.446806	0.276545	0.0772804	0.539467	0	0.122378	0.77406	0.808389	0.695631	0.83413	1	0.898155	0.93802	0.993644	0.910794	0.945182
T.DN1neg2.TH	Dev T	0.894544	0.812	0.854728	0.701192	1	0.704685	0.626678	0.28306	0.0935401	0.109715	0.100054	0.58246	0.312436	0.560991	0.313182	0.112098	0.0818565	0.340524	0.146111	0.0392703	0.0594086	0.0279249	0	0.0829681	0.0241062	0.0284871
T.DN2.TH	Dev T	0.85944	0.785713	0.721129	0.547674	1	0.601162	0.598182	0.113914	0.0907789	0.120908	0.120344	0.41846	0.0684848	0.504718	0.102544	0.0104113	0.0592727	0.11745	0.0995271	0.0516813	0.142177	0.0246191	0	0.130511	0.0412643	0.0680431
T.DN2A.TH	Dev T	0.891208	0.840147	0.711997	0.445021	1	0.541917	0.553735	0.364491	0.133405	0.153688	0.148873	0.401413	0.122184	0.336341	0.148877	0.0254328	0.053708	0.115223	0.0538692	0.0610054	0.132031	0.0295708	0	0.096024	0.0401108	0.0604433
T.DN2B.TH	Dev T	0.875426	0.801714	0.696356	0.373554	1	0.601841	0.638557	0.35483	0.12985	0.372019	0.158084	0.404399	0.0606793	0.48347	0.0610511	0	0.111709	0.281616	0.297544	0.271583	0.557674	0.284877	0.287451	0.546287	0.299653	0.315129
T.DN2neg3.TH	Dev T	0.89795	0.8381	0.824776	0.697807	1	0.78083	0.806619	0.159293	0.160209	0.178445	0.203714	0.540697	0.0499552	0.685599	0.112532	0	0.345095	0.39641	0.508076	0.375812	0.714881	0.393944	0.390801	0.723159	0.421619	0.464407
T.DN3A.TH	Dev T	0.896815	0.83937	0.832683	0.584414	1	0.79703	0.755451	0.136607	0.168057	0.152011	0.183358	0.544025	0.0783435	0.70336	0.0865798	0	0.450466	0.435892	0.604581	0.50109	0.899589	0.559152	0.593369	0.920588	0.596212	0.63441
T.DN3B.TH	Dev T	0.860741	0.815486	0.790979	0.676053	1	0.766194	0.807295	0.296893	0.321013	0.305402	0.360552	0.466735	0.0955492	0.653572	0.0853335	0	0.254862	0.317485	0.560158	0.457102	0.767193	0.498505	0.509465	0.770885	0.520515	0.542978
T.DN3neg4.TH	Dev T	0.838308	0.797278	0.81914	0.676542	1	0.771597	0.841314	0.276389	0.305823	0.316095	0.350049	0.437389	0.0910133	0.675033	0.031324	0	0.247211	0.494581	0.616645	0.525315	0.765767	0.574099	0.590243	0.765302	0.584092	0.597423
T.DN4.TH	Dev T	0.860675	0.822971	0.80097	0.528731	1	0.807351	0.868098	0.295297	0.320776	0.325473	0.366188	0.327904	0.0299589	0.701228	0.0115497	0	0.502822	0.532998	0.621894	0.564652	0.910803	0.607264	0.839876	0.906532	0.83663	0.863927
T.DP.TH	Dev T	0.414076	0.391971	0.808603	0.508407	0.766503	1	0.971302	0.0403839	0.0566421	0.0867424	0.0617253	0.718678	0.115217	0.853393	0	0.166311	0.517803	0.46726	0.774258	0.607234	0.877846	0.664115	0.687009	0.928475	0.824007	0.853062
T.DP69pos.TH	Dev T	0.620035	0.396912	0.629072	0.395944	0.430358	0.702063	0.65183	0.311433	0.345834	0.219619	0.2237	0.353763	0.0625858	0.662342	0	0.0977438	0.577498	0.587978	0.700832	0.67375	0.989845	0.869017	0.903078	1	0.904467	0.955234
T.DPBL.TH	Dev T	0.675161	0.611923	0.626823	0.262892	1	0.705814	0.784722	0.37016	0.124252	0.143411	0.358631	0.376068	0.0215623	0.323336	0	0.0463747	0.263702	0.253164	0.313858	0.314178	0.749382	0.345521	0.373844	0.76807	0.373977	0.669538
T.DPSM.TH	Dev T	0.250639	0.225822	0.436734	0.332107	0.293146	0.648506	0.528081	0.171178	0.164707	0.0700232	0.143468	0.257134	0.0229552	0.527233	0	0.0537806	0.500092	0.426021	0.574065	0.627488	0.980229	0.714795	0.875551	1	0.895736	0.926073
T.ETP.TH	Dev T	0.917101	0.853636	0.831928	0.688303	1	0.724523	0.67409	0.385582	0.183428	0.38714	0.19076	0.652724	0.362731	0.583678	0.388665	0.210867	0.12994	0.317663	0.20379	0.0784693	0.0898195	0.0537119	0	0.0976233	0.0300409	0.0400672
T.ISP.TH	Dev T	0.789323	0.733395	0.67385	0.378985	1	0.682455	0.738933	0.413284	0.220727	0.240139	0.25139	0.360573	0.0273454	0.505043	0	0.000366485	0.188812	0.328826	0.227855	0.359156	0.70582	0.400448	0.418669	0.705271	0.415986	0.634103
TGD.TH	Dev T	0.769451	0.713773	0.703644	0.427522	0.90586	0.706117	0.781971	0.119045	0.124333	0.15228	0.172873	0.276496	0.013952	0.521241	0	0.0388516	0.512161	0.751374	0.634019	0.740615	0.991207	0.827238	0.892179	1	0.89875	0.936228
TGD.VG3pos24AHI.E17.TH	Dev T	0.911818	0.895955	0.975668	0.906501	1	0.920437	0.976098	0.0350461	0.10093	0.187516	0.190765	0.666328	0.182638	0.934987	0	0.130845	0.696815	0.763876	0.900159	0.703525	0.931825	0.772226	0.808302	0.939306	0.806555	0.932271
TGD.VG5pos24AHI.TH	Dev T	0.895008	0.871501	0.829599	0.578461	0.961424	0.74766	0.875677	0.27221	0.27212	0.299653	0.34032	0.354599	0.086895	0.646134	0.0364016	0	0.666459	0.864699	0.71611	0.882709	1	0.91277	0.948956	0.992845	0.950836	0.968226
MATTGD.VG1pos.TH.B6	γδ T Cells	0.304154	0.327745	0.797356	0.723386	0.381961	0.845369	0.845607	0.0147445	0.104471	0.0903682	0.0997538	0.784262	0.268747	0.905946	0	0.330854	0.941153	0.964957	0.954106	0.96571	0.963588	1	0.994253	0.960209	0.953469	0.955525
MATTGD.VG1posVD6pos.TH.B6	γδ T Cells	0.388402	0.420284	0.688662	0.576394	0.503013	0.522293	0.729231	0	0.0837614	0.0799607	0.0975024	0.334449	0.22896	0.626347	0.114875	0.213585	0.909954	0.931059	0.801753	0.945522	1	0.998721	0.999082	0.987317	0.995111	0.994214
MATTGD.VG2pos.TH	γδ T Cells	0.202524	0.228127	0.358686	0.289351	0.156528	0.252071	0.099976	0.0336718	0.0578201	0.0936013	0.112146	0.324744	0.0365509	0.547634	0	0.0565501	0.824325	0.843034	0.761424	0.884109	0.911804	0.984799	0.982698	0.91602	1	0.967373
MATTGD.VG3.E17.TH	γδ T Cells	0.690822	0.706133	0.905611	0.66875	1	0.753067	0.973822	0.170703	0.225005	0.299902	0.542846	0.499957	0.139522	0.761386	0	0.173771	0.98195	0.998516	0.904057	0.983005	0.986169	0.979474	0.974634	0.965282	0.951072	0.953542
TGD.SP	γδ T Cells	0.0112426	0.00184185	0.781235	0.800648	0.0702987	0.914864	0.860108	0	0.0736699	0.168428	0.0560189	0.861406	0.721882	1	0.634573	0.80712	0.840485	0.848371	0.985835	0.867978	0.806513	0.867915	0.845418	0.812419	0.770041	0.795669
TGD.VG2neg.ACT.SP	γδ T Cells	0.00269588	0	0.453238	0.444638	0.0107482	0.839399	0.802472	0.140077	0.186258	0.194365	0.17473	0.584965	0.186483	0.868227	0.050145	0.434573	0.958275	1	0.997041	0.863527	0.773942	0.931143	0.878281	0.828042	0.796688	0.762867
TGD.VG2neg.SP	γδ T Cells	0.114864	0.115036	0.285432	0.309551	0.091795	0.476152	0.418363	0.291101	0.283483	0.272786	0.274427	0.169763	0.0380772	0.491131	0	0.135582	0.859157	0.871871	0.716363	0.862473	0.977907	0.94396	0.958201	1	0.907692	0.930671
TGD.VG2neg.SP.TCRBKO	γδ T Cells	0.0795648	0.0843354	0.455964	0.470098	0.0724197	0.646524	0.682182	0.178779	0.227684	0.222998	0.227735	0.44334	0.0893615	0.792354	0	0.215066	0.928358	0.949004	0.932274	0.934657	0.985761	1	0.986079	0.995681	0.933692	0.951737
TGD.VG2pos.ACT.SP	γδ T Cells	0.00654495	0.00239668	0.439735	0.413523	0.0132853	0.586944	0.530098	0.0788148	0.136777	0.13343	0.135696	0.457052	0.148527	0.800442	0	0.222205	0.947055	0.981814	0.937174	0.915794	0.883221	1	0.951953	0.901135	0.897835	0.877775
TGD.VG2pos.SP	γδ T Cells	0.297924	0.293093	0.342062	0.306935	0.284471	0.445698	0.453517	0.345314	0.194435	0.189709	0.211507	0.169586	0.033859	0.494528	0	0.112906	0.822687	0.837484	0.682102	0.854032	0.996948	0.932289	0.962565	1	0.919468	0.941995
TGD.VG2pos.SP.TCRBKO	γδ T Cells	0.134141	0.133699	0.701187	0.506696	0.161303	0.810102	0.753603	0.188597	0.244651	0.221009	0.232331	0.495769	0.123069	0.837201	0	0.239018	0.935462	0.952201	0.937856	0.935561	0.994631	1	0.98897	0.989245	0.945331	0.955437
TGD.VG5neg.ACT.IEL	γδ T Cells	0.276907	0.214914	0.431694	0.405111	0.389143	0.631594	0.581775	0.195206	0.189542	0.0236341	0.221555	0.407759	0.325578	0.667925	0	0.365474	1	0.986211	0.712438	0.98277	0.928335	0.977384	0.8978	0.883306	0.86627	0.826504
TGD.VG5neg.IEL	γδ T Cells	0.114471	0.0705948	0.572766	0.42452	0.101685	0.710564	0.574965	0.143598	0.126485	0	0.116096	0.722174	0.365715	0.836555	0.0202636	0.409436	1	0.961921	0.938844	0.975909	0.862306	0.970491	0.869352	0.806872	0.821181	0.750824
TGD.VG5pos.ACT.IEL	γδ T Cells	0.338969	0.27702	0.0723104	0.277161	0.4321	0.379247	0.382483	0.306925	0.265317	0.261444	0.339116	0.10475	0.0749606	0.356915	0	0.262885	0.963392	0.926023	0.388935	1	0.95305	0.989634	0.893852	0.858473	0.883129	0.817616
TGD.VG5pos.ACT.IEL.	γδ T Cells	0.114187	0.117616	0.635623	0.673192	0.214838	0.640133	0.870011	0	0.201042	0.133456	0.225686	0.823765	0.636771	0.868519	0.203024	0.668049	0.979533	0.955703	0.884938	1	0.91635	0.983708	0.922323	0.878468	0.919162	0.876728
TGD.VG5pos.IEL.	γδ T Cells	0.143116	0.131673	0.503215	0.598321	0.151285	0.622629	0.584758	0	0.0469155	0.0890295	0.1792	0.779046	0.535283	0.863322	0.532655	0.58138	0.98692	0.957553	0.886858	1	0.89056	0.968179	0.901091	0.839641	0.873575	0.820533
T.4MEM.LN	CD4 Mem	0.265654	0.260052	0.350068	0.200008	0.240373	0.434324	0.410195	0.199326	0.221129	0.204967	0.317096	0.189176	0.0575382	0.477408	0	0.114984	0.712576	0.734898	0.673958	0.778955	0.956357	0.91162	0.947865	1	0.949009	0.985736
T.4MEM.SP	CD4 Mem	0.227041	0.124339	0.166031	0.120025	0.240778	0.298394	0.298987	0.124158	0.135132	0.135722	0.277271	0.138911	0.039562	0.348123	0	0.0869186	0.767955	0.789656	0.642177	0.830999	0.959261	0.986948	0.99911	0.991135	1	0.996447
T.4MEM44H62L.LN	CD4 Mem	0.286018	0.144484	0.174879	0.0918328	0.253461	0.33122	0.31929	0.161474	0.172201	0.163908	0.340077	0.13276	0.0387262	0.281768	0	0.0780379	0.656313	0.677538	0.571691	0.731842	0.958874	0.922213	0.957475	0.982129	0.976955	1
T.4MEM44H62L.SP	CD4 Mem	0.076095	0.0889861	0.152613	0.136961	0.0491192	0.307998	0.297319	0.127928	0.148013	0.142165	0.158855	0.138045	0.0620772	0.353916	0	0.116374	0.780232	0.787944	0.6499	0.837269	0.955913	0.986307	0.988241	0.978355	1	0.98958
T.4FP3neg.SP	CD4 Naive	0.292615	0.301774	0.343562	0.164962	0.244639	0.401663	0.392072	0.34885	0.365445	0.223249	0.34734	0.156136	0.0222855	0.473492	0	0.0825651	0.677672	0.722694	0.65404	0.762034	0.969231	0.845446	0.908623	1	0.896126	0.944446
T.4NVE.LN	CD4 Naive	0.32618	0.337784	0.282822	0.124727	0.268434	0.367597	0.373917	0.398808	0.427137	0.37343	0.395502	0.142637	0.00678368	0.424279	0	0.0674078	0.696281	0.737385	0.657266	0.781093	0.982562	0.853874	0.92053	1	0.909833	0.953384
T.4NVE.MLN	CD4 Naive	0.310396	0.316778	0.438223	0.219224	0.271422	0.481182	0.477741	0.374623	0.407453	0.36171	0.378488	0.326547	0.0651241	0.599778	0	0.126484	0.710696	0.745682	0.719648	0.777861	0.967328	0.856731	0.913588	1	0.902112	0.944769
T.4NVE.PP	CD4 Naive	0.264702	0.246931	0.237033	0.106329	0.212493	0.330747	0.30522	0.318785	0.316025	0.2778	0.287601	0.106433	0.0435165	0.3074	0	0.0704013	0.600838	0.671165	0.543001	0.687915	0.957976	0.79819	0.896195	1	0.875167	0.925781
T.4NVE.SP	CD4 Naive	0.310597	0.297887	0.133048	0.0548806	0.241048	0.273595	0.120413	0.409049	0.400063	0.35702	0.380034	0.0821553	0	0.253751	3.37522e-05	0.036485	0.586496	0.638092	0.518478	0.684913	0.985771	0.788631	0.899588	1	0.884982	0.943838
B6.14W.ABD.TR	T-Reg	0.0859945	0.112327	0.29006	0.237526	0	0.0982659	0.0390846	0.0904132	0.521684	0.512082	0.513195	0.329396	0.299188	0.427092	0.0637307	0.274125	0.693304	0.655858	0.730036	0.814391	0.816086	0.949616	0.927158	0.852142	1	0.952234
B6.14W.LN.TR	T-Reg	0.285087	0.140549	0.132707	0.0772087	0.105626	0.269447	0.154772	0.397526	0.492906	0.351277	0.519232	0.112402	0.0322556	0.232941	0	0.0606044	0.589988	0.610982	0.503728	0.679968	0.956207	0.872905	0.934678	0.976709	0.972311	1
B614WABDTREG	T-Reg	0.208263	0.233352	0.462124	0.322612	0	0.304875	0.0525576	0.0869954	0.538403	0.538652	0.514835	0.399324	0.385485	0.643795	0.296261	0.32701	0.691281	0.433362	0.826198	0.832739	0.803525	0.955398	0.924448	0.835399	1	0.941331
B614WLNTREG	T-Reg	0.261014	0.155024	0.116522	0.0810288	0.115661	0.109787	0.119108	0.529859	0.475006	0.458132	0.496434	0.0786656	0.0450088	0.23686	0	0.0625745	0.466802	0.634113	0.4056	0.72175	0.940698	0.899718	0.955493	0.964206	0.997044	1
T.4FP3pos25pos.SP	T-Reg	0.309594	0.229689	0.429297	0.237614	0.280553	0.516002	0.489161	0.348098	0.380571	0.369164	0.379076	0.344528	0.0581779	0.601265	0	0.148011	0.722515	0.741236	0.764436	0.789702	0.952149	0.927195	0.952252	0.997487	0.981333	1
T.4.LN.BDC	T-Helper	0.2897	0.299833	0.349515	0.146332	0.250691	0.376733	0.386509	0.344901	0.367544	0.205734	0.354112	0.163301	0.0228204	0.474422	0	0.082624	0.703676	0.739657	0.659552	0.78652	0.973964	0.855676	0.914707	1	0.903732	0.946861
T.4.PA.BDC	T-Helper	0.218428	0.184799	0.3079	0.08454	0.22064	0.282189	0.386181	0.218834	0.210047	0.195124	0.210411	0.0893624	0.0218337	0.333331	0	0.0338	0.599135	0.669011	0.453761	0.693994	0.954725	0.838493	0.904118	1	0.889357	0.937959
T.4.PLN.BDC	T-Helper	0.353002	0.349654	0.411512	0.189392	0.327763	0.444955	0.453875	0.369434	0.382021	0.233293	0.379197	0.197751	0.0255318	0.4965	0	0.0576246	0.716481	0.757158	0.65401	0.788167	0.971128	0.869599	0.921255	1	0.91455	0.955774
T.8EFF.SP.OT1.12HR.LISOVA	CD8 Eff	0.527502	0.520689	0.770225	0.32707	0.84443	0.387509	0.484305	0.594484	0.612207	0.578323	0.588443	0.371738	0.148614	0.630615	0.0374462	0	0.914491	0.939987	0.840996	0.96462	0.980111	1	0.985331	0.949039	0.918171	0.926683
T.8EFF.SP.OT1.24HR.LISOVA	CD8 Eff	0.658837	0.657601	0.829263	0.395801	0.922621	0.481125	0.633695	0.666203	0.697702	0.519366	0.682469	0.3454	0.163509	0.473924	0.0659946	0	0.935508	0.955287	0.866435	0.967195	0.996151	1	0.997557	0.973507	0.949725	0.955053
T.8EFF.SP.OT1.48HR.LISOVA	CD8 Eff	0.929799	0.921691	0.92711	0.683594	1	0.659194	0.939666	0.453976	0.499455	0.47055	0.584552	0.611649	0.247565	0.897196	0.152528	0	0.947934	0.955119	0.707902	0.959796	0.957696	0.973797	0.967174	0.940377	0.941729	0.939655
T.8EFF.SP.OT1.D10.LISOVA	CD8 Eff	0	0.000447202	0.288211	0.387232	0.0219059	0.42	0.224846	0.0837787	0.144845	0.139521	0.158002	0.569139	0.204015	0.544967	0.109916	0.379696	0.933745	0.915267	0.815719	0.938625	0.862816	1	0.961942	0.86948	0.891498	0.850454
T.8EFF.SP.OT1.D10LIS	CD8 Eff	0	0.00100947	0.104309	0.25691	0.00198472	0.138194	0.105659	0.063847	0.111372	0.115965	0.128334	0.188094	0.120845	0.396772	0.0768977	0.268653	0.902224	0.876864	0.676165	0.938464	0.847763	1	0.94996	0.834864	0.894501	0.834616
T.8EFF.SP.OT1.D15.LISOVA	CD8 Eff	0	0.000140069	0.364994	0.401614	0.0260989	0.497288	0.255527	0.0761512	0.135069	0.131456	0.142677	0.591977	0.215086	0.654651	0.10257	0.369983	0.930653	0.926221	0.861144	0.933743	0.853605	1	0.958491	0.856967	0.880945	0.835412
T.8EFF.SP.OT1.D15.VSVOVA	CD8 Eff	0.00803284	0	0.237106	0.34465	0.0319084	0.415285	0.208417	0.0928044	0.145216	0.133795	0.238408	0.515336	0.184518	0.514499	0.0865526	0.245212	0.914681	0.923131	0.803992	0.920807	0.87972	1	0.987145	0.889394	0.90635	0.871708
T.8EFF.SP.OT1.D15LIS	CD8 Eff	0	0.00496659	0.254794	0.376221	0.0150661	0.396139	0.220235	0.094526	0.160757	0.150158	0.276137	0.55293	0.211114	0.531071	0.116625	0.371107	0.926136	0.904783	0.795084	0.945921	0.869847	1	0.952275	0.858852	0.879034	0.843369
T.8EFF.SP.OT1.D5.VSVOVA	CD8 Eff	0.267494	0.200843	0.655297	0.624815	0.56506	0.514551	0.702534	0	0.120868	0.167954	0.22227	0.407982	0.172347	0.705295	0.0329693	0.213443	0.950229	0.948311	0.84632	0.972991	0.939378	1	0.984449	0.925103	0.946943	0.925785
T.8EFF.SP.OT1.D6.LISOVA	CD8 Eff	0.0365762	0.0671431	0.38339	0.563345	0.328509	0.313542	0.6194	0	0.10408	0.130942	0.164423	0.389333	0.228499	0.643629	0.106805	0.312073	0.949695	0.93108	0.820783	0.975771	0.915877	1	0.971896	0.901617	0.935732	0.901685
T.8EFF.SP.OT1.D6.VSVOVA	CD8 Eff	0.0115967	0.0244185	0.452477	0.53432	0.223916	0.496948	0.664801	0	0.0942368	0.11489	0.145812	0.657759	0.261175	0.729169	0.135718	0.330951	0.958983	0.936257	0.862664	0.957471	0.884021	1	0.965637	0.877961	0.925925	0.877875
T.8EFF.SP.OT1.D6LISO	CD8 Eff	0.0239238	0.0569015	0.281353	0.470704	0.192835	0.18473	0.504307	0	0.103708	0.125981	0.153961	0.285654	0.182387	0.51991	0.106438	0.259454	0.925103	0.905036	0.719554	0.96753	0.907851	1	0.976721	0.8952	0.934964	0.891016
T.8EFF.SP.OT1.D8.LISOVA	CD8 Eff	0	0.00378353	0.331239	0.444811	0.0313356	0.450638	0.359788	0.0718541	0.150276	0.144677	0.164232	0.603567	0.245932	0.669989	0.152994	0.423779	0.955111	0.924277	0.851082	0.954116	0.85336	1	0.947151	0.852437	0.892175	0.837629
T.8EFF.SP.OT1.D8.VSVOVA	CD8 Eff	0	0.0017072	0.304534	0.410404	0.0255001	0.460956	0.237675	0.0985859	0.162558	0.155645	0.17059	0.587651	0.234915	0.637949	0.146734	0.403622	0.936947	0.928986	0.856332	0.935792	0.870198	1	0.972752	0.877702	0.8954	0.861594
T.8EFF.SP.OT1.D8LISO	CD8 Eff	0	0.00498934	0.160863	0.339592	0.0176397	0.286566	0.178736	0.0703777	0.129058	0.136383	0.153098	0.402507	0.170705	0.494697	0.113577	0.337062	0.944634	0.900712	0.73248	0.959316	0.839093	1	0.942129	0.829623	0.879177	0.819668
T.8EFF.SP.OT1.D45VSV	CD8 Mem	0	0.00326481	0.288261	0.390252	0.01243	0.398037	0.254136	0.159449	0.231285	0.213493	0.349156	0.491703	0.238937	0.553464	0.099746	0.301706	0.910984	0.907705	0.800148	0.94537	0.906781	1	0.991595	0.898738	0.913721	0.891638
T.8MEM.LN	CD8 Mem	0.207986	0.190879	0.703991	0.489306	0.334204	0.770247	0.763934	0.181111	0.258408	0.227064	0.233191	0.531506	0.163139	0.816984	0	0.247988	0.914525	0.939035	0.917379	0.936238	0.977065	1	0.988266	0.977161	0.933378	0.931472
T.8MEM.SP	CD8 Mem	0.143437	0.147996	0.343558	0.263254	0.237165	0.375276	0.390625	0.340956	0.254173	0.235333	0.349395	0.225676	0.0841943	0.542348	0	0.13673	0.897854	0.932233	0.778672	0.924081	0.997402	0.996198	1	0.978351	0.939792	0.939792
T.8MEM.SP.OT1.D100.LISOVA	CD8 Mem	0	0.0079197	0.197667	0.339148	0.00501162	0.201137	0.179319	0.12191	0.181671	0.161437	0.29542	0.439226	0.165721	0.520145	0.0644178	0.224234	0.896986	0.893057	0.772976	0.932942	0.915036	1	0.995964	0.905106	0.920741	0.88953
T.8MEM.SP.OT1.D106.VSVOVA	CD8 Mem	0.00088687	0	0.419795	0.376704	0.0230693	0.499902	0.273208	0.11792	0.174818	0.163509	0.254775	0.596995	0.213759	0.645839	0.0555851	0.264592	0.901607	0.921052	0.883733	0.902673	0.875826	1	0.982951	0.88931	0.901788	0.865936
T.8MEM.SP.OT1.D45.LISOVA	CD8 Mem	0	0.0132666	0.235369	0.361087	0.00624429	0.236988	0.187338	0.107323	0.328798	0.161857	0.305159	0.452857	0.195085	0.532056	0.0792422	0.248889	0.913546	0.894852	0.783186	0.947867	0.90396	1	0.987864	0.889468	0.918764	0.882595
T.8NVE.LN	CD8 Naive	0.301335	0.316793	0.286821	0.197682	0.27284	0.404018	0.436797	0.438455	0.486426	0.426841	0.444991	0.151721	0.0277469	0.486597	0	0.115606	0.808056	0.843205	0.723034	0.85483	1	0.915642	0.960053	0.98269	0.913891	0.944503
T.8NVE.MLN	CD8 Naive	0.273177	0.272232	0.269979	0.188064	0.246509	0.407734	0.43205	0.390302	0.411191	0.363251	0.384397	0.174173	0.0431194	0.47192	0	0.121822	0.793074	0.831466	0.68499	0.841059	1	0.913181	0.960309	0.986127	0.899046	0.933555
T.8NVE.PP	CD8 Naive	0.313985	0.304094	0.633783	0.379779	0.321458	0.807426	0.731409	0.365214	0.37316	0.353933	0.347542	0.484151	0.163802	0.696011	0	0.227113	0.787862	0.853689	0.839006	0.807364	0.973335	0.903226	0.956318	1	0.88835	0.916878
T.8NVE.SP	CD8 Naive	0.306886	0.313971	0.654624	0.350352	0.312883	0.766352	0.748309	0.393788	0.338468	0.298334	0.306035	0.492293	0.118129	0.781983	0	0.210333	0.85145	0.880996	0.8654	0.891318	1	0.952312	0.97266	0.992311	0.925105	0.950278
T.8NVE.SP.OT1	CD8 Naive	0.308606	0.307269	0.183504	0.138358	0.277977	0.292548	0.164874	0.450808	0.472606	0.397361	0.42055	0.10251	0.0177145	0.356434	0	0.0687328	0.716598	0.764427	0.608799	0.783837	1	0.85756	0.924866	0.971058	0.876384	0.916692
