# Supplementary material for: Integrative analysis of breast cancer reveals prognostic haematopoietic activity and patient-specific immune response profiles
Source: Nat Commun. 2016 Jan 4;7:10248. doi: 10.1038/ncomms10248 (PMC4725766; doi:10.1038/ncomms10248)
Supplement: Supplementary Data 14 — Comparison of Cox proportional hazards model results between human haematopoietic profiles (Abbas et al) and their best-matched murine profiles (Immunological Genome Project). [file ncomms10248-s15.xlsx]

## Sheet: GSE22886_ImmGen_comp.txt
Supplementary Data 14. Comparison of Cox proportional hazards model results between human haematopoietic profiles (Abbas et al) and their best-matched murine profiles (Immunological Genome Project).
Human Cell	P-val	Adj. p-val	HR	95% CI	Correlation	Matched ImmGen Cell	Type	P-val	Adj. p-val	HR	95% CI
NK.IL15.act	<2E-16	<2E-16	1.05992	1.05 - 1.07	0.299788	NK.Hpos.MCMV1.SP	NK	8.70709e-09	6.44869e-08	1.03126	1.02 - 1.04
Bmem.IGM	7.11e-15	7.82e-14	0.946159	0.93 - 0.96	0.300442	B.FO.PC	B	2.58633e-05	9.50329e-05	0.964268	0.95 - 0.98
CD4T.Th1.act48	9.35e-14	5.14e-13	1.04051	1.03 - 1.05	0.471361	T.8EFF.SP.OT1.48HR.LISOVA	CD8 Eff	4.79978e-11	8.12535e-10	1.02401	1.02 - 1.03
NK.IL2.act	2.19e-14	1.6e-13	1.05176	1.04 - 1.07	0.322847	NK.Hpos.MCMV1.SP	NK	8.70709e-09	6.44869e-08	1.03126	1.02 - 1.04
Bnaive	1.58e-11	4.96e-11	0.959319	0.95 - 0.97	0.321433	B.FO.PC	B	2.58633e-05	9.50329e-05	0.964268	0.95 - 0.98
CD4T.Th1.act12	3.74e-13	1.64e-12	1.04721	1.03 - 1.06	0.452231	T.8EFF.SP.OT1.48HR.LISOVA	CD8 Eff	4.79978e-11	8.12535e-10	1.02401	1.02 - 1.03
Bmem.IgGA	1.09e-11	4.01e-11	0.952086	0.94 - 0.97	0.294532	B.FO.PC	B	2.58633e-05	9.50329e-05	0.964268	0.95 - 0.98
Tmem.act	4.83e-11	1.32e-10	1.03183	1.02 - 1.04	0.498668	T.8EFF.SP.OT1.48HR.LISOVA	CD8 Eff	4.79978e-11	8.12535e-10	1.02401	1.02 - 1.03
CD4T.Th2.act48	5.4e-11	1.32e-10	1.03697	1.03 - 1.05	0.43504	T.8EFF.SP.OT1.D5.VSVOVA	CD8 Eff	1.33227e-15	7.89369e-14	1.04294	1.03 - 1.05
CD4T.Th2.act12	1.56e-10	3.43e-10	1.04217	1.03 - 1.06	0.418015	T.8EFF.SP.OT1.48HR.LISOVA	CD8 Eff	4.79978e-11	8.12535e-10	1.02401	1.02 - 1.03
Tmem	3.59e-08	7.17e-08	0.955637	0.94 - 0.97	0.285733	T.4NVE.SP	CD4 Nve	0.000555058	0.00151205	0.972235	0.96 - 0.99
CD8T	1.92e-06	3.52e-06	0.969009	0.96 - 0.98	0.294687	T.8MEM.SP	CD8 Mem	0.17	0.23	1.01	1.00 - 1.02
CD4T	2.16e-06	3.65e-06	0.97487	0.96 - 0.99	0.258424	T.4.LN.BDC	Th	0.00287149	0.00624353	0.989286	0.98 - 1.00
PlasmaCell.BM	6.38e-06	1e-05	0.982454	0.97 - 0.99	0.260937	EP.MECHI.TH	Stromal	0.533159	0.598856	0.997917	0.99 - 1.00
Monocyte.D0	1.79e-05	2.62e-05	0.971101	0.96 - 0.98	0.459149	MO.6CposIIneg.BL	Mon	0.00497475	0.0100771	0.981275	0.97 - 0.99
DC.LPS.act	0.0353145	0.0408905	1.01575	1.00 - 1.03	0.393012	DC.103neg11Bpos.LULN	CD11b My	0.00629382	0.0125347	0.983369	0.97 - 1.00
PlasmaCell.PBMC	0.0140979	0.0172308	1.01396	1.00 - 1.03	0.220571	B.GC.SP	B	6.44444e-11	1.01822e-09	1.03881	1.03 - 1.05
Neutrophil	0.00996507	0.012896	0.984286	0.97 - 1.00	0.51781	GN.BL	CD11b My	0.949717	0.95389	1.00026	0.99 - 1.01
DC	0.00860315	0.0118293	0.982978	0.97 - 1.00	0.432699	MF.THIO5.IIneg480INT.PC	Mac	2.90092e-05	0.000102615	0.977091	0.97 - 0.99
Monocyte.D1	0.307806	0.338586	1.00695	0.99 - 1.02	0.396538	GN.ARTH.SYNF	CD11b My	0.67324	0.715506	1.00188	0.99 - 1.01
Monocyte.D7	0.388293	0.406783	1.00489	0.99 - 1.02	0.451097	MF.THIO5.IIneg480INT.PC	Mac	2.90092e-05	0.000102615	0.977091	0.97 - 0.99
NK	0.739075	0.739075	1.00232	0.99 - 1.02	0.260401	NK.B2Mneg.SP	NK	8.22189e-08	4.99638e-07	0.957643	0.94 - 0.97
